# Supplementary material for: Insect Innate Immunity Database (IIID): An Annotation Tool for Identifying Immune Genes in Insect Genomes
Source: PLoS One. 2012 Sep 12;7(9):e45125. doi: 10.1371/journal.pone.0045125 (PMC3440344; doi:10.1371/journal.pone.0045125)
Supplement: Table S1 — Top BLASTx results for Nasonia vitripennis against the four genomes in the IIID. (XLSX) [file pone.0045125.s001.xlsx]

## Sheet: Complete Annotation
Table S1a. Top blastx results for Nasonia vitripennis the against the four genomes in the IIID
NvitIdentifier	NcbiAccID	Nvit_geneName	Sequence	Scaffold	If Known	IfKnown_Name	Apis_ID	Apis_name	Length	Apis_evalue	Apis_%ID	Dros_ID	Dros_name	Length2	Dros_eValue	Dros_%ID	Ano_ID	Ano_Name	Length3	Ano_eValue	Ano_%ID	Aphid_ID	Aphid_Name	Length4	Aphid_evalue	Aphid_%ID	Similar Insect Species name	Nvit_annotatedName	Insect	Apis	Ano	Dros	Aphid
NV11863-RA	NM_001161461.1	cyclin dependent kinase 1	GCCGTCTCTCCTCCGACGCGCAGGCTAACGCGTTGAAAAAAAAGTCAAGAAGACCTAGTTAAGTTTGTGCATATCTGCAGAGGAGAGAAAACAGCGCAATGGATAACTTCATCAGGATCGAGAAAATCGGAGAAGGTACGTATGGAGTTGTATATAAGGGAAAACACAAGAAGACTGGCGAAATCGTTGCTATGAAGAAGATTCGACTGGAAAGTGAGGATGAGGGAGTGCCATCAACAGCCATTAGGGAGATATCCCTTTTGAAGGAGCTCAAGCATCCGAACATTGTGAGCCTAATGGATGTTCTGATGGAGGAATCGAAGCTCTACCTCATTTTCGAGTATCTCACGATGGATCTCAAAAAATACATGGACAGCTTAGGGAATGGCAAACTTATGG…	6						6e-100	90.1554				6e-100	90.1554				6e-100	90.1554				6e-100	90.15
NV13875-RA	NM_001161462.1	cyclin dependent kinase 2	ACATCTAAGTATATATATGCCGTCTATGGACTATGAGTCGGGTGCGCGGGAATAGGTATGGGAAATACGCGCGAAATTAACTGACTGCGAGCATAACCATCAACGAAAGATGCCGTCAGACTGTTTAGTTTGTTGGATTTACCTTGCTGGCTAGTCTCTACTCTTGTAACGGCTATAACCTATACGTACATCACGCAGGCATCAGTGAAGGCGTCCTTTTTTGCTTTCTCAGTAGAATATCTCACTAGTTACTCAGCTTGTGCAGAATCAGTGAAAGAACAGGAGGTCGGGACAAGGGCGAAAAAATATAGTTATAGGTTATGGATAATTTCTACAAAATAGAAAAGATTGGCGAGGGTACCTATGGAGTCGTTTACAAGGCCAAGGACAAAATCACGG…	16						4e-83	84.0909				2e-81	84.8837				2e-81	84.8837				5e-83	84.0909
NV16107-RA	NM_001161467.1	cyclin-dependent kinase 10	ATTGCTTTTGCGGCTTTAGCGTTGTAGAAATACTACTGTTTCGTTTTCGTAGGTTATATCAAACTAAAACAACAGCGGACTCAATTTAATTTAATGAAAAGAAACGTTTGTTATTGTACATATTTTATAGGTAAATAGTGACAATTTGAAATTAAGGTACCGAAAATCATATTTCGAAGATGACAAAAGACGACAAAAAAGGCAATGATGCAAATGATACTGAAAAGAAGAGCTCACTCGATGCTGGCCCTGACCCAACAGCACCAATCACTCGTAAAGGAGTCTTGACATCTTTTCTGACTGGTAAACCTATGGATATTCCTGAACAAGATATTCTTGGAAAATGCAGATTTGTATCTGAATTTGAAAAACTAAATCGTATTGGGGAAGGCACATATG…	34						8e-118	100				8e-118	100				8e-118	100				4e-118	100
NV11470-RA	NM_001161464.1	cyclin-dependent kinase 4	GGGCAGTCGGTGGCCAGCAGCAGCAGCGAGCAGTTGGACTGCCGATTTCTCCGGCAGTTGGGCCGCGATGCAGCAGCGCGATGTCGTCGCCGGCTACTCGTCCTCGTCGCCGCCTTAGCCGGATGAGGCCGCGATGCCGTAATGGCTGGTAGAGCACGACCTGCAAACGCGGAGATCGATCCGGATCTTTCGACACCGACTGCAGCCAAGAGGTCGAAACTCGGCGCAACACCCGGCAGCAGTGCCAGCCAAGAGGACGAGAGCCTGAAGCAGACGCCTCTGGGAAACGAGCTCGGCGATCTAGAAACGTCCGAGGTTCTACCCTCCTCGGACGAGTCTTTCGGCGAGGACGACGACAAGGGCAAGATCAGGATCGGCGCGAAGCTCGAAGCGAAAAAG…	4						1e-76	83.8323				1e-55	79.6992									1e-76	83.83
NV50205-RA	LOC100121938	Gek genghis khan	>SCAFFOLD18:1708472,1720638atgacagaagtatcatcaaaagaacgtgttgagggtttacccaacacaccagcaatcatggcggatacactacatcattttggtaatcctccacccgacatcatgcccaagtgtctagcgatcaatggtaatattttattgtgtttaaattatgttgaatataattgaaaacgatggataacgtgaatttaacaatttgaattctgtaatttaggcgtaggggctaggctacgccagctagaggccctgtttgttggtggtcccgtacagggtggaagaatgggccacagtttctctattgaaacactgatcgacattttgttagttttatacgacgagtgctgcaattcttctctaagacgtgaaaagact…	18						3e-54	100				2e-53	100				2e-53	100				1e-24	100
NV12469-RA	NM_001159945.1	hexamerin-83	AGAAGAGAAGTTTGCATCTGATCCGAGGGAAAAGAGCACGCAGCAATCATGATGCGCAACTGCATCGTCTTCGCCCTGTTCGTGGCGATGGCGGCTGCTGGCCAGTCCTACCCGGGCTTCTACAGCAAGACCGCCGACATGGAGTTCCTGCACAAGCAGAAGAAGATCTTCGACCTGCTGATGTACGTCGACCAGAACGTGCTCACCGACACCGAGTACTTCGAGTTCGGCCGCAACTTCGACATCGCCGCCAACGTGGACTACTTCACCAACAAGGAGGCAGTCCACGACTTCCTGGTCTACTTCAAGAGCGGCTTCCTCGCCAAGGACGCCCTCTTCACCTACTACAAGCAGGAGCACCGCGAGGAGATGATGCTGCTCTACCGGCTGTTCTACTTC…	8						2e-73	97.7612				3e-75	100				2e-74	100				0	100
NV50310-RA	LOC100113853	hypothetical LOC100113853	>SCAFFOLD41:163398,172860atggtcgagaagatattggaggagcgcgaggacgagcagcatcagctgcagccgcagcggagtcaggaggccggcagaggtgagcgttctttgcaatataaatcccaacagcgccgattgtgtgcgcgtgtaaacacggctggtatatatacctacgccggtagccggcgctgagccgttagcaatagctgacaaagcccggccataaagacctgttctaccctcccggcgcctaatacgctcgccggcagcccacagtctcacttgcagattcgcaaactccacgccaacccgagatcgcgagcagagagagagagagagaacgcgccacgtcagcgtcgttcctcctcccaccccctctctctctctctctc…	41			XP_321199.4	AGAP001867-PA [Anopheles gambiae str. PEST]	111	8e-103	100	NP_524080.1	TGF-beta activated kinase 1 [Drosophila melanogaster]	196	8e-103	100	XP_321199.4	AGAP001867-PA [Anopheles gambiae str. PEST]	111	5e-57	100	XP_001952382.1	PREDICTED: similar to protein kinase c, mu [Acyrthosiphon pisum]	169	2e-99	99.4152	similar to protein kinase c,mu	PREDICTED: similar to protein kinase c,mu [N.vitripennis]	apis and dros	PREDICTED: similar to mitogen-activated protein kinase kinase 7 [Apis mellifera]		immune response deficient 5 [Drosophila melanogaster]
NV50877-RA	LOC100114200	hypothetical LOC100114200	>SCAFFOLD300:67988,73868ctaatagcaggtcgttcgatcgccacttccttcatagaagaatccagcatcggctagttcttcttttgtctgagtaacacttgatggctgttcattaaatgttagcaattttgattcgtatgtcatatactctggaaaatctgctttcttgatagtatcagaactcaaagatatctgtctgagtgtatgggtttgagttttggccgtggcacccgtcaccgatgactatgggtacattaccgcagggtaaatttcgaataaaacggcaatgaccgccccagcgccggtgctctattataggatcatcagcttcttcctataggaaaatctcagtggaacattcgaagcagcgcaccctatcgatctgcttcgtgt…	300	XM_001600019.1	PREDICTED: Nasonia vitripennis similar to SJCHGC02198 protein (LOC100115308), mRNA				3e-33	100											XP_001942934.1	PREDICTED: similar to inhibitor of apoptosis 1, diap1 [Acyrthosiphon pisum]	95	3e-20	100	PREDICTED: similar to inhibitor of apoptosis 1, diap1	PREDICTED: similar to inhibitor of apoptosis 1, diap1[N.vitripennis]	apis
NV12378-RA	XM_001608118.1	hypothetical protein LOC100115101	CATCGATCGGTGCTCTTGGATTGGGCCGAAAAGCCGTGCGGCACTCTGTGGTTCAGTGCATTGTGTAACGATTGCCGAATTAATTTTGTTTCTTAAACCAGTGAGTGAAAAACTAGAGTGAAAATGATTTTCAAACTCGTTGTGAGTGTTTGGCTTCTATTGCAATGGGAATATGGTGCTGCGCTTGTCCAGCAGAATCGCAGAGTGGTCGATCTATCAAATCGTGGCTTGCAAAGAGAAGATTTTTTTATGAAAATGCAACATCAAATAAAAATTTACGAAGTAAACGAACTTATTCTCAGAGGGAATAAATTCGATAGTTTTTTAGACTGCTCAACGAAGTTAGACAACCTCGAAGTATTAGATTTGTCTTACAATCAACTTAAAAAATTCTTTTTC…	7			XP_551799.2	Toll-like receptor (AGAP012385-PA) [Anopheles gambiae str. PEST]	299	2e-111	100											XP_001948566.1	PREDICTED: similar to vasorin [Acyrthosiphon pisum]	337	9e-110	100	similar to vasorin	PREDICTED: similar to vasorin [N.vitripennis]	apis
NV15755-RA	XM_001601742.1	hypothetical protein LOC100117604	ATGAGGCTCGACACGGAGCAAGACAGCGGCGCCCCGGGAGTACTCGCCGTACCTGGTGGACAAAACTACTGCTACACGAGAACGTCGAGCAACATGTCGGACAGCAGCGTGTCCGACACTCACAGTGGCGGTACCGCACGAACGTTATCGCAGCAGACTAGTCCCTCACATGGAACGCTTTCATCACAGTCGAGGCACGACAGTTCGACACTCTTCACCGCGCTCTACGACTATGTTGCTCAGGGCGAGGACGAGCTGTCGTTGCAGAGAGGAGAAACTGTGGAGGTGTTGTCGAAAGATTCAAAAATATCGGGGGATGAAGGCTGGTGGACGGGTAAGATCAGAGGTAAAGTGGGCATTTTTCCGGCAAATTTCGTTGCCGAGGCGGAAACGATCGAC…	29			XP_317101.3	AGAP008354-PA [Anopheles gambiae str. PEST]	281	2e-104	88.1517	NP_524080.1	TGF-beta activated kinase 1 [Drosophila melanogaster]	281	2e-80	85.4651	XP_317101.3	AGAP008354-PA [Anopheles gambiae str. PEST]	281	2e-74	84.472	XP_001944457.1	PREDICTED: similar to Mitogen-activated protein kinase kinase kinase 7 (Transforming growth factor-beta-activated kinase 1) (TGF-beta-activated kinase 1) [Acyrthosiphon pisum]	267	4e-75	84.472	PREDICTED: similar to Mitogen-activated protein kinase kinase kinase 7 (Transforming growth factor-beta-activated kinase 1) (TGF-beta-activated kinase	PREDICTED: similar to Mitogen-activated protein kinase kinase kinase 7 (Transforming growth factor-beta-activated kinase 1) (TGF-beta-activated kinase [N.vitripennis]	apis
NV16600-RA	XM_001601742.1	hypothetical protein LOC100117734	ATGAGGCTCGACACGGAGCAAGACAGCGGCGCCCCGGGAGTACTCGCCGTACCTGGTGGACAAAACTACTGCTACACGAGAACGTCGAGCAACATGTCGGACAGCAGCGTGTCCGACACTCACAGTGGCGGTACCGCACGAACGTTATCGCAGCAGACTAGTCCCTCACATGGAACGCTTTCATCACAGTCGAGGCACGACAGTTCGACACTCTTCACCGCGCTCTACGACTATGTTGCTCAGGGCGAGGACGAGCTGTCGTTGCAGAGAGGAGAAACTGTGGAGGTGTTGTCGAAAGATTCAAAAATATCGGGGGATGAAGGCTGGTGGACGGGTAAGATCAGAGGTAAAGTGGGCATTTTTCCGGCAAATTTCGTTGCCGAGGCGGAAACGATCGAC…	42			XP_317101.3	AGAP008354-PA [Anopheles gambiae str. PEST]	281	2e-82	86.2069	NP_524080.1	TGF-beta activated kinase 1 [Drosophila melanogaster]	281	6e-96	87.7551	XP_317101.3	AGAP008354-PA [Anopheles gambiae str. PEST]	281	2e-23	100	XP_001944457.1	PREDICTED: similar to Mitogen-activated protein kinase kinase kinase 7 (Transforming growth factor-beta-activated kinase 1) (TGF-beta-activated kinase 1) [Acyrthosiphon pisum]	267	5e-103	88.4615	PREDICTED: similar to Mitogen-activated protein kinase kinase kinase 7 (Transforming growth factor-beta-activated kinase 1) (TGF-beta-activated kinase	PREDICTED: similar to Mitogen-activated protein kinase kinase kinase 7 (Transforming growth factor-beta-activated kinase 1) (TGF-beta-activated kinase [N.vitripennis]	aphid
NV15024-RA	XM_001602242.1	hypothetical protein LOC100118283	ATGGCGGGCGACGGCCTCTTCGAGACTACCAGCATCCCGGGCCACCTCGCTCCCACGCCGGAACGCCTCGAGAGACTCCTGTCCAAGCAGACTCTCGAGGAGCTCTACGAGGTCGAGGAGCAGCCTTTCGCACGGGGCAAATACGCGACGGTGCGCAGATGCCGCGAGCGTACGAGCGGCCGGCAGTGGGCCGCCAAGTTCCTGAGGAAGCGACGTCGCGCCCAGGAGCTTAAGGCCGAGGCGCTCCACGAGGTCGCGGTGCTGGACGCCGCCGCTCACTGTCCCCGCCTCGTGTCCCTCCACCAGGTCTTCGAGACCAGCACCGAGATGGTCCTCGTCCTCGAGCTGGCGCCTGGTGGCGAGCTGCAAATGGTCCTCGACAGAGACGAGATCCCGGAG…	22			XP_310236.3	AGAP009461-PA [Anopheles gambiae str. PEST]	241	1e-41	97.4359											XP_001952382.1	PREDICTED: similar to protein kinase c, mu [Acyrthosiphon pisum]	297	3e-39	97.2973	similar to protein kinase c,mu	PREDICTED: similar to protein kinase c,mu [N.vitripennis]	apis
NV14593-RA	XM_001604199.1	hypothetical protein LOC100120628	ATGGCGAATTCTTCTTTTATGCAACGATTTGTTGAAGAAATCGACTATGAAGAAATCGAGACTGAAGAAATTGTGGGAAAAGGTTCTTTTGGAGTGGTTTGGAAGGGAAAATGGAAAGGTCAATCCGTGGCGATAAAGCATATAAATTCGGAAGGTGAAAAAAAAGCATTTGCCGTAGAAGTACGTCAATTGTCTAGAGTTGTTCATTCCAATATAGTTAAACTTTATGGAGCTTGTACGAAAAATCCCGTTTGCCTCGTAATGGAGTACGCAGAGGGCGGATCTCTTTACAATGTCTTACATTCAAATTTACAACTATCATACACGGCAGGACATGCCATTAGTTGGGCACTTCAATGTGCTAGAGGTGTCGCCTACCTGCATAATATGCAGCCGAAG…	19			XP_311931.3	serine/threonine protein kinase death domain protein, pelle-like (AGAP002966-PA) [Anopheles gambiae str. PEST]	205	3e-180	100	NP_524080.1	TGF-beta activated kinase 1 [Drosophila melanogaster]	285	2e-173	100	XP_311931.3	serine/threonine protein kinase death domain protein, pelle-like (AGAP002966-PA) [Anopheles gambiae str. PEST]	205	2e-155	100	XP_001944457.1	PREDICTED: similar to Mitogen-activated protein kinase kinase kinase 7 (Transforming growth factor-beta-activated kinase 1) (TGF-beta-activated kinase 1) [Acyrthosiphon pisum]	359	0	100	PREDICTED: similar to Mitogen-activated protein kinase kinase kinase 7 (Transforming growth factor-beta-activated kinase 1) (TGF-beta-activated kinase	PREDICTED: similar to Mitogen-activated protein kinase kinase kinase 7 (Transforming growth factor-beta-activated kinase 1) (TGF-beta-activated kinase [N.vitripennis]	aphid
NV11611-RA	XM_001604592.1	hypothetical protein LOC100121060	ATGTCGAGCACGCTGGAGAACCAGATTCTGAATCTGCAGGAGAGACTCAGGGCGGAGAATCAGCTGAGGGACAAAGACAAACAACAACAGCAGCAGAGCAGCGAGATGCAGCAGCAGCAGCCTCCCAACATGCCCAGCCCCTGCCTGAGTCCTGCACCTGCCAGACCCAGACAACTTGGTGACATGGGAACTCCAACGAGACCAAGAAGGCAACTTGATCTGCCTGTGTCACACATGATGCCATTCAAGAGACACGATGGGGAAGTTGAATCCAAAATGCAAGAGATCATGAAGATGAATGGTATTCTAAACATCAATGGACAAAAGTATCATACAGAGATGAAGGATTTGGAGCATTTAGGAGAGCTTGGAAATGGGACTTGCGGGCATGTAGTCAAG…	5			XP_321199.4	AGAP001867-PA [Anopheles gambiae str. PEST]	335	2e-101	79.4872	NP_727661.1	hemipterous, isoform A [Drosophila melanogaster]	311	4e-84	76.8116	XP_321199.4	AGAP001867-PA [Anopheles gambiae str. PEST]	335	4e-97	78.8546	XP_001944527.1	PREDICTED: similar to Mek7 [Acyrthosiphon pisum]	383	1e-97	99.38	similar to Mek7	PREDICTED: similar to Mek7 [N.vitriepnnis]	apis
NV10722-RA	XM_001605496.1	hypothetical protein LOC100121942	ATGGACGCCGGAGCCGGTCAGGGTAAAAAGCAGGTCCGCGTGGGTTTCTACGACATCGAAGGCACCATCGGCAAGGGCAACTTTGCCGTGGTCAAACTGGCCAGACATCGAATCACCAAGACGGAGGTGGCCATCAAGATAATCGACAAGAGTCAGCTGGACCCGACGAATCTCGAGAAGGTCTACCGGGAGGTCGAGATCATGAAGCAGCTCGAGCACCCGCACATCGTCAAGCTCTACCAGGTCATGGAGACGAAGAACATGCTCTACATGGTCTGCGAGTACGCGAGTCGAGGCGAGATCTTCGACTACATAGCCCGCTACGGTCGAATGGGCGAGCCGCGAGCTCGGGCGACCTTCGCTCAGATCCTCTCGGCCGTCGAGTACTGCCACGCGACT…	2			XP_310236.3	AGAP009461-PA [Anopheles gambiae str. PEST]	198	5e-86	74.2857	NP_723541.1	basket, isoform B [Drosophila melanogaster]	313	5e-86	74.2857	XP_310236.3	AGAP009461-PA [Anopheles gambiae str. PEST]	198	5e-86	74.2857	XP_001952382.1	PREDICTED: similar to protein kinase c, mu [Acyrthosiphon pisum]	255	2e-86	75	similar to protein kinase c,mu	PREDICTED: similar to protein kinase c,mu [N.vitripennis]	aphid
NV11974-RA	XM_001605849.1	hypothetical protein LOC100122294	ATGACTCTCGTGGCTGAGCATCCCTCGGACATCGGCTCCTCGGTCGAGGTGGAGGAGGAGAACGGCAGGTTGCCCACCAAGAATTCCGAGCACGAGAGCGGCTACTTCGAGGACGGAAGCGACCTGGAGGAACGTCGAAGGACGGCCAAACAGTCGGCCGAGTCCAGCGGATGGTCATCGTCATCCTGCTCGAGATCCTGTGGACTGACCAAAGCCATCAACGAACTCGAGGTCAGAGACTCGCCGGCTTCACCGGATCCAGAAGACGACGAGGTGTACAGGACTCTCGAGAGACGCAACGAGACACGTCCAAAAGTTAATCTAGCCGATAGCGGAGGCCAAAGAGTTGACATGACGCATTTCGACCTACTTAAAGTCCTTGGAACCGGAGCTTACGGC…	6			XP_321199.4	AGAP001867-PA [Anopheles gambiae str. PEST]	270	7e-139	100	NP_524751.2	immune response deficient 5 [Drosophila melanogaster]	227	2e-150	100	XP_321199.4	AGAP001867-PA [Anopheles gambiae str. PEST]	270	1e-116	100	XP_001952382.1	PREDICTED: similar to protein kinase c, mu [Acyrthosiphon pisum]	261	1e-151	100	similar to protein kinase c,mu	PREDICTED: similar to protein kinase c,mu [N.vitripennis]	aphid
NV50201-RA	LOC100120372	Lrrk leucine-rich repeat kinase	>SCAFFOLD18:481915,491474atgtcacatatacattttgtattagagatacctgtacttttatatgatcctttaatgcataggtaaggatcatcaaattgctctaagcttcttgttcaatcttttggctgtttatttcttattactgttgcattataatactattctttctttgcaggaggtataatgattgataatcattgtaatggaactgctggaattgatcgcctaggaagctgaaggttttgtattccttattcgttgaccaacagcaatgaattacattttaaaagaattatattaggtaagcaattaactacttttctatgaatacttcaacaatttttaacaggcaaatgcttgaaattaaaatcttgcaaacctttaggcttgaa…	18						3e-115	88.2609				4e-126	88.664				9e-116	86.0759				3e-49	100
NV14132-RA	NM_001134322.1	maternal embryonic leucine zipper kinase	ATGGTGCGCTATTCAGCATTAAAAGGATTATACGAGTTGGAGAAAACAGTAGGATGTGGAGGTTTTGCTAAAGTAAAACTAGCGACGCATGTGGCTACAGGAGAAAAAGTCGCTATCAAAATTATGGAAAAGGCGGCTCTAGGGGAAGATTTGCCAAGAGTAGGTTTAGAGATAAGTGCAATGAAAAATTTATTGCATCAACATATTTGCAAGCTATATCAAGTTATTGAAACTGAGGACCATTATTTCATGGTATTGGAATACTGCTCAGGTGGAGAATTGTTCGATCACATAGTGGAAAAAAGCAAACTATCCGAGTCAGAGTCTAGAAGGTTTTTCAGACAGATTGTATCGGCAGTGGCTTATTTACACAGTCTTGGATACGTTCACAGAGACTTA…	16						1e-165	100				2e-47	79.6748				6e-147	100				3e-156	100
NV50013-RA	LOC100114440	P38mapk p38 map kinase	>SCAFFOLD1:3232012,3236863tcaggcggtgtccgctggtagcatttgctgctgaggtacaaagtttacgacttcgtggtagactagttctgtaaacaaaattataccaaattcaattcatgcctgattttcattcatcacatttattttagtgaattatagctacaatacctttccacttttcgaccggtaattccatatcttcgaagctttgatcgtagggcaaggagacgggctcgtctgtagggtcggcgtattgagcgagatatgggtgggccagagcttgttcagccgttatccttttctcggcgtccaactccagcatcaattccaataattcaatggctaagatattatcaaaatgtcattatgtatgcacataattacgaatttt…	1						1e-78	57.7855				1e-78	57.7855				1e-78	57.7855				0	100
NV50027-RA	LOC100120719	Plk1 polo-like kinase 1	>SCAFFOLD2:1765868,1768615atgtcgaaggacgagaaggagacgatcatccctgatccgatctacgacaagagcaccggcaagacctacatcaagggccggttcttcggaaaggtaagtacgatgcaccgggatgagatttgtttggatgggccagactcgggtcaaggttgatgtgtactgcgactgtgtgacagtttgtttactgtttgtctgaaaagtctttcagagtcgcttctcgctatgggaagcgttcttttggcttttttagagggtatctgcattgtaggtatgtagatttttatgagctcagttgagtaactgatcggagagatatttggaacgatgcctctggatagtagaggagcatcgtaactgccagtcttgtttgagc…	2						9e-56	99				4e-25	100									2e-50	100
NV15469-RA	XM_001602352.1	Plk3 polo-like kinase 3	ATGTCGAAGGAACTGACGCCACACGTGGAAGCGAAACGGCGACCTTGCGAACTTATTAATTCTTTCGTCCGCGGCAACGCCTACTACAAGGGACATCTGCTGGGAAAGGGAGGATTCGCGAGAGTTTACCTCATCACGGACATCGCGACGAGAAAACAGTACGCCTGTAAAATAATTCCGAAGCATCAGATGCAGAAAATCCATATGCAAAAGATCGCTCGCGAAATCATGATTCACAAGGAGTTGAATCACGTGAACGTCGTGCAGATGCATCACTACTTCGAGGACACCCTGAACGTCTACATGCTGCTGGAGGCCTGTCCGAAAAAGAGCCTGGTGGACGTGCTGAAGTACCGGGGCCACGTGTCGGAGCCCGAGGCACGATACTACATGAAGCAG…	27						5e-49	100				5e-21	100				5e-21	100				6e-59	99.0385
NV50133-RA	LOC100115488	Rffl ring finger and FYVE-like domain containing 1	>SCAFFOLD11:248130,251002atggcttgcgaagcttgcgccatcaagttcaccttcttcaagaggaaagtaagtcctttgtttttctgctttggatgatcccaccaaagtttccatctggctttctttgttgtgcctggaagagtctaatgtgttttgattgtcactcccatgttttttgctttgcagaaacaatgtatggattgtttaaggtatttttgtacagaatgcgttataagacgatttgacagaatactgagctgcgacaactgcagtatgctctctcgtagaccacttattagaagtcaaatactacaaatgcgctccaaatatttaagacaatatctcttggcaaagaacgtatctcttagaggctgcataggtaaggctcttaa…	11						1e-22	100														1e-74	100
NV17822-RA	XM_001599470.1	RhoGEF kinase	ATGGTTTTGGATCTAAAAAATATCACTCGCGGTTCGACGCCGGAACCTTCGTCATCATCTACCCGCTCGCTCCTGGCCGGCGGCGGCAGCAAGGACTCGACTACCAGCAGTGCGAGCAACAGCCCATCCAGAAAGGCCCAGCCTATGCATCGATCGCGCACCGGAGGACCGTTAGACGGAGGTGGATCAGATTCTCCAAGGACGCCTAGTCCCACGAAGAGCAAACTCAACTTCCTCGAAGGATTCCGAAACACGCTACGCGCGAGATCGCCAGTGCGCATTGGCACTGTACCGGTAGCCCCAGGTGCACGAGTACGTCTCTCAGCCGACTGGGGCGCGCTTCGGGCCGGCGACGACGTGGTGGTCCGGAGACTCGAGGGAAACGGTCTGGTGGTGACG…	115						1e-51	100														5e-85	100
NV14115-RA	XM_001607399.1	serine/threonine kinase 40	ATGTCGTCATCCGCTGGCGATGATGAAAGTCCCAGCAGAATTGTGCACTCCTTGGAGCATGTTGAGTCAGTTGAGTCAATGGACACCAGTGAAATTTACAACAGTGATCCTGAGCTGATAATCAATACAGGAAGTGATCAGTCTCCAGACAGTGAGATGATCGTGCCCTTTGTCAGTAGAGAAGAGGAGAGCGAGCAGCGTAGCGTACCCACTTGCTCCAAAGATGCAGAGGTGGAAGACTTTCAAGCTCCAAAGCACGACGTTAATGAGTTTCGCGAAAAAACCAGTGTGAATTCAGATGCCAATATGAATTTGGAGTCAAAAGACATGGAGATACCCAAGCCTGGTACTCCGGTTTCTTCCAAGGCTGTGAAAAAAGCTGGTCCGTATATACTCGGG…	16						4e-47	98.8095				5e-59	82.2222									3e-48	98.8095
NV17390-RA	XM_001599680.1	similar to activin receptor type I putative	ATGAAGAAGGGTTTCGCGCTGCTGGTCAGCGGCTACGGCTGTCTGGCCCTCCTCTGTTTACTCCACGCACCGCTACTTGTTCAAGGACTGAAGTGCCACTGCGACATATGCTCAGAGACGAACAACACCTGCGAAACTGATGGCTACTGCTTTGCCAGCACGAATCTGGACAAAGACGGCATCACCTACGCATACAGGTGCCTCGACCGTGCGAACTGGCTTCCCCCGGAAGCACCGTACCAGTGCTACGGCAAGCGGGACCCGAAAAGCAATGTCAACTACACGTGCTGCCACACTGGTGATCACTGCAACCAGAACTTGCGGCCGGTATTAGCCTCTCACAACGCGCCCGAACTCGACCCAGTCCAGGTCTGCAAGTGGTGTGAGCTTAAAAATAAC…	76						7e-36	100														4e-108	100
NV15069-RA	XM_001603813.1	similar to activin receptor type ii	ATGAGCGCCTACCTAGCGATACTGCCCTGTGTGCTGCTCGGACTCTTGGGTCTAGCAACAGCCCATGATGTTAAAGGATCAACGTATTGCGAATTTTACAATGAGACCATGTGTGGAGGAGAATTTAAAGAAGACTGCTTTGAAAAGGAACAATGTGGACCACATGATCCTGACAAGCGTAATCACTGCTATGTACTTTGGCAGTACGACAGTGTTACTCAAAAATCCACTATAAAGTTAAAAGGTTGTTTCTTGGATAGCAAGGAATGTTACGATAAGCAACATTGTGTGGAGAAGAATGCTGATAGGAAGAAGCAGCATTTCTTCTGTTGTTGTGATGGAAACATGTGTAACAAGAATTTCTCATGGGATCCACAACCGACACAGCCACCACGTGTT…	22																					6e-60	100
NV16674-RA	XM_001604143.1	similar to alpha-2-macroglobulin precursor splice variant 1; TAM	ATGCGTCGGGACCTGTCGATCGTCCTCTGCCTGGCGGCGCTGTCGTGCGCTGCCGGTCTCAACAGGAACAGGGGATACATCTTCACGGCGCCGAAACGACTGATCGCCGGTGAGACTGAGAACGTGTGCCTGTCGCTGCACAACCTGGAGTCGCCTGTGCACGTGAGCGTCGATCTGCTGGCGACATCGAGCGCAGCCGGCCCCGTCACGCCAGCTTCTGCCGGTGGGGCTCTCGTTGAGGACGATATTCTTGGAAGCGCGAAGAACACTCTCAAATCCGGAGTGGAGACGTGCCTGGAGCTGAGGGTGACCAGCAGTACGAAGTATAGCGCTGCGAAGTTAAGGCTGAGGCTCAAATTCGACAAACACCCGGATTACGTCGTCGACACCGAGAAGAAG…	42						1e-169	99.0228				1e-169	99.0228				1e-169	99.0228				4e-179	99.0228
NV18528-RA	XM_001602296.1	similar to als2cr7	ATGTTGGAGTGGTGGATAAATAAAGACACTGGCGATTCCCCATTCGGAAAATCGGAAGCATACGTTAAATTGGAACAGTTAGGTGAGGGATCTTATGCAACAGTATTTAAAGGCTTTAGTCATTTAACGAATCAAGTAGTTGCATTGAAGGAAATAAGACTGCAAGAAGAGGAAGGTGCTCCATTTACTGCCATTCGTGAGGCAAGCTTACTTAAAGAGTTGAAACACAACAATATAGTTACGCTTCACGATATCATTCATACAAGAGAAACTCTGACCTTCGTTTTTGAATACGTTCATACCGATCTTTCACAATATATGGAAAGGTATGGTACGGGTGGTGGAGGACTAGATCCACGCAATGTTAAGCTCTTTTTATTTCAACTTTTACGTGGACTT…	234						3e-97	100				3e-97	100				3e-97	100				0	100
NV13517-RA	XM_001599824.1	similar to AMP-activated protein kinase	TAGAAGAATTGATTTGATAACGATAAACGTAACAAGTACCTATGTAAATATTTCTCAGAGCCAAAAAATGACGGACAAACTGGCGAATAATCAGGCACAGCCCATTGTCAAGATAGGACATTACACATTGGGAGCCACTCTAGGTGTTGGAACGTTTGGAAAAGTGAAAATTGGTGAACATGTGCTGACCAAGCACAAGGTGGCTGTCAAAATCTTGAATCGACAAAAGATCAAGAGCCTCGACGTTGTTGGCAAGATTCGCAGGGAGATTCAAAATCTCAAGCTCTTTCGGCATCCGCACATCATCAAATTGTACCAAGTCATAAGCACTCCAACGGATATATTCATGATTATGGAATACGTCTCTGGCGGAGAACTGTTTGACTATATTGTCAAACA…	14						2e-42	98.7342				6e-37	98.5714									4e-44	100
NV13032-RA	XM_001606243.1	similar to ankyrin repeat protein, putative	tcacgattctttacattttctgtagcctaattgactataaaacgattcataagcctgtttaatacatgctaaatctctggtattcaaaaaatccataattctatttgctggaggttctagcaagcataaaatgtccgtaaaataaatttgagcctcatccaacaacaatcttctttccttagctcttctcattttcttctttaaaataattccatacaagggaaaagtttctacatccatgatacattcaaatgcttttacaaattttgcgttttttaaatatgatgttacagtatcaatgcttcttatcaaaacatcacctaaagtaatactatttataatttttgtactgtttagtaatgctatttcactcacacagttatcatataaatcttcaag…	10						1e-155	100				9e-112	100				7e-94	100
NV15938-RA	XM_001603116.1	similar to AT03158p	ATGGCAACAGACCCTTTGAGCAAAGGAAAGCAAAGTAATCAAAATTCTGGTAAAAAAGACGAAGATGGAGAGAGCGAGAGTAGACTCACTGTTCTGGAGAATCATGGATACACGCTTGGCAAAACCATCGGCGTCGGAACTTTTGCCACTGTCAAAATCGCCAAGTCTGAGAGACACGGCTATCAAGTAGCTGTGAAAATCGTGTCAAAATTTCAAGCACCGAGTGCTAATCTGAATAAGTTTCTGCCGAGCGAAATTGAGGTCGTGAAAGGACTGCGACATCCCCATCTAATTCGGTTTTTACAGGCGATAGAAACCTCTCACAGAATTTACATTATCATGGAATTCGCAGAAAATGGTAGCTTATTCGACATACTTCGACGCGACAAATTTATCGAC…	31						4e-44	90.2174														3e-48	100
NV15281-RA	XM_001603485.1	similar to AT10577p	ATGTCCAGTGAGACCACGTCCGACGAGGAGTCTTCCCAGGAGGATCTGCAGAGGTACGAGATCGACGACCTCGAGATGATCAGGACCATCGGTACGGGAACGTTCGGCCGAGTAATCCTGTGCCGGCACCGGGGAAAACCGCTGGCTCTGAAAATTTTGTCGATGGTTGACGTCATCCGGCTCAAGCAGGTGGATCACGTGCGCAACGAAATTACCGTCCTCAAAGAAGTCAAGCATCCCTTCATCGTCAACATGCTGTGGAGCGGCAGAGACGAAGCGAGGGTCTACATGCTGCTGGAATTCGTCGCGGGTGGCGAACTTTTTTCCTACCTACGTGCCGCCGGACGTTTCTCCGGCAGGACCAGTTGCTTCTACGCCGCCGAGATTGTCTGCGCTCTC…	24						1e-55	100				2e-21	100				2e-21	100				2e-46	100
NV16499-RA	XM_001605655.1	similar to aurora kinase A	ATGACAGGCAAAGAAAACAGCTTACCGACAAGCCACAGTCATCCAAAAACCAGCCATGCCAAACCTGTACTGTCGGAAATCCAAACACAAAAGCCTAAAGAAAATCGGAGTAAACCCGTCAGCACTTACTCGACTACACCTATCAAAAAGCAATACAACTCCAGACCGATTAATAAATCGAACAGTGCCAGGACATCAAGCGAACTCATGCCACCGCCTAAAGTGTCAGCAGTGCCAAAGTCTAGAAACGCGACTCCTGTGAAGAAGCCAGCTGGAACAAGCCAAGAAAAGAAAGAAATCGTCAAACCTCAAGAAACCAAGTCCGCAGACAAGAAGAAGAAGAAGCGATGGGTCATAAGTGACTTCAATATCGGTCGGCCTTTGGGAAAGGGCAATTAC…	40						5e-102	86.5672				2e-102	86.6337				1e-53	98.9247				1e-89	86.5169
NV18556-RA	XM_001603456.1	similar to aurora kinase A	ATGATGAAAGGCAGGGAAAATAACTTACAGACAAGTCATAATCATCTGAAAAGCAGCAATCCTAAACAGTCTGTGTTATCAGAAATCCAAGCACAAGGCAATCAGGAACATCCGATTAAACCTGTTTTCAATGGCTCAAGTGCACTTGTCAAAAAAGAGCACAACTCTAGAGCGGATAATTTAAACGATGCCAAAAAGTCTAATGAACTTATGCCACCTCCAAGAATGCCAGTAGCAACAAAACCTACAGAGGCAATTAATGTTCAGAAGCCTGAAATTAGTCAAGAAAAGAAAGAAACTGTAAAGCCCCAACAAACGAGGTCTGAAGACAAGAATAAAAAGAAGCAATGGGTCATAACAGACTTTGATATTGGGCGACCTTTGGGAAAGGGAAAGTTT…	245						1e-75	100				1e-71	98.3871				3e-64	98.2143				9e-88	100
NV13892-RA	XM_001602489.1	similar to br serine/threonine-protein kinase	ATGTATATATATGTACGAGCTCTCCGATGGCTCGGGGCTTATCTCGTCGGCAGAACGGGAGCGCGAGCGAGCACGGAGCAGCCATATGTTGGGCCTTACCGACTAGAGAAGACCTTGGGCAAGGGTCAAACCGGTCTGGTCAAGCTGGGAGTCCACTGCGTTTCGGGCAAAAAGGTCGCCGTAAAAATCATCAACCGGGAGAAGCTGTCCGAATCCGTGCTGATCAAAGTGGAAAGGGAGATCGCCATCATGAAGCTGATAGATCACCCTCACGTTCTGGGCCTATCCGATGTCTACGAGAATAAGAAGTATTTGTATCTCGTTCTGGAGCACGTGTCCGGCGGCGAATTGTTCGATTATCTGGTGAAGAAGGGCAGACTGACGCCCAAGGAGGCGCGG…	16						5e-81	76.3285				4e-49	80				3e-24	100				2e-82	76.3285
NV12221-RA	XM_001604904.1	similar to brain chitinase and chia	ATGGTTCACAAAGTCCTTGTGCCCGAGGCCGACTACACTTTGCTGGCTGGAAAACAAAAGTTTTCCTGCTACAACGTCGTCGTTGTGATCGTCATATTCCTGCTGGGATTCACTTCTCTGGGACTCTTGGCTTACAACTTCTTCAAGACTGCCATCGCAGAGGAGAAGCTGGTCCACAATGTCAAAGTGCCATCCTGGATGCATTGGTTCTGGCACCACAATGCCACCAATTCCACGGCGTTTGGATCCACCATAAAGCCCATCGACGAGCACTTTGTTGTGTGCTACTACACAAAGAGAAGGGATAACTCATCCTCTCAGTTGACACCCAATAATGTGGATCCTCATCTCTGCACACACATCATTGTAGGATTTGCTTCTGTGGTGAACTGCACCTTG…	7																					1e-180	86.18
NV15016-RA	XM_001601949.1	similar to brain chitinase and chia	ATGGTTGTGACAAAGAAAAACAGTTGCCGAATTTGCCTGAAGGTCTTTTGCTGCGCCGACTGCCGCGATAAGCACGAGAACAGCAAGCACCCGAAGCCCAAGTGTTCCCTCTGCGTCAGACAGGCTCTGCCCTTCGGAGTCGCGTCGGAGGAGGACTCGCTGAAGAAATCCGAGCTGCTCTGCCACCTCGTCTTCAATCACCTGCCGCTTCGCTGTAAGCTCTGCGGCGACAGGTTCCGGAAGAACCAGGATTTCCTAGAGGCCGAGCCTTGCAGATGGTGGAACGAGCGGCGCCGGAAGGACAGCAAGACCGGTGTCAAGAACGACGAGGGGGTCGCTGCTGCGAGGGACGCCGAGAGGAAGCTGCCGCTGACGCCGCAGATACAGCCGTCGAGCGAG…	22																					5e-83	85.119
NV14677-RA	XM_001606116.1	similar to Ca2+/calmodulin-dependent protein kinase II	ATGGCTGCCCAACCGGCTTGCACGCGCTTCAGTGACAACTACGACCTCAAGGAGGAGCTCGGCAAGGGTGCCTTCTCGGTGGTCCGGCGATGCGTGCAGAAAAGCACGAACCTCGAGTTCGCCGCGAAAATCATCAATACCAAAAAACTCTCCTCCAGAGACTTTCAGAAGCTCGAGCGAGAGGCGCGGATATGTAGGAAACTTCAGCATCCAAATATCGTAAGATTACACGACAGTATACAGGAGGAAAACTTCCACTACCTCGTATTCGACTTAGTAACCGGCGGCGAGCTCTTCGAGGACATAGTCGCGCGGGAGTTCTACAGCGAAGCGGACGCCTCGCACTGTATCCAACAGATCCTCGAAAGCGTCCATCACTGCCATCACAACGGAGTCGTG…	19						4e-31	100														3e-34	100
NV12779-RA	XM_001606614.1	similar to cak1	ATGGTCGAGAAACTGAGAAGATACGAGAAAATCGACTTTCTCGGAGAAGGACAGTTCGCCACGGTATACAAGGCCAAAGACACCGTAACGGACAAAATTGTAGCTGTAAAAAAGATCAAAGTCGGAAGTCATGCCGAGGCAAAGGATGGAATAAACAGAACAGCCCTCAGAGAAATCAAGTTGTTGCAAGAGCTGAAACATGAAAATATCATTGGCCTGTTGGATGTTTTTGGCCACAAGTCAAACGTTTCTTTAGTCTTTGATTTTATGGACACCGATTTGGAAGTCATAATCAAAGACACAAACATAGTGTTGACACCTGCGAATATCAAGTCTTTCATGATACAGACTCTGCAAGGTCTAGATTATTTGCACTTCAATTGGATACTACACAGGGAT…	9						8e-98	100				8e-98	100				8e-98	100				3e-99	100
NV17274-RA	XM_001601638.1	similar to calcium/calmodulin dependent protein kinase I	ATGCCGCTCTTCGGCAGACGCGACCCAGCCAAGAAGCCCAAGAAGGATGCCAAGGACGACAAGTCGCCCTCCATCGAGGACAAGTACGTCCTCAAGGAGCAGCTCGGCACCGGTGCCTTTTCGGAAGTCAGACTTGCCGAGAGTAAGGACCGGCCGGGTATGCTGTACGCCGTGAAAATCATCGATAAAAAGGCCCTCAAGGGTAAGGAGGACTCCTTGGAGAACGAGATCAAAGTGCTGAGGAGATTTGCGTCCCGGCAGTTTCAGGGAAAACTTCTCGGAGGTACTGCGTTGACGCATCCGAACATCGTGCAGCTGCTCGAAACTTTCGAGGACAAGCATAAGGTCTACCTCGTCATGGAGCTAGTGACGGGAGGCGAACTGTTCGACAGAATCGTC…	62						1e-47	98.8636				9e-35	98.5075				6e-29	100				3e-125	91.453
NV12341-RA	XM_001606703.1	similar to cdk10/11	ATGTCAAATGATAAATCTGCCATGGATGTGGATTATCAAAGCGAGGACGGAGAAATCAGGAAGAGTCCGGATAACTTTTCGGAAGAAGAAGGCGCAGACACGGCGGACTCCCTGGAGATCAAACCGCCGCAGGCGGTAGTGCGGCATCGTAAAACGACTTCGCACAGAAGAGACAAACACTCGGACAGAAGTGGTATTGGTGGTGGCAGTGGAAGTGATCGCAGCAGAGATGACAAGGAGAGGAAGTCCAGGCATCATGAACGAGGGGAAGAAAGCAGACACAGGGACAAACACAGTCGACATCGTAGGCATGAGATGGATGTGGTGGTGGAAAAGTCCAGGAGGTCTGATCCTTCCAAAAGAGACAGAGAATCCTCCAGGCATGAAAGAAAGGAAAGG…	7						6e-122	97.9899				6e-140	98.3122				1e-136	98.2759				1e-108	98.93
NV14994-RA	NM_001167712.1	similar to cdk5	GTACCGAGCGCAGCGCTAACCACACTGTGCCGTACATTCCGCCCGCGTAGAAGCTCCAAAAATATGCAAAAATATGAGAAACTCGAAAAAATAGGAGAAGGCACATATGGCACCGTGTTCAAGGCGAAAAATCGCGAGACCCACGAGATAGTCGCGCTCAAGAGGGTCCGGCTGGACGACGACGATGAAGGTGTTCCCTCATCGGCGCTCAGAGAGATATGCCTGCTCAAGGAGCTGAAGCATAAAAACATTGTTCGCCTGTACGATGTGCTTCACAGCGACAAGAAGCTCACTTTAGTCTTCGAACATTGTGATCAGGACCTCAAGAAGTATTTTGATAGCCTTAATGGTGTTATCGACTTGGATGTCGTCAAATCATTCCTATATCAATTACTCAGA…	22						4e-75	85.443				4e-72	85.0649				2e-63	83.6879				2e-75	85.443
NV17938-RA	XM_001599494.1	similar to cdk8	ATGGATTATGAATTTAAGATGAAGACCCAAAAGGACCGCATTAAGGTCGAGGATTTGTTCGAATTTGAGGGCTGCAAAGTCGGCCGCGGGACTTATGGCCACGTCTACAAAGCCCGCAGAAAAGAGGGACCAGATACAAAAGACTTTGCATTGAAACAAATCGAAGGCACAGGACTTTCTATGTCTGCTTGCAGAGAAATTACACTTCTTAGAGAACTTAAGCATGTTAATGTCATCACCCTCATCCGTGTATTTTTATCTCATAATGATCGCAAAGTTTGGTTACTCTTTGATTTTGCAGAACATGACTTATGGCATATTATCAAATTTCATAGAGCAGCAAAAGCAAATAAAAAACAAATTATGGTGCCAAAAGGCATGGTTAAATCTCTCTTGTAC…	123						4e-43	78.8462				4e-43	78.8462				4e-43	78.8462				0	86.6525
NV16089-RA	XM_001600453.1	similar to cdkl1/4	ATGGTTAATGACTTGAGATATGCCAATTACAGTCAGTTTATTCCCGTTTGGTCGCGGGCGCCTAGCAAGGCGATGGAGCGGTACGAGCGGTTGGGCCGGCTTGGCGAGGGTAGCTACGGTGTCGTCTTCCAATGCAGAGATCGGCAGACCGGCCGCCTCGTCGCCGTGAAGAAGTTTCAACAGACTGAGGACGATCCGCTCATCAGGAAGATCGCACTCAGGGAGATTAGGCTGCTCAAGAATCTGAAGCATCCAAATCTGGTGAACCTACTCGAGGTATTCAGGCGTAAGCGTAAGCTGCACCTCGTTTTTGAGTACTGCGAGCACACGTTGCTGCACGAAATGGAGAAGTACCCACACGGCTGTCCAGAATTAATGACGAAACAGCTCACCTGGCAG…	34						4e-67	99.1525				2e-66	99.1453				4e-67	99.1525				3e-67	99.1525
NV12140-RA	XM_001601847.1	similar to cell cycle checkpoint kinase 2	ATGGAGACGGAGGAGCACAACACGCCCCAGAGTCTGCCCGACACCCAGAACGCGGACTCGCAAGCCTTCACGCAGTCCCAGGACACTTTGACTCCCGGCAACTCGCAGCCGGTACCGAGGATCTGGGGTCGGCTCTGTCCTCACGACAGCAGCTTCCAGTTTCAGACCGTAGTTTTGATGAAGGACGAGTACACGTTCGGCCGCCTTCCCACACCGCACTGTGATATCTCTGTAAAGGACAAGCTCCCACCAAAGAAAGAACAAGTTATAAGCAAAATACACTTCAGGATAATCCGGGAGACTACTGTCACATCTAACGGCTTTGAAGATGATGTTGTGTACTTGAGAGACGAGAGTGCAAATGGCACGTTTGTTAATGGCAAACTCATTGGAAAAGGA…	7						6e-123	82.2222				1e-150	79.0087				1e-109	80.2419				6e-104	79.83
NV14702-RA	XM_001601795.1	similar to CG10261-PE	ATGAGTCCGGAGTTTCGGGAGACGATGTTCCGGGCTGCCCTGATGTACGCCTACCCCCTGCCGTTCCACGACCTGCCGACTCTGCTGCAGCTGCATCGGAGCAGCTTCGTCGCTAGTAGTAATGGTCAAGGTCTCTGGAGTCAGTCTGTTGCAGTCTTTCCCAATGTGCCGCCAGCGCCGGGGATGCCGTGCCAGGGCGAGGATCGGAATATCTACAGACGTGGCGCACGCAGATGGAGAAAGCTTTATCGGGTGAACGGACACATTTTCCAGGCTAAACGATTCAACAGGCGAGCCTTCTGCGCGTACTGCCAGGACCGGATCTGGGGTCTGGGCCGCCAGGGTTTCAAGTGCATCCAGTGCAAGCTGCTGGTGCACAAGAAGTGCCACAAGGTCGTG…	20						4e-94	99.3711				8e-85	100				9e-77	100				1e-48	100
NV11803-RA	XM_001607340.1	similar to CG10967-PA	ATGGAAGTCGTCGGGGATTACGAGTACAACACGAAGGACCTCATTGGTCACGGCGCCTTCGCCGTCGTCTTCAAGGGCAGGCATCGCAAGAGAACTAATTTTGTAGTGGCCATTAAAAGTATTACCAAGAAGAGTCTAGCCAAATCTCAAAATTTGCTTGGCAAGGAAATCAAGATATTAAAGGAGTTAACAGAATTGCATCATGAAAACGTGGTGGCTCTATTGGACTGTAAGGAGTCTAATCATAATGTCTTCCTTGTTATGGAATACTGCAATGGTGGGGATCTTGCGGATTATCTAGGAGCAAAAGGAACACTGTCTGAAGACACTATCAGAGTATTTCTAAAGCAGTTGGCTGGAGCAATGAAAGCGTTGCATGCCAAAGGAGTTGTTCACAGA…	5						1e-37	100				6e-36	100				1e-30	100				3e-32	100
NV15835-RA	XM_001602173.1	similar to CG12199-PA	ATGAGGGGGAAGCCGCGGACGCTGCTGCAGCTGGTGCTGTCGCTGGCGCTGCTGGCGAGCAACTGCGTCGGCCAGGAGGACTGGAACTGCGTGCCCTCGTGCAAGTGCATTTGGGTCTCGGGCAAGAAGACGGCCGAGTGCAAGCGGCAGAACCTCACCGAGATCCCCGAGTCGCTCTCCATGGAGATCCAGCACCTCGACCTCACGGGCAACTTCATAAGCCACCTGCCCGAGCGAGCCTTCACCCGGGTCAGCCTGGACAACCTGCAGAAGCTCGTGCTGCGCGAGTGCGGCATCAAGGCGGTGAACGTCGAGGCCTTCAGCGGCCTGCGCATCGTCATCGAGATCGACATGTCGGCCAACCGCATCCGGCAGCTGCACCGCGGCACCTTCAACCAG…	30						2e-173	100				0	100				0	100				3e-117	100
NV15202-RA	XM_001599177.1	similar to CG14305-PA	GTGCAGTTTGGTCAAATGTAATAGCAAGAATAGTAATCCGGTGTTCTTATGAGGTTTCACAAATGGTTGTTTACAAGTTTTCAAGCACTTTGGTCATAAGATTTTAAATTATTAGCGGAAAGATTAGTTTGAAAAATTGTTCAAAGTGCAACTTGTTTGGATTGATGAGAATTATCTGTTGTTATGGCCACGTTACCTGCTCATGAAAATTCTGAAGCAAATCCAAAAGAGCAACATGGATACGTTATTGGCAAAAAAATTGGACAGGGCACGCATGCAACTGTTCACTTAGCAGATTTTATTGATGGCAATACCGGGAAGAAAGTAAAATTGGCATGCAAAATTTTCAACAGAAAGAAAGCCCTAGGAAATTTTCTCAATACTTTTTTTGTTCGCGAA…	24						2e-97	100				2e-92	98.2558				1e-90	100				1e-101	100
NV15829-RA	XM_001601803.1	similar to CG14895-PB	ATGAGTCTGAATCTAGTTAAGTTTTTCTCCAAGAAGAAGCATCACAATCCCCAGCCCACCGATACCGTGGGGGAGATTGGACTGCCCACCAACGTTTCGCATCAGTTTCATGTTATCAAGAATGCCAAGACAGGTCAGTTGGAGGGCCTGCCGGACTCCTGGATTCGTCTGCTGAATACTCAGATCACAAAGTCTGAGCAGGATGAGCATCCTGCCGCAGCTCTGCAGGCCATCAAGTTTTATAATTATTCCATAAAGAAGAAGCCAACGCCCCAGGAGGAGGTATTCAAACCGTTTGTAACGGAAGATGTGATAGAAGAGGAGTCCATAGAGATAGACAAGATTCTGGCAAAGAATGACGAAGAGGTTTATAAAGAACTGAGAATCATTTGTCAAAGC…	30						7e-149	100				3e-148	100				5e-157	99.6255				1e-154	99.6183
NV18625-RA	XM_001599558.1	similar to CG16973-PE	ACGGCGGAAGAAGCCGTCGAAACGTCATCAGAACGAGAGAAAAAAAAACGTGTCGTTGACTCCCAGATAGGACACAATTCAGTCAAGATGGCGCACAATTTAACACCAAGTGTTAATTGCTCACTTGATGACATTGATTTAAATGCCCTCAAGGACCCAGCTGGTATCTTCGAACTTATTGAAGTTGTTGGAAATGGCACCTATGGGCAAGTTTACAAGGGTCGACATACGAAAACTGGGCAACTGGCTGCTATCAAAGTCATGGATGTTACTGAGGATGAAGAGGAGGAAATCAAACTGGAAATCAACGTGCTCAAAAGGTACTCGAACCATAGAAATATTGCTACCTATTATGGAGCTTTTATTAAAAAATCTCCACCTGGAAAAGATGATCAATTA…	286						2e-148	100				1e-155	100				6e-145	100				4e-109	100
NV12537-RA	XM_001606218.1	similar to CG1744-PA	ATGATGATCATCACGCTCATACTGATGTTCTGGACGTCGGTGGTCCGGATGCACGAGCTGCCCGTTCAGTACCCGCCCTGTTTCTTCAATCCGCTCTGCACGTGCTCCAAGGTGATACCCGATCTCGGCATCGTCACCTGTTTCAACGTACCGATGCCCAGAATACCTCATCCCATCAATTCCTCCAAGGTATTCATGCTCCAGCTCGAGAATAACGGTCTGCGCTCGATAAAGCCGCAATTTCTCATGAATACCGGTCTGTACAAGCTGCAGATCAAGCATAATCCCCTATCGGATATACCGGACGAGGCGTTCCTAGGGCTTGAAAGATCGTTGTGGGAGCTTGAACTACCCTACAACCGTCTCGTGAGAGTGCCCAGCAAATCGTTCCGGCACCTA…	8						7e-96	98.2456				1e-112	89.6266				4e-92	100				5e-91	100
NV16050-RA	XM_001599317.1	similar to CG1954-PA	ATGTTTACGGGTACAATCAAAGTGCAGATATGCGAGGCATCTGGACTACGCGCTACAGACAAGCAGCGCAAGTTCTGGCAAGAGGAGTCGCCCATCCTCGATCCCTATGTGCAGCTGGACATAGACGAAAAGTACCTCAACCGCTCCTCCACCAAGCCCAAGACCTTTGACCCTGTATGGAACGAGTGCTTCACCCATGAAGTGCAGAATGCCATGCTACTCGGCCTTACCGTCTTCCATAATGCAGCTCTACAGCCAGACGATTTTGTAGCTAATTGTAGTATACCATTTGAAGAGCTGATTCAGCGAGATGATGAAACCACAGACTTTTGGGTTGACTTAGAGCCTCAGGGAAAGCTAAGAATAAAAATAGAGTTGCAACGGAACAATCAAGCTCAA…	34						2e-110	97.0732				6e-62	100				3e-86	100				2e-93	100
NV12479-RA	XM_001605057.1	similar to CG2845-PA	ATGGCCGTAATCGGCGAATCTAGGTACTATTCACTCATCCCAACTAAAGAAATTGGTGAACATCCAGTTCGTCGCAGCAAAGGAAGAACCGAATCACCTTGTGGTCGTCGACACAGAAGAAGAAGGGTTCGCATGACCCTTGAGGGCACAATGTGTTCCCGAGGGGCAGACCAGGTTGACCTCAGCGACTCTGAGGATGCCTACCTGGATACCACGGATCCTGTGAGGTATGAGCTGCGCAACATCCAGAGTGTGATCCACGTGACCCGGCAGAACATTGACGCTCTGAACAACCGATTCGCTGGCTTCCAGGACCCGCCCTCGATCTACCTAACCGAGTACCAAGAGCTCACCTCCAAACTTCACGAGTTCGAAACCAAGGAGCAGAAGCTTATAGAG…	8						0	100				8e-163	100				4e-161	100				1e-162	100
NV17172-RA	XM_001603607.1	similar to CG33531-PA	ATGGCAAGTGAGAAATACGCGACAAAAAAGTATTATCCGTACATCAAGAGATCCTGCAACTCGGCCCTGGGCATGGAGTCCGGCGCGATAGCCGACTCGGCCCTCAACGCGTCCTCCTCCTATGTGACGACCGTCGGGCCACGATACGCCAGGCTCCGTAAGGAGGCAGCCGGTGGCGCCTGGTGTCCCAAGCGTCAGATCGAGAGCGGCATCCGCGAGTGGATCCTCATAGACCTGGGCACGACTCACCTGATCACCGCCATCGAGACTCAAGGCCGCTACGATCACGGCCGGGGACAGGAGTACACCGAGAACTACGCCGTCGAGTACTGGAGACCCGGTTTCAGCGAGTGGAAGCAGTACAGGCTCTGGGACGGCACGGAGGTCCTGGCGGGCAAC…	58						1e-92	76.5766				5e-91	76.3636				1e-92	76.5766				4e-114	88.2883
NV18143-RA	XM_001601464.1	similar to CG33531-PA	ATGGAACAGGTAGTTTTGCTGATAGGAGCCGTCCTGATAGCGTCGGCTCTCTGCGCCGAGCAACAGTCCAATAATGTTTTTGGCCATTGTATACTTCCGCTCGGCATGGAGGAGGGAAAAATTCCGGACCACGCCATCACGGCTTCCTCCAGCTACGAGATGAAGTCCGTCGGGCCGCAGAATGCAAGAATACGTCAGGAGAAGAACGGCGGCGCCTGGTGCCCGAAGGCGCAGATAAGCAGCGACATCCGCGAGTACCTCGAGGTCGACCTAACGAAGGATCATCTAATTACGTGGACGGAGACGCAGGGCCGCTTCGGGAACGGCGAGGGCCAGGAGTACGCGGAGGCCTTTTTCCTCGAGTACTGGCGCGACCTCAAGTGGCATCCCTACAAGAAT…	139						2e-54	98.9691				7e-54	100				5e-54	100				1e-79	84.0237
NV11279-RA	XM_001600115.1	similar to CG34113-PP	ttacacgcagctctcgggtccgggtatggagttggcgatgatgatttctttcatgaggttgcggtccgctttgaagcttatcggctcccacgattttgcggagaatggattcagctgtgggcgtgaaaatcgatcgtttagtattagtgagattcgaacaaaaaaaaaaaaaaaaattgaaagagcgttttgtagctgtacttacactacatcgattcgtttggaggccctgtttgtggatgtcgtaaggagcgaagagcgtgtccggtctgacgggcaggaacagctgcggctcgcgcttcattttctcttggtctgtgtaacagagtcgaagatcgtgcgtcaagttataataaaattataatctgcgcgcaaatggaaatagcttttcttaaatat…	4						1e-114	90.3084
NV11000-RA	XM_001607979.1	similar to CG34145-PA	tcagtatggcctccagacgttattatcaggcctgacctcctcctggacgcggacgctgcaactgacgtcggcgagggctcgatgctgctgttcctgggcttcggtgctttggaactggttgttgtagagctgcgagtagaggatcgtcgggaagacgctcggcgccgggaagtagttacccgccgagcaattctgaccgaaggactgatcctgctcgtggactggactctccgtggcgctggagtctgtcgagagggaacgaggagacacgtaatcctggtacctctgggccgatcctgtgctggacatcagactgctcaggtggtccagggggtcgggctgaacgcctggcgttgtagtgtctggaactgagttgggagaaaagaatgttcgtggtaa…	2						4e-68	99.1803				4e-15	82.9787
NV16402-RA	XM_001605548.1	similar to CG40500-PC	ATGCAGTGGACGACCTGGCCGCGCGGCAAACGCAAGCAGCAGGGGCCGGTCCTTCGATTATCCGTTTGCTCGCTGCCGCTGCTCCTCGGGCTGCTTTGCTGGCTGCGCTCGTCGGATGCCAAGAGCGCCGTCCTGAACGCCGCCGCGACCCAGTGCCCGCCGCCCGACGCCATACCCGGCTGCCCCTGCTACAACTTCGACGACGGCCTCTTCCTCGAGTGCACCGGTTCCACCGAGGAATCGCTCAAGAATTCGCTGCTGCGCGTCGTCAACCAGGCCAAGCCAAGCGACGCGGTTATCCAGTCGCTGAGCGTCTACGAGCTCGAGCGCAAGGTCGAGGAGCTGCGCGCGAACGTCTTTCCCACGGGAGTGCTCGTGCGCCACCTGCAGATCTCGCAG…	38						0	100				0	100				0	100				0	99.8786
NV16406-RA	XM_001605609.1	similar to CG40500-PC	ATGACGCGAAATTCGCTGAGAGAGGAAGGGTGCAGGCTGGCGCGCCGGCACCGTAGTCCCGCTGCCGCAATACCGATAGCCCACTCATTATTCCTCCTCCTGATTCCGTCCTTTTTCTTAACCGCTTGTCGCGCCCAGGATGCCGAGTGTCCGCCCTCCGAGCTCATCCCCGGATGTCCCTGCTACAACTTCGAGGACGGCCTGTTCCTCGAGTGCGCCGGAGCCACTGAAGAGACGCTGAGGTCGACGCTCATGGGCGTCATGAACTCGGCAGGAGAAGACACGGTCGTCCAGTCGCTGAGCGTCTACGAGCTGGACAAGCTGATCGAGGACTTGCGGGAAAGCGCCTTTCCCGTAGGCTCCCAGATCAGGCATCTGCAGATATCCCACTCGTCGCTG…	38						0	100				0	100				0	100				0	100
NV18009-RA	XM_001603475.1	similar to CG4527-PB	ATGTCGTTCCTGTCGAATCTGAAGAAGGCGTTCCACTTCGGTGGCAACGACGCCAAGAAGAAGAAGCTCTACAACAACATCAAGATGGACGTCAATCCCGAGGAGTTCTGGGATATGATCGGGGAACTCGGCGACGGTGCCTTCGGAAAGGTCTACAAGGCTCAGCACAAAACAACGCATCAGCTGGCTGCTGCGAAAATGTGCGCGCTCGAGGGCGAGGACGACCTCAGCGACTTTATGATCGAGATCGATATACTTTCCGACTTCAAGCATCCCAACGTAGTCGAGCTTCACGAGGCGTACTTCATCGAGGGCAAATTATGGATGCTGATCGAGTACTGCGACGGCGGCGCCGTGGATTCGATAATGGTCGAGCTGGAGAAGGCGCTGACGGAGCCA…	127						1e-42	98.75				2e-41	98.7179				1e-42	98.75				5e-59	99.0654
NV16579-RA	XM_001599232.1	similar to CG5520-PA	ATGAACAAGCTCGCCTTCGCCGTCGCGGCGCTTTTCCTCCTCGCGGGGTTTGCCGCTGCGGAGGACGACTTCATCGACGAGAGCATCGGCACCGTCGAGACTGATTTCGGCGCCAGCCGAGAAGCCCTCAGGACAGACGACCAAGTTGTGCAGAGAGAGGAGGAAGCCATCAAAATTGATGGCCTCAATGTCGCCCAGATTAAGGAACTGAGGGACAAGGCTGAGAAGTTCAACTTCCAGACCGAAGTCAATCGCATGATGAAGCTCATCATTAATTCTCTGTACCGCAACAAGGAGATCTTCCTCCGAGAGTTGATCTCGAACGCGTCTGACGCTATTGACAAGATTCGCTTGCTCTCCCTCACGGACAAAAACGTGCTGGAAACCAATGAGGAGCTC…	41						0	100				0	100									0	100
NV15486-RA	XM_001602647.1	similar to CG6703-PB	ATGGCGGACGACGAGGTTCTCTTCGACGATGTTTACGAGCTCTGCGAGATCATCGGGAAGGGTCCATTCAGCGTGGTGCGAAAATGCATCCACAGGCAGACCGGCCAGACGTTCGCCGTAAAAATTGTCGACGTGGCGAAATTCACCTCGAGCCCAGGGCTCAGCACAGCGGATTTGAAACGCGAAGCTACAATATGTCACATGTTGAAACATCCGCACATTGTGGAATTGCTGGAAACCTACAGTTCCGAGGGAATGCTGTACATGGTTTTCGAATATATGGATGGATCGGATTTGTGCTTCGAGGTTGTGAGACGAGCCACTGCTGGATTTGTATACAGTGAAGCTGTAGCTAGTCACTACATGCGGCAAATCTTGGAAGCCCTGCGCTACTGTCAC…	27																					4e-20	100
NV10485-RA	XM_001608055.1	similar to CG7586-PA	ATGCGGCGAGAAGTGGCAGCAGCTCTGGCCCTACTGGCCCTGGTGGGCATTAGTCGGGCGCAGTTTCCACCGGAACAGACGGAGGCGCCGAGGTTACCCTGGAACCGCTTCGACGACGGTCGAGAACAGGACTTCAGAGACAGAGATCGAGATCGAGATAGGGTGGAGTTCAGGGACAGAGATCGAGACCGGGATAATGTACTCGGCAACAGTGGTAGCACCAGAGACTGGGACTCGATCAACAGGGACACGAGCAGCAGAGACCGAGACAGCAATTTTGGATTCGGCTACCGAGCGACTAGTCAGCAGAACGAAAATGTCATCATCAAGGAAGCGACATACTTTATCGTTGCGTCGCGGATGGTACGACCGGGCCAGGTTTACCGTGTGGCAGTCAAC…	1						0	99.0712				0	99.0798				0	100				2e-94	99.39
NV14486-RA	XM_001606270.1	similar to CG7873-PA	ATGGGAAACTGCTTTAGCTGTCAGACGGACGTGGAGAAGGAGAAGCCAGAGCGGATATGCAATCCGAGCATCGAGGCGGTGGCCTCGCAAGTGAGCCCAGTGCCTACGCCACCGCCGGACCCGATCAGACCGATGCCCCAGATACCGGACACCGACGTACCGACCGCCAAGATCTTCGTCGCGCTCTACGACTACGATGCGCGGACCGACGAGGATCTCAGTTTCCGTAAGGGAGAACATTTGGAGATACTCAACGACACGCAGGGTGACTGGTGGCTCGCAAGAAGCAAGAGGACCAGGCAGGAGGGATACATTCCCAGCAATTACGTTGCCAAGCTCAAGAGTATCGAGGCTGAACCATGGTACTTCAGAAAGATCAAGCGAATCGAAGCCGAGAAG…	18						3e-61	100				9e-66	100				5e-63	95.7265
NV18519-RA	XM_001599475.1	similar to CG8542-PA	ATGGCATCAGCTATGTCCTTGGAATTCAAGTATTCACACGAGGGGCGACAGCCACCGGCTGCGACGTCGCCAGGAGACAGCAGTTCCATAGCATCCTCAAGAACCTTGTCGGAAGGAGTTAAGGGAGCAGTCATCGGTATCGATCTTGGAACCACATTCTCGTGTGTTGCCGTTATGGAAGGAAAGCAACCTAAAGTCATTGAAAATGCAGAAGGCTCAAGAACCACACCTTCTTACGTTGCTTTTACAAAAGAGGGAGAACGGTTAGTTGGTATGCCAGCTAAACGACAGGCCGTTACAAATTCAGCAAATACTTTTTATGCTACCAAGCGTCTTATTGGTAGAAAATTTGAAGATCCAGAAGTTAAGAAAGACATGAAAACCGTGTCTTACAAAATC…	230						4e-96	86.6995				2e-96	87.9464				2e-96	87.9464				2e-90	87.2928
NV13513-RA	XM_001606366.1	similar to CG8866-PA	CGTCGCGTCTCTCTTCTGAAGTCGCTCTTCTTGCCCGGAAAAAGATGAGTCTGCCCAGCGTCAAGGACTACACACTGCTGGAGAAAATCGGGGCTGGCAGCTACTCCACGGTGTACAAAGCCTTCAAGAGGGATGGCTCTCGCGAGGTGGTGGCGATCAAGTGCGTGGACAAGTCGACCCTCTCGAAATCGGCGATCGACAATCTCATTACGGAAATTAATTTACTCAAGATACTCAAACACGAGCACATCGTCGAAATGCGCGACTTCTTCTGGGACGAGGGGCACATCTATATCGTGATGGAGTATTGCGACGGTGGCGATCTGTCGAACTTCATCAAACGAAAGCATAAGCTGGCCGAGCACGTCTGTAGAAAGTTTTTGCAGCAGCTCGCGCTAG…	13						1e-34	100														3e-38	100
NV13315-RA	XM_001604986.1	similar to CG9095-PA	ATGGAGCTGAGATTACTGCTGCTACTGCTGCTGCAAGCTGTCCTAGCCGCGCAAGCCTCCAGCGAAGGCGTCTGCGGCTACCCGGGCGCACCGGCACACAGCAGCGACGTCATCGACGAGGAGGATGGCCCCTTGTCACCGAGATCGAACTTGGCCGTTGGTACCGTGGCCACCTACGCTTGCGAGCGTGGCTTCGAGCTTCTGGGACCGGCTAGACGTCAGTGCCAAGAGGACGGAACCTGGTCCCCCGAGGGTGTGCCCTTCTGCGTTCTCAACGTAGCCGCCGGAAAAGCGCCGATGCAGTCCAGCCGAGCCGACAGCGGCATCCTCCAGTTGGCCGTCGACGGAAGCAGCGCCCAGAGTTACTCACCCCAGACTTGTACCCTCACGACCCCCGAG…	12						8e-170	92.0886				3e-168	91.8567				5e-164	91.8301				3e-167	91.8831
NV18420-RA	NM_001171633.1	similar to cgmp-dependent protein kinase	AGATAAAATTCTTGCTTTGCAGTGTACCAGTTAATAGTTCTTTGCACAGAGTGAAAGAATAATATTGACGTTTTCGACGTTGACATTGAGTTATACGTACGTAATCTAGTTTTTGTACTTGTCAAGATTTTCAGAAATTTTCTTACAATCAACCTAATGTTGAAATTTAGAACAAGTATAATGCTTACAATTCTACATTGAGAATGTTTACCTGTATTTCTAAATTAAACATTTTTGGTCATAAAAGAAGTGTTAATATAGAAAAAAAAACTAATGATCAAAACAATTCTCACTTACATGGACTATATGCGAGCAAACTGTCGAAGGAGTATGCAACAGCAGGTGATTTCGATGATGTGCACAATTTACTTGTAGTTAATTCTAAAGATTTATCAGACT…	190						7e-103	89.604				3e-82	88.024				9e-96	87.9581				1e-77	98.5507
NV12180-RA	XM_001603499.1	similar to cGMP-dependent protein kinase foraging	ATGCGCGTGTGCTTCGACTCGCTCTGCTTCTCGTCGCCGCAGCAGCGGCTTGCCGACGAGGAGGAGCCCGCCCAGACGCAGCAGCAGCAGCCACCTCCTCCTACTCTTCAGACGACCACTCCGCAGCCGCAGCCGCAGCAGATGGGCCAGCAACAGTGCGGCGACATGGCGGAGCTGCTGCGCGCCCGGGACGAGCGGATCGCCGAGCTCGAGGCCCAGCTGAGGCAGCGCGACGCCGAGATCCAGGAGCTGCGCAGCCACCTCGACAAGTTCCTCAGTGTGCTGCCGTTCAAGTCGCCCCTGGCACCCAGCAAGCCTCGGCCCAGGAAACACCGCGCCCAGGGGATATCGGCCGAGCCGCCCAGGCAGGAGCTCGCCCCCCTCGTTCAAGTCGACAAG…	7						2e-75	100				2e-43	100				3e-42	100				4e-50	100
NV11046-PA	XM_001601366.1	similar to chitinase	ATGACGATGACAGATGCCGGTCTGAAGAAGCCGAATCACGAAAAATACGTCGCCTGTTACTTCCAGAGCTGGGCGATATATCGAAACGATCAGGGGGTTTTCCAGATCTCGGATATCAATACTGAGCACTGTACCCACATCATCTACGCCTTTGCGGGCCTCAATGCTAGCAGCTGGGAAATCCAGAGCTTGGATCACTTTGCCGATCTCGCCGATCACAATGGCAAAGACGGCTATCGCGAGTTCACTAAGCTGCGCTACCACTATCAGCACATCAAGCCGATCCTGGCCATCGGAGGATGGAACCAGGGCAGTCGAAACTACTCGGAGATGGCCAACGACGCCGGTCGCCGTACCATATTCGTCAGAAGCGTAGTTAGCTTCCTGAGAGCTCACAAC…	3																					4e-146	79.57
NV15827-RA	NM_001161612.1	similar to chitinase 5	AGGATCTACAACCATGAACCCGCAGGCGGGAAAGCTTCTGCTTTCCCTTGGCGCCCTCGTCGCTCTGTTCGCTTGCACCGCAACCGGTGAGCAACCCGGCCGAGTGGTCTGCTACTTCAGCAACTGGGCCGTCTACCGTCCGGGTATCGGTAGGTACGCGATCGACGATGTGCCGGCCGATCTCTGCACCCACTTGATCTACTCGTTCATCGGTGTGAGCAACGTCACCTGGGAGGTTCTGGTCCTCGACCCCGAGCTCGACGTCGACCAGAACGGTTACAGGGACTTCACTGCCCTCAAGAAGAAATTCCCCAATCTGAAGACCGAGGTCGCCGTCGGTGGATGGGGCGAGGGTGGTCGCAAGTACAGCGCGCTCGTCGCCGTAAAGCAGCGTCGTGA…	30																					1e-62	98.2456
NV13538-RA	XM_001604465.1	similar to chitinase 7	ATGTCGAACCGGGCCTTTCGTTTCTTCCTCGCCGCCGCCGACGATGTATCGAACAACCATTCGAGTCTGTGCGAAGGACGAGTTGTGAATCTATGCATTAGCTCGGGCGATCAGTCAGTTGAGGAGCCGCCCTTTCTTTTCTGTATAATTATTATTATCATCATTATTATTATTATTATTATTATTATTATTACTGCTGAACGCAGCGCCAGGAAGAGATTCCGCAGACCGACGACGTCGCGGCCGTCGCTTTCCAACGACCAGGAGGTGTCGGCTAGCGTCAACAGACTGAAGCTGACGCGCAACCGCATCAGCAACAAGAGCACGAAGAACGAGCTGCAGTCGAGCAAAGGAGCTACCGAGGACTACAAGATCGTCTGCTACTACACCAACTGGTCG…	14																					1e-52	98.1132
NV50795-RA	LOC100120051	similar to chondroitin synthase	atggatcagtacatcatcaggtaatatataattatcatgtcaattagcgcatgcaagcgatagactagtataaagcatttgataggtatataatgtatatgataccactttgtaccgttgtttttttttcgagcaatttaaatataatataacctgtctatttatgcagaacgagccgctaaataagcttgaaaatgctcactcaaataaaaagtttcgtatttgtagaataaaacgattcgcaaatttcgaacagtaaaaaagcaagccttgagatttgttgccggtttttgcccccaaagggaccttcttatctctataactcaaaacgacgcgtagacagatatccgccatacaaaaagcccatgtgagcgacatacattacgcgtacaaagcaac…	245						1e-73	95.092
NV18080-RA	XM_001599736.1	similar to connectin	ATGCCTGCCAGAACACGGAAGCCCCAACATCGCTCGGAGGTGCAGCGCTTTAAGCGGAATCATCGTAGGACGAGACAGCAACGTAGACGGGCGCGTGCGGAGATTACTCGTGATCGCACACTCGTCTTCGTACCCGTGACATCACCCGACGCAGCCCACAAAGACTCGCCTACCGTACAAGTCCGCAGCAAGGTCGTGGTGGTAGATCCCGTCAAGGCCTCGCCTTCGGTCGAGCTACCACCCGAAAGTATTGGTTTTGAGGTGCCAAGGCCAACATCTCCGCTACCGACGCCTGAGGAGGTCTTTAAGACGATCCCGGACGCCGACACGGGAGCCATCATGAAGATGTTCGCGATGAACCCGAGATTTCTCCTCCTGAGCGTCCTGCTGGTCTTGTTA…	130						5e-70	100				5e-70	100				4e-75	100				1e-31	100
NV10386-PA	NM_001172382	similar to conserved hypothetical protein	GGAGTAGCCGCAACCGATTTATCGATATTTACCCTATAGAGACGTGTGGATCCTTTTTCGTTTCTGCATCGACTTGGCGCATCTGGGAACGATGCCAACGACACGAGCGATGGCTTCGCTTGTTCTGCTGATTCTCGCCTCCTGCCTTCATGGCTCGCTGGCGCAGAAGGGCCAGCAGGAGGACCCCTGCCAGACGAAGGCCCGCGTCGTGGGCGACTACGAGTACTGCGACCGCTACTGGGAGTGCGTCAACGGACGCCCCGAGCTCTTCGACTGCCCCAACGGTCTGGTCTTCGCCGGCAAGCATCGCGGAGTGACCGAGGGCTGCGACTACCCCTGGCGCGCGAACTACTGCGAGGGCAAGCGCCAGGCTAACCCTCCGATCTCCGCCGAGCACTG…	1																		XP_001943038.1	PREDICTED: similar to chitinase [Acyrthosiphon pisum]	137	5e-21	100	similar to chitinase[A.pisum]	PREDICTED: similar to chitinase [N.vitripennis]	aphid
NV13072-RA	XM_001599603.1	similar to conserved hypothetical protein	ATGTACTGGGGATGGACCTATGCAGTAGACTTTCCAGCTACATACACTACCACAAAACAGTGGAAGTCTTGTGTTAGGAGAAGAAAATGGGTTCGGTATCGGCGATACAGTGCTATGAACTCTTGGTGTGCAATTGCTCCTCTACATAAAGATGCAACAAAAGAGCCATTTATAGATGTTTCTATAGGAGGAAACCAAATGTCTGGGGGAAATCCTGGAGGGTTAATAGTTTGGGCAGTAACTGCATATGGAAGAGTCATGTTCAGAGTTGGTGTCAGTACAACTTCTCCAGAAGGGCTAAGGTGGAGCGCAATAAAACTACCAACTGGAGATGAGGCATCTCAAGTTAGTGTTGGAGTAACAGGGCTTGTGTGGCTAACGCTATTAAATGGAAAAGCA…	11						1e-95	87.5648											XP_001947613.1	PREDICTED: similar to conserved hypothetical protein [Acyrthosiphon pisum]	252	4e-39	100	similar to conserved hypothetical protein	similar to conserved hypothetical protein	apis
NV13279-RA	XM_001603587.1	similar to conserved hypothetical protein	ATGAAGACTTATATCTACTTATGTATTACACTACTAAGCATCTCAGTTGCTGTTAGTTCTGATTCTGACTTAAATTGGTCAGAGAATTGGTCATCAGAATGGACTACCAGAAGGCCCACAGAATGTCCAAAAAATCCTAATGGAGTTTTGGTTACGTCACCTCATGAAACTGACTGTAGTAAATTTTATGTGTGCATCGATGGAGCAAAAGTTGAACAAGATTGTCCTCAAGGATTACATTTTGATCCAAAGACAGGATCCTGTGATTGGCCGGATAAAGTTAATTGTCAATTAACGTCTCTACGGCCAACGACAACAACTAAACTACCACCATGGCGACCCACAACAACAACTAAACTACCACCATGGCGACCCACAACAACAACTAAGAAACCGCCC…	12			AAD38337.3AF117751_1	serine protease 22D [Anopheles gambiae]	168	1e-129	100						AAD38337.3AF117751_1	serine protease 22D [Anopheles gambiae]	168	4e-77	100	XP_001943038.1	PREDICTED: similar to chitinase [Acyrthosiphon pisum]	190	5e-65	100	similar to chitinase[A.pisum]	PREDICTED: similar to chitinase [N.vitripennis]	apis
NV15189-RA	XM_001604685.1	similar to conserved hypothetical protein	ATGCCCATAAGCAGTACTAACACAAGTACATCGAAAAGAAAAACATCATTGTATAGGAGAGGAAAATCTGCCCAAGTTTCAAACAAGGAAGACTGTAAAGAAAGTCAATTCTTAACTATCGCACCAGCCTTACCAGTTTTATCTGGAGCTCCTGTGTTGCAAAAGCTATCTAAACGTTCTTTCAGTACATTTGGATCAACGAGTTCCTCTTGTCAAGCAGAAAATGATCAAGTCGGAGGCTGCAATGTTGTTGCATTGCAACAAACTGAAGAGGGCAAGGCTGTGGTGGCCAGCCGAAGTGCTGCAGAGCGAGAGAAAAATCCTGATAGAATATGCTTGGATAGGAGGGGCTTGACAACATTTCCAAAGATTATCGATGAACCAAAGCTCCGATTAATA…	23													XP_309458.3	Toll-like receptor (AGAP011187-PA) [Anopheles gambiae str. PEST]	234	5e-118	90.5455	XP_001947324.1	PREDICTED: similar to Toll6 [Acyrthosiphon pisum]	89	8e-87	86.3874	similar to Toll6	PREDICTED: similar to Toll6 [N.vitripennis]	ano
NV50233-RA	LOC100118580	similar to conserved hypothetical protein	>SCAFFOLD21:923248,925781ctatcgacggtatcggtatcttttgaagtggaaccacaactgaaagatattgttgtggaattggcagcggaatccgcgtttatacgagtactcccactctcggttgactattttgaaagctatgtcctcgtaaggtggtccagctttgaatcgtagtatcgcgaagtccttgttatctgtacacggcgtctggaaaagaaaattttgcattaataacacgatgcgcttgcgaattgtaaaaagaaaaccattattggattataaataatgtcttaccaagaaatactcgggtgtaacatttttatctatcagatccggatagaaaatattgaatttgtatccttgaacaatcttcggaggcggattgtccatgt…	21						0	82.5359											XP_001952287.1	PREDICTED: similar to chromosome 19 open reading frame 29 [Acyrthosiphon pisum]	427	1e-112	87.9464	similar to chromosome 19 open reading frame 29	PREDICTED:similar to chromosome 19 open reading frame 29 [N.vitripennis]	apis
NV14251-RA	XM_001601024.1	similar to conventional protein kinase C	ATGGCCGACAACGAGGAAAACAACCAGGAGGACTCGCTCGGGCCGACCGACGCGACCACGGCCTTCGCCAAGAAGCTCCGCGGTCGCAAGGGTGCCCTCAAGAAGAAGAACGTCTACGTCGTGAAGAATCACAAGTTCATGCCCAGATTCTTCCGGCAGCCGACCTTCTGCAGCCACTGCAAGGACTTCATATGGGGCTTTGGAAAGCAGGGTTATCAGTGCCAAGTATGCAGCTTCGTCGTGCACAAGCGATGCCACGAGTACGTGTCGTTTACGTGCCCTGGAGCGGACAAAGGCGCCGATTCCGACGACACGCGGACGAAGCATCAATTCAAGGTGCAAACTTACAACAGCCCCACCTTCTGCGACCACTGCGGCAGTCTGCTCTACGGTATCATC…	17						2e-37	98.5294									2e-35	98.5294				2e-35	98.5294
NV12045-RA	XM_001606993.1	similar to cytochrome P450	ATGCCGCAAATACTGAACACTTTATTGGGCCTGCGCGTGAACGATAATCCTGAAAGTTTGTTTTTGATGGATCCTGAGCTCATTCAACTTATCCTGGTGAAGCATTTCAACAGCTTCTACAACAGAGGTACGCTGTACAATGAGAGCAAAGATCCCTTATCTACGGGATTGGTGAGGTTGTACGATGAGAAATGGAAGAGACTTCGGGTTAAGCTCTCGCCCACTTTCACGTCTGGCAAGTTGAAGCTCATGTATCCACTGGTGAAAGAGATTTGCGATGAGCTGTTGAGAGTTTACGAGGACGTGCTTGATAAGTCCGACGTCGTTGAAATCAAGGACATCACTAATAGGTTCACCATAGATTGCATCTCATCGATCGCATTCGGCTTCAACTGCGAC…	6						0	100									0	100				0	100
NV11353-RA	XM_001602625.1	similar to dorsal protein	ATGGATCGCTTTCCCACCATGAGTGATGGAAACATTAATATAAGCGATGTCTTGGACGCGATCGAGACGGCAGACCCGAGTTTCGGGGAGAGAAATCGCGGAGACATCGAGATGATGCAGACAACGGGACGAAGCCGTATGGACACGCGCTCGAGGACTGGACCTTACGTCGAGATCGTCGAGCAACCGGCCAGTAAGGCCCTGAGATTCAGATACGAGTGCGAGGGCAGATCAGCCGGTAGCATACCCGGCGTCAGCAGCACACCGGAGAACAAGACTTTTCCCACAATTCGCATTGTGGGATACAAAGGTCGAGCTATCGTGGTGGTGTCGTGCGTGACGAAAGACTTGCCCTACCGGCCACATCCGCACAACCTCGTGGGTAAGGAGGTCTGCAGA…	4						1e-64	67.5532				1e-64	67.5532				7e-64	67.7419				3e-65	67.53
NV12177-RA	XM_001603415.1	similar to dorsal protein	ATGGAAGGCGATAAGAGCTCGAGCGAAACACAGCGTTTCAAGCCAAAAATTAAAATTGTCGTACAACCGTCGAATTCGCGATTCGGGTACAAGGATGAACAACGTGCCAGTTTTATACAAGGTTCAGAAGCCTATCCAGCAATTCGGATACACAACTATCGTGGACCAGTAACCGTCATTATTTCCTGCGTTACTGTAGATCCTCCTTACAAACCACATCCTTGTAAACTTTTTAACGGGAACACTATGGACAAGCATGGAGTTTGTCACATCTATGTGCATCGAACAAAGAAACAAATCCATTTTAAGAACCTGTTCGTTGAATCCGTTAATGTAGAAGACGTAGTCGAATCCTTAACGGAAAGGGAGCGCAAGAAAGTTGATCCGTTTAAGACGGGC…	7						1e-127	76.4706				1e-128	76.6154				6e-127	76.3975				3e-134	76.32
NV11041-RA	XM_001601190.1	similar to DTFR	TGTCTGCCGCCCGACGAGCAGGGCTTCATGCAGTGCAAGGGCAACCTGGTACCCCACATCCAGGAGAAGAACATCGTCTGCTGCAACAACACCGATCTCTGTAACAAGGACGTCTTCCCCATGTACAAGTCGAAGCCGACGGTGCCGCCGGATCCAAGAGCTCTGCCCTCCGGTGTCCCGCTCATCATCCTGGCGGTCTCGCTCTCCGTCCTCCTGATCGTCTTCAGCGTCTCGATGGTACTTATCTACCATCGCTACCGCAGGAAGGAACGGGGACCTTGTCTCGTCTCGTCCCAGGGTACGCTCAAGGACCTCATCGACCAAAGCAGCGGATCCGGATCCGGACTGCCCCTGCTCGTGCAGAGAACCATCGCCAAGCAGCTGGCTCTCTCGCAGTGC…	3						2e-94	100				3e-87	100									2e-84	100
NV16376-RA	XM_001603406.1	similar to dual specificity mitogen-activated protein kinase kinase 4 MAPKK4	CTCACACATCGTAGTTCAGTTCTGCGACGCGAGCTTAGCGCGAGAATCCGTCGATTTTCCGGGTCCGCCGACTTTTCGCACAGCTCTCTTTGCAGCTATAGCAGCGTAGTATAACCGAATCTAATACAATCAGTGTATATAAGCCATACACCTAGAGCAGCAGCAACAAGGGAGAGAGAAAGGAAATCTGCACAAGTATGTTCCCGATGCAGAATCTCTACGCTGGGCTGACCAGCAGCAGCGCGTCGACGATCCGCCGCGGTAAGGGATCCTAAGACCGCCACGGGCCTCCCGCCCCGTTCTGCTTCGCGGCAGTCGTCGCCGCTAGCTGCTGCTCCGAAAGTCGCCGCCGCGCCGGGACGAGTTTGCTGCTGCTAGTCACTGCCCAGTGAGACAAAT…	38						2e-109	79.3522				5e-120	81.0606				9e-121	81.1321				9e-130	81.7857
NV15520-RA	XM_001604496.1	similar to dual specificity mitogen-activated protein kinase kinase MAPKK	ATGGCTTTTAACAATCGAAGGAAAGGAGTGGGTCTGAAAATACAACTCTCCGAAGAAGCTCCTCCCCCAGTTACTCCACCAAGAAATCTAGATAAAAGGACAACGATTACAATAGGAGATAAGACTTTTGAGGTGGATGCTGATGATTTAGAAATGTTATGCACTCTTGGACGCGGAGCCTATGGAGTTGTTGACAAAATGAAACACAAACAAAGTGATACCATCATGGCAGTTAAGAGAATTACAGCCACAGTCAATACCCAAGAACAGAAGCGATTGCTGATGGACTTGGATATTTCAATGCGATGTTCAGATTGCCCTTATACAGTGCAATTTTATGGAGCACTTTTCAGAGAAGGCGATGTTTGGATTTGTATGGAGGTTATGGATATGAGTCTT…	27						8e-71	82.9114				2e-71	83.0189				8e-71	82.9114				1e-71	82.9114
NV13449-RA	XM_001605147.1	similar to Dual specificity tyrosine-phosphorylation-regulated kinase	ATGCCGAGCCAGACGACGACGATTCTCCTCAAGTGCTCGATGGTCGACGTGCCGGCTATCAACCACGTGAGGCTCAAGTCTCTGTACGACAGTCCCGGGACGCTACACAAAGATGTCGGCGGAGGGACGAAAGTTAGTGTCAAATCAGTCGGTGGAGTCGGCTCCGCGACCCTCACATCCCTCTCGTCGATCACCAACGCGAGCAACGTCAGCAGGAACAAAAACACCCCCATATCGCACCGTGAGGCGCAATTGAAACTAATCATCAGCCTCTTTCTCTCTCTTTGCGCCTTGTCCTTTTTTCCATCACGATTATTACCAATGACTCCGGAACAGGCGACCAAGTACTACGGCTCGAAGCTCACGGAATTCGAGCGAGCCGAGATCGAAAAGTACTCG…	13						9e-61	78.5714				2e-50	100				1e-53	100				7e-54	100
NV50677-RA	LOC100115320	similar to dusty protein kinase	>SCAFFOLD178:279406,289736atggtaaccagattaccgcaagagttcagaagatacaatagaaatcggaatcaattgaggcatatttttaaggagacccagcgtgttctcgaggttataaaccttgagaatttctttcctggaggtatgccattaattactttcagaggggattaagaaataattattatcctcgatgcaaagattaattgcaacaaactcattggttcagcggaatattttactgaggggaaacggttgtcaaagacatgggtctcgattgagcacacacttgtcttaaaactattattagacattgataatgattatatatgagctctgataaatttcttttattttatattcttttttttttctcaaggggtgatatgca…	178						6e-39	100														4e-41	100
NV16659-RA	XM_001603716.1	similar to DYRK2 protein	ATGGACATTCTCGTTAGCGCGTTGACCGACGGGGGAGCTCTCGACGATGACGATGCCTCTGACGAGCAGGACTCGAGCCGCAGCACGTCGTCGCGGTTTCGGCAGCCAGCCAGCAGCAGCTCTCGCCGAGGACGAGGACGGCTCCAACTGCTCGCCCCTACGGTAATCGAGCTGACCCCAAGGCCGCCCCCACTCTCAGCAGGCATCTCCTCGCTGGAGCAGCTTCACGCCTACGCCTACGGCGAGAGCAATCACCTGCCGCCCCTCAGAGCCGGTAGTATGGTGCTCAAACAAGGCGAATCTCCAGCTGCCGCGGCCAGTTCGCGCGACGAGCAGCAGCAGCTTCTGGGCACGACGCACCTGCCGAGCCTCAACTCCAGCACGAACAACAGCCTGCAG…	42						8e-93	100				8e-93	100				8e-93	100				3e-93	100
NV15012-RA	XM_001601738.1	similar to ENSANGP00000002431	ATGAGGCGAGCGCGAGTGACGCTGCTGCTTCTGGCCCTGCTGGGCCTGATGCTGCTAATGACGATCAGCGTCGCCGAGGCCAAGCTCCAGCAGCAGCAGACCGTCAATGCCGACGATGACGACGACGACGATGACGATGACTGGGAGGAGGATAACTACCCGTCCAAGCCGGAGATCGACGATGACGGCCGGGTTTACAAGAACCCGCGCAACTCGCCGTCGGCCCACTGCCCGCGCGACATCGAGCTGGCCCTCATCCTCGGGCAGAAGTGCCTGCGAAAGTGCTCCACCGACGAGGACTGCAAGAGCAAGAAGAAAAAGTGCCGCTGTGATGGCATTTGTGGCATGACCTGCATCAAGCCCGACCGCGAGTGCCCCGAGCTCACCGAGATCGAACAC…	22						0	99.2727				2e-148	100				7e-150	98.4127				3e-144	100
NV10645-RA	XM_001602586.1	similar to ENSANGP00000003321	ATGGCAGGGACAAAAATTACTATTCTGTATGGCAGTGAAACCGGAACTGCTCACGATATTGCAGAACAAATTTGGAAGCGCTCCAAAAGAACTGGACTAAAAAGTAGCGTTGATGCCATGGATGAATACAATATACGAAACCTTATCAATGAGCAAATGATGATTTTTGTAGTATCTACTGCTGGTCAAGGAGATACTCCTCTTAACATGAAACAGTTTTGGAAATGTCTGCTACGCAAAAGTCTTCCCGTGGATTTTTTAAGCAATCTCAAATTCTCTGTACTAGGATTAGGGGACAGCTCGTTTGAAAAATTCAACTTTGCTGCTAAGAAATTGAACAAGAGGTTAATACAACTTGGTGCAACTGAGTTGGTACCTATTGGACTGGCAGATGATCAG…	2																					0	100
NV13946-RA	XM_001604725.1	similar to ENSANGP00000003674	ATGCCTATGGAAGAGCCTGACTCGAGTATACCTTACGTAAAGATCCAGAAGTTTCTTATGAACTGCTGTGGGATATGGCCCTACAATTCAAGACTCGTCAACTGCTTGATCTACAGCTTCTTTGTAGTGTTCTCATTCACCACGATGACACCTTTGAGCTTGGGACTCAACGAAGAGGCTAATAACGACATCGTCACGTACTTCGAGACCTTGGTCGCTGTTGTGGCAATATTCGGTGGCTTTGCCCAAATCACTATGCTGGGCATAAGGAATCACCTGCTGAAGTGCCTGTACAGAAAAATTTCAACAGACTGGCGAACGCTGAAGGACGCAAGGGAGACCGAAATACTCTCGGCATTCTCGATCGAGGGAAGGTCCTTGACGTTTCTATTCATGCTT…	16																4e-31	100				6e-27	100
NV10439-RA	XM_001607989.1	similar to ENSANGP00000005322	ATGCCTCAGTTACTTCCTCCGCTGTTGCTGCTGCTGCTGCTGATCCTCAGTGCTGCAAGCGCCACTGGTCACGGAAGGATATGCGGTCATCCAGCGGTGCCAATGAATGCGAGGATCTCTTTGTCGGACGAGTCGCTCAAGGTCGACACTACGGCGGTCTACACCTGCGACGTGGGCTATGAACTATTCGGCGCAAATACCCTGAGCTGCGGGAACAAAGGAAAATGGCAAGGAGAGCTGCCTTTCTGCGGAGTGAACGTCGGCTTCAGAAAACCGGCCAACCAGTCGACGACAGTTCGAGGAGGTGATGCCGGACACGGGAACGACGGTGACCTCAGCACTGAGCACGACGGCAAGAGGTGCACTGAGACCCAGCGGGAACCCAGTCCCTGGTGGAGG…	1						2e-76	81.0345				3e-76	82.1429				2e-76	81.0345				1e-75	82.53
NV10322-RA	XM_001607638.1	similar to ENSANGP00000005528	ATGTCGGACTACCTCAAGTCGGCGTTCGGATACCTGAACGGGGCCGGCGGTGCTGCTGGCTCCGGTGGCAACGACTACGTCGGCCAGGTCATCGAGATCAGCGGCGTCAAGCTCCGCGTCAACCGACTCATCGCCGAGGGTGGCTGGGCCTTGGTGTTTGGAGTCGAAGACGTATCTACAGGAAAGGAGTACGCTTTAAAGCGTATGATAGCGGTTGATGAAGAAGCTAGAAAAACAATACTCCAGGAGATAGAAACTTTGAAATCCCTGACCAACCATCCAAATATTATACAATTTTTATGTGTGCAGCAAGTCAATAGGGAAGGAAGCAAAGGAACCGAGTATCTTTTAGTCACAGAGTTATGTGCAGGTGGAACTGTTGCTGATATTTTAAGAAGC…	1						3e-115	100				7e-116	100				1e-111	100				6e-112	100
NV17543-RA	XM_001600813.1	similar to ENSANGP00000009506	ATGTGTGACATGTTCATCCAAACACAGCAGACGAGTAGCGTGAACAGCAGTAGCAGCAGTAGCGGCAGCGGCAACAATACCGCCCACCACCACAGCAAGAAGCGCAAGTTGGAATACGACATCGGCCAGCCGGTCATCCAGCACGCTCTGGTCCAGTCAAGCAGCGACTACCAATTGGACAGTAATCCTGCCCTGCAGCGATATTCGGTGAGCAACAACAACGGCACCGCCTTCGGCACGCTGCAAAATAATGGGCTGCAGAAGCAGAGCCCGAACCAACAGACCCTCGTGCGAGCCTCGACGATCAAGCTCTTAGACACGTACCAGCGCTGCGGCCAGAAGAGAAAATCCTGGTCGAGGGAAGGTAATGCTGAAGTCCTGGCGGTCCACACAGCCAAC…	89						3e-71	96.8				6e-74	99.2126				9e-70	96.748				2e-76	73.8693
NV13823-RA	XM_001605026.1	similar to ENSANGP00000009647	ATGGCGGACACCGAGGATGCGGAGCAGGAGATACGCAAGGCCCTGGATGTCGTCCAGTCGATGATTGACATCTCGGCGGATCGGCTCGAGGGCCTCAGGACTCAGTGCTCTACCAGCGCTGAGCTCACCCAGCAGGAGATCCGCACTCTCGAGGGAAAGTTGATAAAACTATATTCGAAGCAACTTGTCACCAAAGAAAAACTTTCCATTGAATCGTTACCTGCAGAAATGAGACAATATCCATCTCTGCAACAATGGCTTCGAGTTGTAGGTCTTACACAAGAATCTATACAGCTGGTTTGTTCCAAAGCTAATTCTTTAGAAGCTTTGAAAGAAAAATCGGAACATGAATTAGGAACTATGCTTGGTGAAAATAATATAAAACATGAGGAAGAGTTG…	15						2e-50	78.4														1e-49	78.5124
NV11191-RA	XM_001605845.1	similar to ENSANGP00000010689	ATGAGTTATGTAATATACAGCGAGGCAGAGTTGAATGAGACAGAATTCGGAGCAGAAGAGAGGAGTTTATTGACACAAAAATGTTTGTTTGTTCCAGTAGGTGACATGCCTAGCAGTCCGGCGGAGGTGGCGTCGAGCCGAGCAGCAGCAACACCCCTGGTCGAGTACTCGGACGTCTCGAGCGAAGACCTCTCCGAGCCCGAGGCCGGCGAGATCCAGTCCGAGGGCAACAGCTACACCGACGGTGAGCTGCCCGACTCGGCCGCCGGCGGTCACCACCTGCAGCGCACCCGCTACTATGGGGGTGGCCTCTCGCCTATCAGCCTCTCGCCGACGCCACCAGCCATCCTGAGCCCTCTGAGCTCCAGCAGCGGCCTTGGCAAAAAGAAGAAGCGCAAG…	3						7e-79	85.9756				4e-75	85.443				3e-80	86.1446				2e-80	86.14
NV17914-RA	XM_001601074.1	similar to ENSANGP00000010886	ATGGATTCTGTTCAAAGGAAAATTGTAACAAAATTATTGGAAAGTGACGATTATAGATATATTTATGATGATAGAGACGTAAACCATGCTTTCACGCCTAAACTCAAAGAATTTTTTTGTATGATTAGTAATGAGATTAGTAAGGAACTTCACATTAAGAAAACAGAAAAAGAATTAAAAAATATGTGGTATAGTATGAGAAAGAAGTTTGTTCAAATTAATTTGAAAAAATCTCGTAGAACTTCTGTCACTGCAGCTCAAGCAGATTTTTATACAAAATTGATATTTTTGGAAGATCACATTAGTCATAAAGATGATGATGTTTACCAAACCTTCAACCAAGGAGAAATCATTAAGTCTACGTATGATGAACTAACAGGTCATACTTATGAAGACTTC…	121						0	88.0435				0	86.2445				0	86.5672				3e-32	98.3607
NV18154-RA	XM_001599797.1	similar to ENSANGP00000010886	ATGGCTTCTAGTACTAAAAGTATTAAGTTTATCTATCAATTACCATATCTTGAACGAGTGGAATTATGTAAAATTTTGAATCAAAATAACAAATGGGAAGAACTTGCAGGTGTTTGGATGGGTTTCAATAATCTTGAAATTCAAAATTTAAGAAAAGAACAAAATCCTACGGAAGAACTTTTAGCCATATGGGAAAAGCACAATCATACAGTTTTAGAATTATTTATGTTACTAGCCAGAATGCATCATTATCAGGCAATGCTGCCAATAAAGTCATTTGTCGATAGTAAATATCATACATTACTGTACAATGGCGAAGGTAATCTTCAAAAACTCCTGCGCAATGGCGAGCTTAGAAAAGATACTAAGGATCTCAAAATAGGTGCACAAAACTTCAAT…	141						0	93.2961				0	92.8358				0	93.2203				8e-55	98.9691
NV13179-RA	XM_001603420.1	similar to ENSANGP00000011216	ATGGCCGCTCGCAGAGCAGCAGCAGCAGCAGCAGCCAGCGGCGGCAGGACGGCGGCGACAGCGGTGGCCCTGGGCGCGGTGCTGCTGTTGCAGGGCGCTTGGGCCGGGCTCTGTCCGCCTAGGTGCCGCTGCGACGACGAGTCGCTGCGCGGCAGCTGCGCCTACGGCGGCCTCGACACCGTGCCCATCCAGCTGAACCCGGAGATCCGTCAGCTGGACCTCTCGGGCAACCGCATCTCCGGGCTGCACATGGCCTTCGACTTCTATGGCAACCTCGAGTCCCTCGACCTCGGCTCGAACCTCATCCACACGCTCGGCTCGAACAACTTCCGGCTGCAGCAGCGGCTGGTCAGCCTGAACCTCAGCAGCAACGCCATCCGCACGCTGGCCAAGACGGCG…	11						3e-159	100				5e-152	100				2e-151	100				8e-165	100
NV13501-RA	XM_001606234.1	similar to ENSANGP00000011337	ATGGCAGAAGAGACGTTGGGAAAAAGTGCTGTCTCGTGGCTGGTGGTTGTTTTGCTGCTTTTACTGGAAGTGAAGGCCCGTGGCTGCCCCGCGAGATGTCAGTGCGACCTGGTTCATGTGCCGCGCACAGTCAACTGCGCCGGCTTGGGACTGCAAGCTTTCCCGGAGAACATCAGCGATGTCGTGGAGCACCTGGACCTGTCGGGTAACCTGCTTACGGAGCTGCCCGCGGAGGTGAATCGGCTTACGGAGCTCCAGCACCTCAATTTGGCGCGCAACAAATTAAGCTCCTTGCCAGCGAATCTACGGGGCCTGGGCAATTTGCGCAAGCTCGACCTAAGCGAGAACGCGCTGAAGGATCCCCAGCCGGATCTCGCTGGGATCACTCACCTGGCACGA…	13						2e-89	100				1e-104	100				4e-104	100				4e-97	100
NV12451-RA	XM_001606413.1	similar to ENSANGP00000012893	TTCAGTGAGAGAGAATCGCGCTCAGTGCGACGACTTTTTACTCGAGAGAACGGACGGATTCTGAAATTCCGCTTCAGTGGACACGTCGTCTTCCAACTGGTAAAGCTTAAAATACGAAGATGAAGGGAGCTACTGCTCTGTTACTGTTAGGGCTAGTCGCAGCCATTGCGGCTTCCAAGGAGGAAAAGAAGGACAAGGACGATATCGGAACCGTTATCGGTATCGACTTGGGAACCACTTACTCTTGTGTGGGTGTGTACAAGAATGGTCGCGTGGAGATCATCGCAAACGACCAGGGTAACCGTATCACCCCATCATACGTTGCCTTCACAGCTGACGGCGAGCGTCTCATTGGAGATGCTGCCAAGAACCAGCTGACCACCAACCCGGAGAACACCG…	8						0	92.3077				0	91.994				0	94.9914				0	94.76
NV13214-RA	XM_001604483.1	similar to ENSANGP00000013218	ATGACGGAAGAGAAACCTGCGCTCTACTTTCCCCAATCAGATCTGAGCGTGAGAATACCGTACTCAGGAAACGGGATTAGACTGAATTCAGATATCAACCTCATTACTATAAGGACGCTGCGAAATGATTCGACTTCGGCAGAAGATCCGGATTATCAAATTTTGCCTTCCAAACAAAAGTTCGCTAGTCTCGATCCCAAGAATGGAAACATCGTGCTGCAAGCTTTACCCAAAGGAGAAGATGCCAATACGGTACTTGTTCAGGCGAAAGAGAAAAGTGGTTCCGAAGCTATCCTAGAGATAAAAATTCTTCCACAAGCCGTTAAGGGTGGCAAGATCAATTGCACCGACTACCTGCAGGACATGTGCTTTTGGAGCAAGTCCAAGTACAGGATTTAC…	11						7e-56	97.1429				1e-68	70.8995				2e-36	100				1e-46	100
NV17377-RA	XM_001599995.1	similar to ENSANGP00000014839	ATGTTCAGACTACCAACAGTTCTCCGCAGCGCTGCTCTGCGTCAGATGCAGCTTCAGTCACGCAGCTATGCCAAAGACGTTCGCTTTGGAGCTGAAGTGCGGGCACTCATGCTCCAAGGAGTAGATGTATTGGCTGATGCGGTTGCTGTCACTATGGGCCCCAAGGGACGCAATGTCATTTTGGAGCAGAGCTGGGGTAGCCCAAAGATCACCAAGGATGGTGTTACTGTAGCCAAGGGTGTGGAACTGAAGGACAAGTTCCAGAACATTGGAGCAAAATTGGTGCAAGATGTTGCCAACAACACCAACGAAGAAGCTGGAGATGGAACAACCACTGCCACTGTTCTGGCCAGAGCCATCGCCAAGGAAGGCTTTGAAAAGATCAGCAAGGGTGCCAAT…	74						3e-108	100				3e-108	100				3e-108	100				3e-179	100
NV14064-RA	XM_001607096.1	similar to ENSANGP00000015293	ATGGCCGCGATGTCCGTGATCGGGATCGACTTCGGCAACGACAATTGCTACATAGCCGTCGCAAGGGCCGGCGGTATCGAGACCATCGCCAACGACTACAGTCTTCGGGGCACGCCATCATGTGTGGCGTTCAGCGGCAAGAACCGTATTCTCGGTGTGGCGGCGAAGAATCAGTTGGTCACCAACATGAAGAACACGATATATGGCTTCAAGCGGCTTCTCGGCAGAAAGTACAACGATCCCTTTGCCCAGAAGGAGCTGCAGTCACTGCCCTACAGGACCAGCCAACTAGCCGACGGTGGCATCGGCATACATGTGCAGTACCTGAACGAGGATCACGTCTTCACACCTGAGCAGATAACAGCTATGCTCTTCACGAAGCTGAAGGACACGTCGGTG…	16						4e-113	78.7072				1e-119	79.562				2e-118	79.7048				3e-112	78.7645
NV13696-RA	XM_001606947.1	similar to ENSANGP00000016612	tcagctcactccgtccagtgggattttaccactggcgagaatcaggacgacgaacgagctcagccagaggacgaacgagtcgttccgatgatggctgccccagactccggagctagattccgagcgttgcgagtccgacgtcacctgcacagctgcaaagagaagagccgcatgcacgcttcgttaaacccctgtgtctacatatatgtatgcgaccaggcgtcgctttgtgcgagagagagagagagagagagagagagagagagagagaaatgtgcagcttgcggaactattgtgcgactgcagccccctatacgtgcatgtgcaataatatagagtgccatgcatgtatatacacatgtgtgtgtgtatagcgcgatggaaaatcgaagttggccc…	14						4e-79	98.6014
NV11643-RA	XM_001605473.1	similar to ENSANGP00000017000	ATGGCTCCGCGTTATACAGAAGACATCTGCGCCACTGCCAAGCATTATCTTATGTCGACTACCCGACTATCCACCATGTTCTACACGGTCGAGGTCGGGGACACCAAGTTCACCATCCTCAAGAGATACACCAACCTCAAGCCCATCGGCTCGGGGGCCCAGGGTATCGTTTGCGCGGCGTTCGACACAGTGACTCAGCAGAATGTGGCCATCAAGAAGCTCTCGAGGCCCTTTCAGAACGTCACGCACGCCAAGAGGGCATATCGGGAGTTCAAGCTCATGAAGCTCGTCAACCACAAAAACATAATCGGACTGCTGAACGCCTTCACGCCGCAGAGGTGCTTGGACGAGTTTCAGGACGTCTATCTGGTGATGGAGCTCATGGACGCGAACCTCTGC…	5						3e-58	73.2484				2e-58	73.2484				2e-58	73.2484				7e-59	73.24
NV13539-RA	XM_001604487.1	similar to ENSANGP00000017229	ATGGGGCCACAAATTGTTCAATTACTGATGTTACTGCTAGCCTGGTTAGCTAATGGCTATGATGTACCATGCAACTTCAATGCAATGTGCCTCTGCTGGATTCAGGACGATGCGGACTTTACGAAGATGGACATAAGTTGCACTGGAGTTCCCTTCGCTAGATTTCCAGATGTATCAATAAGTTATGTGGCCCAGCTTGATGTCTTAGGATCAGGCCTTCAAATCTTTGACAACGAAGCCCTGGCAAGTGCATCAGGAGTTGAGGCACTCGGTCTTATGAGCAATCAACTAATGAGTATTGGTGAGAAGTCGCTCTTGGGTGTAAGTGATAGTTTACGCTCTCTAGACCTGAGCTATAACTCATTGGAGGAGGTCCCACTCTCAGCTTTGCAAAACCTC…	14						1e-92	89.6907				2e-93	89.7436				1e-94	89.8477				5e-94	89.7959
NV17455-RA	XM_001600071.1	similar to ENSANGP00000018180	ATGTTTGCCAAAAAGAAGAAGAAACCGCAGATTTCTACGCCGACTAACTTTGAGCACAGGGTGCACACTGGCTTCGACAAGCGAGAGGGCAAATTTGTTGGACTGCCGTTGCAATGGGCCTCTATTGTCGGAAACAACCAAATACTCAAGTCTACCAACAGGCCTCTGCCATTGGTGGATCCTAGCGAAATCACACCGACTGAGATTTTAGATCTGAAGACTATAGTGCGGGGTCACAATGATCCCAGACTGGGCAAATCCATGGTAGGGGAGAAGGCCGTGGAGAGCAATTTGCCAAAAATGAGCAGCGTTGCAAGGTCCAATTCTCTGAGATCTTCCAGTCCACCCAGGCTAAGGAGAGATTACAGGAACAATACAAACCTGCCGCCATCCGTTCCA…	82						2e-105	100				3e-101	100				2e-104	100				0	100
NV11685-RA	XM_001606123.1	similar to ENSANGP00000018403	ATGACGAGAACGACGACTCTCCTCCTCCTGGCTCTACTCGCCAGCACGACCTCCGCGATCTCGCCCTGTCCGTGGTCCAGCCAGGCTGAGCTGGAAAGTCCCTGCACCTGCGACTACAACCTGGCCCGAGAATTGAGCGTCCAGTGCGATGGGGCGGACTTTGGTCAGCTTCTCGCCGGGCTTCGGCGATTCGCCTCCGGGCAATCCAGGGTCGACCTGCTCTACGTCAACAACAGCACGATCGGACTCCTGCGCAACAACTCGTTTGCTGGATTTCGGGTGGTGAACCTCCAGCTCAGCGGATGCAAGATCAAGGGACTGGAGCCCGGAGCTCTGTCCGGTCAGGAGAACAGTCTCAAGAGTCTGAACCTGAGGGACAACGAGCTGCAGGATATACCC…	5						2e-132	100				9e-101	100				2e-105	100				8e-102	100
NV13798-RA	XM_001604439.1	similar to ENSANGP00000018891	ATGTCGCTTGTGCCATTATTGTTCTCTGACTGGTGGGAGGATTTGGACCGTCCTCACAATTTGTTTGATCAGCATTTTGGCCTGCCATTAGATCCAGAGGACCTTGCTGAACGCATTGCACCAAGGTCAGAATTACTGCTCTACAAGCCTGGCAAACTGCGACACAGGTCATCCCGCTATCATCCATTCCTCCACAGTCTTATGAGAAGAAGTGGTCGAGGATCGTCCACTGTTACTCCTGATAAGGATAAATTTGTTGTAACTTTGGATGTCCAACAATTCCATCCTGAGGAGATCAACGTAAAAGTTGTGGACAACACCATCATTGTGGAAGCCAAGCACGAAGAAAAAGAAGACGAACATGGCTGGATCTCTAGACAATTCACTCGCAAGTACTTA…	15						8e-127	100				4e-113	100				7e-112	100				2e-41	100
NV13799-RA	XM_001605098.1	similar to ENSANGP00000018891	TCAGTCCGGTCAGTCGCTTCGAAGCAACCGCCGAGAGTAGACGTCACAACTTCTTTGATCCCGAGGAAACCGAATTCAACTTTGAGAGTCAGGATGTCTCTGTTCCCGCTGCTCTTCTCCAACTGGTGGGAGGAACTCGACCGGCCGCACCACGTCCGCGACCAGCACTTCGGCGTTGGCCTGCACCCGGATCACCTGGCCGTCCTGCCGACCGACATCTTCGAGCCGAGGCCCCCGCACCCGATCTCCAGCCTCGTGCCCCATCTGCCCCGGACTCATCACGCGAGCACCCACAGCCACTACTACCGGCCCTGGGGTGAGCTTCTGCGTCGCCAGAAGGAGGGTGGCATCTCCACGGTCAAGGCCGACAAGGACACTTTCCAGGTCGTCCTCGACGTC…	15						2e-63	100				5e-64	100				5e-64	100				2e-38	98.6667
NV13801-RA	XM_001604488.1	similar to ENSANGP00000018891	ATGTCTATCATCCCCAAGTTGGTCTCCCAGATGTGGGAGCAAATGGAGCGACCGCACCGGCTCTTCGACCAGCATTTCGGACTGGGACTGCATCCGGATGCCTTCTTCAACTCACCATCGTTGTTCGAGAGGAGGATCCCGTACGCATACATGAGGCCGTTGACGGAACTCATGCGGGAAGCAGAAAACGGCTGGTCGGTGATCAAGGACGACAAGAGCAAATTCCACGTCGCGCTGGACGTCCAGCAGTTCAAGCCCGAGGAGATCAACGTTAAGGTTGTCGACAATTACATCGTCGTCGAAGGAAAACACGAAGAAAAGCAAGATGACCACGGCATTATTTCGAGGCACTTCGTAAGGAAATACATGATCCCGGAGCAGTGCGATCCAGAAAAGGCT…	15						5e-58	100				5e-58	100				5e-58	100				8e-25	94.3396
NV13833-RA	XM_001605257.1	similar to ENSANGP00000019120	ATGGCCCTCGTCTTGCTTCTGACGCTGAGCGCAGGCTTGGTCCTCGGCGGCATGCCCGAAGGTGGTCCCAGTACTTTCGGCTACGACGCCTCCTCGGCTTGTTCCAAACCCTACTCACGTGTCGGCCGAGCCCGCCCGGAGCATCTGCCCTGTGACTTTCGCCGCGAGAACTGGTGCGCCATCGCCGGTAACGCCTATCCATGGCACGCAGTGCGCAGATTCGTGCAAGAGAACCAAGGTTTGATGCGGCGTATGTACGGCGACGAGAAGCATATCAGTGTTCTGAAGACTGAACTGGAGAAGAACGACGTCGAGCTCGAGCTCGAGGACGACCACAACCAACTTTACTCCGACGACTCGAGCTCGCTGTTCCAACAGATGCAGTTCGAGGTGGACTAC…	15						2e-26	100				4e-36	98.4848				4e-36	98.4848				8e-36	100
NV11824-RA	XM_001607422.1	similar to ENSANGP00000019144	ATGACGAAGATCGGTAAAAAAGCGCCGCCTCTGTTCTGGTTCAAAGTTACAGAGCTGGCGAGCTACGACGAGCGGCAGGCGCGGATGTCGCTGCACACGGAGTCACCTCGAGCCAAAGCCCGACGCGAGCAGGCGCTGCGCAACATCCTCGTCGCCAGACGACGCAAAGTCATGCTGCGACATCGGCCCTCTTCCTCCTCGGAGACTCTAACAGCCGCGGCCTCGTCCACGGGCGTGCAGGCGTCACGGCGCTCGGCCCTGCGTCGGAAGCCCGTCGTCAGGGAGACGATGCTCGGAGACGTGCTGGAAATGCAGGAGTCGCAGAACGGACTGTACGTGACGGTGCCCGAGCAGCAGCAGCAGCAGTCGATCAACGACACGCACGAGATCGTTATCGAG…	5						3e-162	85.5114				3e-109	90.3509									1e-46	100
NV16497-RA	XM_001605582.1	similar to ENSANGP00000019144	ATGCACTTGGGAATCCCAAAGGTCGACTACTTTCTCTTTGATTGCCTGTGCACCGGCTCGATGAACTGTCAATTGAGCGATAACACACCGCCCACCGTCTACTTGAATCGCAACTGGGTATTGAAGGAAACCGACCCGGTGGGCTACGTGGTGGAACGTGTCCGAGCCGAGGATAACGACCAGGGCGAGCTGATCTACGGCCTTGAGCCGAGTACTCTGAATTACAATGGCAACGCGGAACCTCAGAGACCGCTACCCTTTGCCATCAACAGTACCACCGGGGTCATCTACCTGAACGAGACTCTCAAAGGACGGGGAGGACAGCACATGTCGCTGTACGTCACAGTTTCTAATGGTATTGTACCAGCCAAAGCGGAAGTCTACGTGAATATTCAGAGA…	40						5e-65	99.1453				9e-64	99.1304				2e-56	100				8e-54	100
NV14015-RA	XM_001606464.1	similar to ENSANGP00000019521	ATGGAAGAAACGATCGAGCAAATCTCGGTGCTGTGCATGAAGGAGGGCGGCAGCAACAACTCGAGCACCAACAGCATCAGCAAGGACATGAGTCCGTCGAGTCTGGTGAACAAGAACCTGCTGGACAACAGCAACAACGGAAAGCATTCCCTCAACTACATAAAGCTCCCGACGACGCGCAAAGCCAAGCGGATCCGTTTCTTCCGCAACGGCGACAAGTTCTACAACGGGGTCGTGATCGCCGTCACCCCCGAGCGCTACCGCAGCTTCGACAGCCTCATAGCCGACCTGACCCGAGCCCTCGTCTCCAACGTTACGCTGCCCAATGGGGTTCGCATCATCTACACCATGGACGGCAAGAAGGTGCAGGACATCAGCGACCTCGAGGACGGCAAGTGC…	16						2e-54	98.9899				1e-54	98				9e-46	100				5e-47	100
NV10755-RA	XM_001606167.1	similar to ENSANGP00000020237	ATGGCACACTGCAATAAGTTACCCATGATGTTCCTGGCATTGCTGGCCATTGGTCTTTTGTCCAGTCAGGCCTATGGACTGGCCGTAATGAGCATTGATATTGGCAGTGAATGGATGAAAATTGCCATTGTTTCGCCAGGTGTACCAATGGAGATTGCATTAAACAAAGAATCAAAGAGGAAAACCCCAGTAACTATTTCATTCAGAGATGGAGAGCGTACATTTGGTGAAGATGCACAAGTGGTTGGCACTCGTTTTCCAAAGAACAGCTTTTCCTATATCTTGGATTTGATAGGAAAGCCCATTGATAATCCAATAGTTCAACTGTACAAAAAACGGTTTCCTTATTATGATATTGAGGCTGATACTGAACGTAACACAATAGTATTTAGATTGGAC…	2						0	93.9474				0	94.4976				0	94.5238				0	94.19
NV12113-RA	XM_001601100.1	similar to ENSANGP00000020806	ATGGTGGTGAACAATGTCAGAAGCAAGATGAATATGAGAGAGAAGCAAAAATACGTCGAGGGATACGATTTTAAATTTTGCGATTTGATTGCCAAATATGAAAAAGTTGCCAAAATCGGACAGGGGACATTTGGAGAGGTGTTCAAAGCCCGAGATCGGGAGAATCCGAACAAATTTGTCGCTATGAAGAGGATTTTCATGGACAATGAAATTGAAGGGTTTCCAATCACAGCGTTGAGAGAAATTAGGATCTTGCAGCTCCTTAAGCACGACAACATCGTCCATCTTATTGAAATATGCAGAACCAAAGCCACAGTGCACAATCGATGGCGATCTACGTTTTACTTGATTTTTGAGTTTTGCGAGCACGATCTCGCGGGTCTGTTATCCAACGTCAAC…	7						4e-42	100				3e-43	100				6e-44	97.561				3e-42	100
NV17145-RA	XM_001602593.1	similar to ENSANGP00000020806	ATGAATTTCCCGCATAGAAAAACGCCATCACCTCGATCTTTGATGAATCAGGACCCTAATCAAAAATATGGACAACAGTACAACTTTCCATTTGTCGAGGGTATTAACACATACCGCGATATAGTAAAAATCGGCGAGGGCACGTTTGGGGAAGTGTTCAAGGCTAGAAATAAGTACACGCAACAGATTGTGGCTATGAAAATGATTCGGGTGAACAGGGCTAGCAAAGCTTTGTCCATCATGGCGATTCGAGAAATCGCAATTCTGCAGCGAGTCAATCATGAAAACATGATTCATCTAATCGAGATCTGCAATAAACTAAAATTGATGAACAACTTCAAAGCGGATTTCTTCCTCATTATGGATTTCTGCGATCATGATCTCGCCGCATTCCTGTCC…	58						5e-43	100				5e-43	100				5e-43	100				6e-45	55.0336
NV50389-RA	LOC100118710	similar to ENSANGP00000020806	>SCAFFOLD58:376566,378102atgaatttctcgtttagaaaaccaacaccgtcttcagattggttggctctcgctaagaagctggaatatgtgcaacagtacaactttccatacatcgatgatgtcagtaaattcggcgaaatgttaataatcggcgagggcacgtttgggtaagttggtttacatatttctatacgtatattgcatgtcgatagttcgaagatcggtattaacgatcgcgcgtgtgtttgttcaacgatcgatgcaggaaagtgttcaaggccaggaataagcacacggaaaagtttgtggctctgaagttgattatggtgtttaacgaagaaggtttcccaatgacggcgattcgagaaatcaagatcctgcagcgactcgat…	58						1e-47	78.7234				1e-47	78.7234				1e-47	78.7234				2e-115	86.5471
NV50441-RA	LOC100118451	similar to ENSANGP00000020806	>SCAFFOLD77:476117,479163atgcctactagttcaaatttactagaagagttggacaaatttcctaacgtgaaaaaaagtttataaagttcaataccgttcaacaggaattcgtgaaaaactcgattacctgctcttgtttgtctggcaccgaacattgacagtaaaaggacatgcgaatataatgaatttgggggaataaaatgctacttttgtctcattttttaggaaataaagtagctattttagtttagccgtgaataaacaaattttaagacgtaggtttcttttgcgatttttaaaaccgcttgtgtcgacaccgcgcgctgttactgagtgcaattatctccgagcagttcctccgattaccgtaccctaatgccgatatttggtgc…	77																6e-59	80.8511				1e-56	78.7234
NV14464-RA	XM_001605888.1	similar to ENSANGP00000020964	ATGTCTTTCCTCCGTGGCTCTGCCAACTTTGTTTGGTGTACGACCAGTGTACTGGGCAAAGGTGCAACTGGTGCTGTGTTTCAAGGGGTGAACAAAAATAATGGTGAGCCAGTCGCGGTTAAGACTTTTAATCAAGTCAGTCACATGCGGCCACACGATGTACAGATGCGGGAATTTGAAGTTCTGCGCAAAGTCAAACACGAAAACATAGTTAAATTATTAGCAATTGAAGAAGAGCAGGATGGTCGTGGTAAGGTTATAGTCATGGAATTGTGTACAGGTGGAAGTTTATTCAATATCCTAGATGATCCAGAAAATACTTACGGATTAGCAGAAGAGGAGTTTCTTCTGGTTTTAGAGCATTTGTCAGCAGGCATGAAACATTTAAGAGATAATAAC…	18						0	90.367				1e-165	100				2e-130	100				8e-139	100
NV11530-RA	XM_001606610.1	similar to ENSANGP00000024470	ATGGAGTACGGGGGCGGCGGGGGCGGCGGCAGTGGGGCCGGCCGCGGTGGCGGTGTCCAGCCACCGGCGACCGGTGCCAGGGGCATCGTCGCCGGCACCGACACTACCGACGCCGCGTGGCACAAGCACGAGCAAATGATGATCATGGAGTCGAGGCACAAGCAGCAACTGAGCGGGAGGACGGTGACGGGAGGCGCGCCCCTGTACGGCCGACTGGTGGCCGAGGAGCCGCTGCCCGGCGCGGTCTGCGGGGCCGGCGGCACGGGCGGCGGCTCCGGGGTCATGCCGCAGGAGACGCCGGCCGACATCCACGCGATGCAGGCCAGGATACCCCACAGGTTTCGGGACCCGGCCACCGCGCCGCTCAGGAAGCTCAGCGTCGACCTTATCAAGACCTAC…	4						2e-53	79.6875				2e-46	100				1e-47	100				1e-74	83.33
NV19053-RA	XM_001599036.1	similar to ENSANGP00000027469	CATCATTCTAACATTCTCAACGTAAGGGCTCATAGAGGGGCAGATAGCGACTCGGACCACTTCCTAGTAGTAGCCAAATTAAGAGCTAGATTAGTAGCGAATCAAAATAGTAAGCGAACAAACAAGGTAGAAAGCTTCGATATTGAAAAGCTACGAGATAGAACAGAGCGAATTAGGTACCACATAGAAATTAATAACAGGTTTCAGGCACTTCAAGAAGCAAACACATCGCCGGAGGGGAATCACGAACCGAATAGCTTATGGGGGGACATCGAACAAACGGTAAAAGAGGCCGCGAACAAAGTACTGGGTAAAAAGATAAAGCCAAAGAGCAAACCATGGTTTGACGAAGAGTGCGAACTCTGGTTTGAAAGGCGCAAAAAGGCTAAATTAGATAGC…	1153						1e-22	100														2e-31	100
NV11821-RA	XM_001607412.1	similar to ENSANGP00000029467	ATGCGGAGCATTCGCAACAACAAAGACATGGTCGCCGCTCTGCTAACGGACTTCGACAATCGGGACGGTGGACTGAGCGAGGACGATGATATTCCAACGTCATCGTACAAAACGAGCTACGACAATAGATACGACAAGCGATACGAGAACCGCTTCGAGACCAGTAACGAGATCAAAAGAAAGTACGAGTTCAGTCCACCCTATGAGAACGTGGAAGAGGGCTTCACCTGCCCGTCGCTGGTTCAGTACGCGAGACCGCAGCTGGCGCGTGCAGCCTCCGGTGTCTGGAAGTACATCATCAACACCGGCGAGCACACGCAGACCCTGAGATTGGAGAAATGCTCAACGCCACGCACGAGTTGCTCCTTCATCTCGGAGAACTACAAATCGTCCTGCATG…	5						3e-46	97.619				1e-46	97.619				1e-46	97.619				3e-31	100
NV14894-RA	XM_001604358.1	similar to ENSANGP00000031759	ATGATGCTCGGAACAAAAGCAGTCACTTACTGTTGCATCATTCTTTTCTGCGCAACTGGTTCTATGGCAAACAAAAGTTGGATAAGCTCTAAATTAATTAGAGACCATAGCAGAGAACAAGAATGTCCACCAGAAGGAGAATCAGGAATATTAATAACGTTCCCGCACGAAACGATATGCAACAAGTTTTATGCGTGCATATACGGAATGAAATTTATATCGAATTGTCCTAAATATTTAAGATATAACATTATAACCGGTCTTTGTGACTTACCGTTAGGAACTGGATGTCCCACACCGACAATACTACCAACATCCACTACACTAAAAGTAAGCGAGTCACCCTCAACTGCTATCTCGTCTAGTACGGTCTCAAGTTCAGTTTCATCGACTACAACT…	21						9e-73	100														1e-29	100
NV11238-RA	XM_001606543.1	similar to ephrin receptor	ATGAGGGACCACGCGGCCCTCGCGGCCCTCATCCAGCTGCTCATTGCCGCCCTTCTGGCGGGCCTCCGGGGCATCCGAGCGGAACAAGTCGTTCTCCTGGACACAACGACGGAGGGCAGTCTGAAATGGACAAAGTTCCCCTTCGGAAAGCAGGCCAACACACCCGGTTGGGTGGAGGAGTCGTTCACGAACTTCGACAAGGGCATCAACTGGAGGAGCTACGTCGTCTGCGACGTGGCGTACAACAACGTGAACAACTGGCTCTGGACGCCGTTCATCGATCGGGGACCGGCCAACCGCATGTACATCGAGATCAAGTTCACAGTGCGCGACTGTTCCCTATTCCCCGGCAACGCGCTCAGCTGCAAGGAGACCTTCAGCCTGCTCTACTACGAGTTC…	3						5e-82	100				2e-82	98.75				2e-82	98.75				2e-81	96.62
NV17426-RA	XM_001602780.1	similar to epidermal growth factor receptor	ATGTTCAGCGCATCGCGAGCTCTGCTGCCGTCCATTCTTAGAGCGCCTGGATCCCTCTTCTCGAGCACACTCACGGTTCTGCTGCTACTGGTCCTAGTCAACAAAGATGTCAGTGCCGACCTCAATTCCGAGTTCGTCAAGGGCAAAATCTGCATCGGGACGAACGGGCGGATGTCGGTGCCGTCGAACAAGCAGCACCACTACCGCAACCTTCGCGACCGGTACACCAACTGCACGTATGTCGACGGCAACCTCGAGATCACCTGGCTGCAGGACGAGAAGTTCGACCTCAGCTTCCTGCAGTACATCCGCGAGGTCACCGGCTACGTCCTCATCAGCCACGTCGACGTGCCCAAGATGGTCCTGCCGAGGCTGCAGATCATCCGCGGCCGGACGCTC…	79						7e-159	100				0	100				3e-152	100				4e-34	100
NV19049-RA	XM_001599189.1	similar to eukaryotic initiation factor eIF-2 alpha kinase; DGCN2	ATGTCACACGATGAATCATGTCAAGATCGTCAAAATAACGAGCTCGAAGTTTTAAAATCAATTTTTGGAGACGAATTATGTGACTTTCGTAAAAATAAACAAAAGAAAAAATGGCAACCATTGGATATTGCTATAACGCTAACGCCACAACAAGGTATGTCTGGACCTGTGGAAGTTTATGCACAGGTTGACTTGCATGTGGCATGTGGAGACAATTACCCCAAGGATACACCCAAAATTCGGTTACAAAATAGTAGAGGCTTATCTGATCAACAGCTTGCACTTCACCTATCTGAATTAGAAGCTCTGGCTAAAGAATTAAAAGGAGAAGTTATGATTTTTGAACTGTGCCAACATGTACAAAAATTTCTTCATGAGCATAACAAACCTGGATATAGT…	1135						2e-48	93.8144				4e-48	100				5e-48	100				3e-39	100
NV12444-RA	XM_001604228.1	similar to eukaryotic translation initiation factor 2-alpha kinase 3 (pancreatic eif2-alpha kinase)	ATGAATTTCATAAAGACAAATGGTGCTTTGTTAAGGGCGCTGATAAAGTTGCCATCAAACATCAATCAACACACAGCAAGCTTGTCATCGATACCACCCCAGAAATGTAAGAGTGACGTGTATGTGTCAATTTGTATTGAGCGACAACCAGCCATAACTCATGAAAAAACCAAGCTAGAAGAAAAAATGCAAAAAACATTAAATGACATGGAATTTGAGAAAAGTTTAAAGTCAAATTTTGAATTGCTGAAAGAGGGAAAGCTGCACCTGCTGAAAAAGGCCCCAGAAGAATACATTGCTCAGTCTGTTGTGGATATCGAAGAAAATTGTCTAAATGAATTGAAAAATATAAAAACAACCCCCAGGACTTTAGATGAAAAAACTAATAATTTAAAAAGT…	8						1e-47	98.8235				1e-47	98.8235									5e-48	98.82
NV50046-RA	LOC100122312	similar to Extracellular regulated MAP kinase	>SCAFFOLD3:3585336,3589121tcaaccacggaataaactgttaataacgcaagactgatagtatatgatgcttttaacatacactatgtgcattatatgcacaacgatggcagtatcagtgtagtaataatgatccattggcgcatatgtatatttttttactctttttttgttaattctattgttgaatctttttcatgggtttaattaataaattacatacttttgcacgctgatactttcaacaaataactgaataaataagtcaagacttaagaactcttacactctatgactataatggaaatatattgagcttcacttattatgcatgcagaaagttttatctgtacagtactgactttgaaaatagcagccttcaccattgaaagta…	3						7e-64	62.1495				2e-64	85.1064				7e-64	62.1495				5e-51	98.9247
NV13535-RA	XM_001604414.1	similar to farnesyl diphosphate synthase	ATGGATAGAGCGCGGAACGAGCGAGCCGTGCACTCGGTGGCCCAGACCAACTGGGTGGCCAGCAGAGACGAAAGCCGAGAGATGATGGCCCTCTGGCCGGACGTCGTTCGGGACCTCACGGAAGCTGGACGGCATCTTGACGTGCCCGAGGCTACCAAGTGGCTCGCCAAAGTGCTGCAGTACAACGTGCCGAGCGGCAAAAAGAACCGAGGCCTGTCGCTGGTCTACGCGTACAGGAAGCTCGCGCCCCCCGATCAGCTGACAGAGGACAACGTTAGGTTGGCCAGAATACTGGGCTGGTGCGTCGAAATGGTGCAAGCGTTCTTCCTCGTACTGGACGACGTGATGGACCACTCGGAATCGCGAAGGGGCCAGCCCTGCTGGTACCGGCACAGCAAC…	14																					2e-40	98.6667
NV50054-RA	LOC100118485	similar to focal adhesion kinase	>SCAFFOLD4:1297348,1304934ttagctgtcgtttgactggacctctttgcccagtttattgttaaaaacagaagattggctgatgtcggtcgccatagacgtttggtgttgatgaatgattggcgtcttggtctggacgatgctgcaggtgaccggtacaacaggtggaagattcatagagttcccgctattgcaggagagcgacggtctctttcgctcgagactgttggtggccatttggcgcctagtcgttgaattacgctcgaggctgttaaccatgtgatgccgtcgctccaaactcgatatcgtgctaccatccggctggctagcctacgatttgaaattaatttatttagtcagaaacatacttacatcggtagagaaatacgtaaaa…	4						2e-91	78.2805				2e-91	78.2805				7e-91	78.1818				0	100
NV12967-RA	XM_001604650.1	similar to G protein-coupled receptor kinase type 2	ATGGCGGACCTCGAGGCGGTGCTCGCTGACGTGAGCTACCTCATGGCCATGGAGAAGAGCAAGGGCACACCGGCGGCTCGAGCCAGCAAGAAGATCATTCTGCCGGACCCCAGCGTCAGGAGCGTCATGCACAAGTATCTCGAGAAGAAGAACGAAGTGAACTTCGACAAAATATTTAATCAAATGCTAGGTTACCTTTTATTCAAAGACTTCTGCGAAAACACGTCGGAGGAGCCAATTCCGCAGCTCAGGTTTTACGAGCAGATCAAGGCGTACGAGAAGCTCGAGTGTCCAGAGGAGCGGAGGAAGCTCGCCCGAGAAATCTACGACAATTACATCATGAAAGAACTGCTGGCGCACACGCACAAATACTCCGCCGACGCCGTGTCCCACGTACAG…	10						6e-53	100				3e-36	100									5e-57	100
NV18586-RA	XM_001599743.1	similar to GA10224-PA	ATGGCTAGGAAATATGCACACTACATGGGTAACGATAGCGAGGAATTGTGCGAGAGCGAGAGCTACACGAAACCAATTGATGAGGGACATTCTTTACCTCTGTCGTCCTTGACGACGAGTTCGATTCAAAAAAATGGTGTGCCTCAAGTTCCGCATCAATCAGCTCTCTTGGATCGTAACAAAAATCAAGCCCTATCTACTCCAACTATAATAACGGACCAATCCCGTGTCCAAAATGATAAATCACGTAAAAAAAAAATGACGGATGAAGAAATATTAGAAAAGTTACGGACTATTGTAAGTGTTGGCGATCCAAATCGAAGATACACGAAAATGGAGAAAATTGGTCAAGGAGCATCAGGAACTGTTTACACAGCAATTGAAAGTTCGACTGGTATG…	261						9e-113	100				8e-109	100				8e-109	100				5e-74	99.2126
NV10099-RA	XM_001604658.1	similar to GA10784-PA	ATGACCGGCGAAAATTCGACGACAACGACGACATCCAAGCCCGAAGCCGAAACGAGTACAACCAAAGATGATGGAACAGCGATCGTACAGTGGGAATGCCCGAACATCACCAGTGCCGGCATCGAATGCTCCTGTGATTTTCCGCACACGCTTCGCTGCATCGGAGACAAAACTAGTTTACAGGCAATAAGCACGCATCTCCGGCACAGCCGACCAGGCATGATATCTCTGTTGGACGTGACGGTCTCGGGAATTTCAACGCTTCCGGCTAGCTTCCTCGAAGACGTGGCGCTGCACGGACTGGTCGTGTCGACGGGCGAATTGCGAAGAGTACACGAGAATGCCTTTACCTCTCTCGCGCGGCCTCTGCAAGCTCTCGGTTTGCCCAACAATTTGCTG…	1						1e-96	86.1925				9e-119	88.6207				2e-121	88.7755				1e-142	89.72
NV14711-RA	XM_001602189.1	similar to GA11375-PA	ATGAATCCACCTGCGGTCAGCAAGTCAAGCACGCGTGCCTCTGGATACCATCAGAAGGCATTAGCTGAGATCCGTAATTCATTGCTTCCATTTGCGAATATTGGTGGTACAGGAGAAGTTGGATCCAGCGCTGCTAGTACAATATCAACACTTTCTACTACTAGCGGTGTAAGTTCGGCTTCTGGTCTCAGTGGTCTATCTGGTGCATCTGGATCATTAGCAGAAAAGCCTGATCAACGTCAGGCTATAGCACAACTCGTGGGGATGGGTTACACAGAGGAGTTGAGCCTACGGGCTCTGAAAATGACGGGTTGGCGTCTGGATGCTTCGGTGGACTACCTAAAGCAGGCTGCTGGTTGTCATCAGGTTGACACTTCGAACCTCAACGGACTTAGCAAG…	20						3e-84	100				2e-85	100				3e-84	100				2e-86	100
NV13367-RA	XM_001602749.1	similar to GA11531-PA	ATGAGTGCGACCTGCAGAAGGCTGCTGCTCGTCTGCGCGCTGATGCTGCTCGTCTGCTGCAGGACGATGGCCGACAAGTGCACCAACGTCTGCGTCTGCAAGTGGAAGAGCGGCAAGCAGACGGTCGAGTGCCGGAACCGGGGCCTCAACGGCGTGCCCGACGGCATCGACCCGGAGACCCAGGTCCTCGACGCCAGCGAGAACGCCATCAACTTCCTCACCGACGGCATCTTCATCAAGGTCCGACTGACGAACCTGCAGCGGCTCTACCTGCGCAGCTGCCGGATCGACCGCATCGAGCAGAACGCCCTGGCCGGCCTGACCAACCTGGTCGAGCTCGACCTGAGCCACAACCGGCTGACCAGCGTGCCCAGCCAGAGCTTCGCCAACGCGCCCTTC…	13						0	100				0	100				8e-145	100				9e-124	100
NV14263-RA	XM_001601574.1	similar to GA13453-PA	ATGAAGTACAAACCATCACCAGATACAATCCTCTGCAACACAGGCGGTCTGCGCGACATACCGACTAGTCTGCCCTCGAATCTGGAGGAGTTGTCCTTGTCGAAGAACGAGTTCGGCACCATCCGCAACGACGCGTTCTCTCAGCTGCGCCACCTGAAGAAGCTCTACCTCGACGGCAACGTCATCCAGGAGATACGGCCCTTCGCCTTCCGCGGTCTGAACAAGCTTCTCGCTTTATCCATCCAGTACACGCCGCTCTCCTACATCGGCGAGTTCTCCTTCGCGGCTCTGCAGAACGTCAGCGGTATCGTCCTCTCCCACAACAAGATAGCCCACATCAAGGCGAACGCGTTCGCCGGTAGCTCGCACATCGGCATAATCGTCCTGAGCAACAATCCG…	17						1e-92	100				2e-92	100				8e-93	100				3e-92	100
NV10468-PA	XM_001608034.1	similar to GA14079-PA	ATGGCGCGGCAGGAGTTGGAACAGGCCCCGACGAACATGTCCTTCGGCGATAGAATGATGCTGGGCGCGAGAACCAGAAGACAGCAGCAAGAAGCAGCCAGAGCTTGGTGGCCATGCCAGGCTTGGGAGAACTGGCTGCAACACGCCATAGCCGAGAGAGATCTCGTTGAGGTTGAACAAACACAGCAGCAGCAGCAACATCAGCATCAGTGTAGGGAGAGTCACCGTCATCATCACCACCATCACCACCATCAGGGCTGCGTAGGCGGTGCGAAGAAGCTGGTGGTGACGCCGGAGAGCAAAGAGCAGCTGCAGCAGCAAGAGCCGATCGTACAGAGGGTCTTGCCTCCGCCAGAGAGTAGTTTGAGCAACAGCGCGGTCAACCTCCACGACAAGTAC…	1											2e-24	93.75				2e-24	93.75				2e-31	94.82
NV10181-RA	XM_001606316.1	similar to GA14759-PA	ATGGAGTTGGAGAACATCGTAGCCAATACTGTGTACCTCAAAGCGAGAGAAGGCGGTGGTGACAGCAACAAGGGGAAGAGTAAAAAATGGCGTAAGATACTTCAGTTCCCGCACATATCGCAGTGTATCGGACTCAAAGATAAGCTCGACATCCGATACAGCTATGTGGTCGACCAGCAGCCGATCGGCCGGCTGCTGTTCCGGCAGTACTGCCAGGACAAGAAGCCGGCCTATCACCGCTACAACCTCTTCCTCGACGCGATCGAGAAGTACGAGGTCGAGATGGACGAGAACAGGACGGAGATGGCCAAGCTGCTGTTCGAGCAGTATCTCAAGCGCGAAGGCTCCGAGGTCGTCGATATCCTCAACGACTCGCTCATAACCCAGTGCGAGGAGAGG…	1						3e-109	97.3404				2e-81	99.3007				2e-81	98.6111				4e-58	100
NV11045-PA	XM_001601332.1	similar to GA15211-PA	ATGCTGAGGGGAGCCTTGCTGCTGCTCGCCGCCGTTCTCGGCCTGGCCGCGGCTTATTCCACGGGCAACTACAACGATAACGACCGTTACAACAACCAGAACAACAACTACTACAACAATCAGAATCAGCAGAGATACAACACGAGCCAGCAACGCACAAAGGACATCTTCTGCTTCCTGAACGCGACGAACATCGTGCGACATCCGTTCCACGAGGTCAACTCCGATACCAAGGGTCCCTTCACAGTGGATATCATGAAGCCCGAGCTGTGCACCCACATCGTCTACAACGCCGTCGAGCTGGATATTCGTAGCAATAACATCCGACCCGTCGATCCAGAAGTCGAGAGGGATTCTGGCAGTCAGCCAACCTTCTCCCAGCTGGTTTATCTCAAGGAA…	3																					2e-81	81.31
NV16554-RA	XM_001606643.1	similar to GA15338-PA	ATGGAGCCGTCGTTCTACGAGCAGGAGGTCATTTACGGCAACGGCCTCAATCGGATCGGCGCCGGGCCGATCGGCAACGAGATCGGCAGCATGAAGCGCTGCAACCTCAGCCTGGACCTGAACGGCGCGAGACAGGGCGGTCCCCAGTCGAAGCGGCCGAGGCTCGGCCAGCTGACTCCCGGCATCACCGGCATAACTCCGCTCATCAACTCGCCGGACCTCATGAAGCTCGGCCTCACCACTCCCGACATCGAGAGGTTCCTCAACGCCGACGGCATGATCCCCAGTGTGCCGACGCCCGTCGGCGGCTACTTCGACAGCAAGCTCGTCACCGAGGACCAGGAGAAGTACGCCCAGGGCTTCGTCGACGCGCTCAACGAGCTCCAGAACTCCGACAGC…	40						2e-143	100				2e-102	100				4e-39	100				2e-137	100
NV50066-RA	LOC100123490	similar to GA15696-PA	>SCAFFOLD4:5059168,5069379tcagaaggcggtgagcagctcgtcctgtatgctcgtcgatctggccagctgacgttgcgttccgaaggcctcgtccaggccctggccttgggtcgcctgcttgcgcttctcctcgtggtactcgtcgcagtactccttgagccggttgcccaggaatatcgttcgctcgcgcttcttgatcatgtactcggtgggcatgagccacctgtgctcgtggcactcctcggccgtcggtcgtttgctgcaggcaagacaggatggggatggttacaatttcgaggagctacagagaaggtaagcgggtcactcaccagggcgagcgcttgaagaggagcatgaggaagcgcgtggcctcctggctgagctccttgta…	4						0	100				9e-149	99.6032				1e-140	100				4e-46	93.3333
NV10037-RA	XM_001602545.1	similar to GA17399-PA	acactttattcttcattacaaatatagtaaatagtaaacctataacattagattgcgtctctcgcacttgcttttgtacaacattctttctcgcgagcactcgctatttacaaatgtaacaaatagaataatttacaaggcgtctcgcgagagagggaaccatcgacgcgatcaatggcaatattagtcgttatacatttaaaagatcagtctggcatttcgaacggaagttcttttacaatactctacacgtctatatataacaagtacaaaatatggcttgaatttccaatagtacatataaataatcaggcataaaattaaaaaacgctgtgctctcgatttttccctaaactataaacagactttcaacgttacactggaaggcacggtatttat…	1						3e-66	100
NV18309-RA	XM_001599798.1	similar to GA18568-PA	gagagagagagagagagagagagagagagagagagagagagagagagagagagagagagggagagggagaggcggaattgtccaattagtgccgattcggcagagtgtgtataaagagctagaaatatttcgcgtgtataattgatcggattttaatcgcgatgggtatatcgtaccgcgagcgctactgtgttccttgacctctggtatctctccgtgtctttgggagaacaaaaaaaatcgataaagaagatcgagagaaaatattgatctacctgcagcgtagcagcagcagcagaagcgtatctctcggtgattagaaagcgacgacgagctgtttgcggagcagcgcacgaatttgtgtttcgatgatcggcagcgatgtttgccttgagctga…	164						1e-121	100				2e-110	100				6e-92	100				1e-88	85.9551
NV12115-RA	XM_001601816.1	similar to GA18713-PA	agcggggaagtcgcatcgtgagggctccagttttgcgatggatgcggaacatgtccgagtagttggctccgaggcgaaggagctcgtagctgaccaggccgttcgtgctggagtccaggtctctggcctgcagctgggcgacctgcaactcccgacccggctggtaggcgatgctgctcttgatcggtaagaccgcagcggacatgctcacgaagatcggcgcgttgtcgttgacgtcggtcacgatgacgatgaccaccttctcggccgagagcctcgccgatcggggctgggccatgtcactcgccaccacgaccagtttgaaagtgtcgatctcctcgcgatcgatcggcaggagcgtgtggatgacgccggtcgtcgggttgatgccgaacctgc…	7						2e-42	100				2e-42	100				2e-42	100				2e-42	100
NV50395-RA	LOC100117380	similar to GA18713-PA	>SCAFFOLD61:419589,482100atgactgcagtgcagtttcaatatgtttttgagttgattcacccacagctgcaaaatagaagcagaagaactctaccagcagagttccgtcttgttgctctactaaagtgcgttgtcatttgattttttatttctttgattatactaatggttttaaatattctcatatttatttataacttttcagctacctagctcatggtgacagcattcgaaaaaaatgcttggttcttctcaattggtttcttgacattttactccattgtaccagaaatatgccaagttttatgcaatgtgttaagaccaatatcttagattcccaagtgtgcaaaaaatttcagagaattgctgaaggttttcaggagaatttacat…	61											4e-14	100				4e-14	100				3e-103	100
NV12459-RA	XM_001604527.1	similar to GA18922-PA	ATGACGTTCCGCCTGCTGCTGCTGCTGCTGCTGCTACTCGCCCTCGGGCTGCTGGTCTCGGGCTTCGAGTGTCCGCCCTACCGGCAGTGCACCTGTCCCAGCGACGACCCGGGCCTGCTCGAGTACCAGCTGACCTGCTGGACCGGCAACTCGAGCACGCACACCTTCGAGCTGAGCATCACGCCGCACAAGCAGATCACCGTCCAGTGCTACAACTCGCCGGACTGGGCCGAGTTCGCCTCCCTCGAGCCGTCGCTCAAGTTGGGCGACCTCCAGGCGCTCGTCTTCAGGGACTGCCTGACCCTCGGCAGCGAGCACAGCGAGAAGCTCGCGAACCTCCTGGGGATCGGACAGCTGACCTCGCTCAAGATCGCCAGGTTCAACGGGACCCTCGCCAGG…	8						6e-163	99.6875				2e-155	99.6753				2e-155	99.6753				5e-174	99.65
NV17820-RA	XM_001599403.1	similar to GA19308-PA	ATGTTCGGAAAAGTGCCACCAACCAACACGCCTGGACCACCCAAGGCTTGCTTGAAACCACCCGGATCGTGTCTGCCCTGCTTCAATGTCGAGGACGGCACACCAGATAATATGGATGACAAAGCTAAGCCATGGAGAGCCAAGGACAATAGTACTTCCATCATTTCAGAGATGCCCTGCAACGTGCAGCCACCTGAGGTCGTGAGGCCTTGCAGGACAGTGGCTGCCAATGCTTCCAAAGACAAACAACAAATCAAGAGTTCCTTGAACTTTGTGGCAGGCTCGGTTAACAAGTGTTTCTCTAACCCCAGTTGCCCCGGTGCCTCAAGGACTTCCAGCAATAGTGCTTCCAAATCCCCCAAAAGCCCTCCATCTTGCGCTTCCAGTGCAGAATGTGCG…	115						3e-96	100				2e-105	100				1e-84	100				6e-42	100
NV12602-RA	XM_001600779.1	similar to GA19584-PA	ATGCGTCTACTCACTGCTCTTCTGCTAATCGGTATTGTTGCCGTAGTCAATGCGAAAGGGAAACCGATTGTGCAGGTGTGCTTGGGCTGCATTTGCGAAGCGGCGTCTGGTTGCAACACGACGATAGGATGCGTCGGCGACATCTGCGGACCGTTCCACATCACCTGGGGATACTGGTCCGACAGTGGCAAACCGACCCTCAACGGACAACCCGCTTCAGATAACAATGCCTACGCCAACTGCGTGAACGACGCCTACTGCGCAGCTCGGGCTGTCCAAGGATACATGGAAAAATATTCCCAGGACTGCAACAACGATGGAACGATCAACTGCGATGATTACGCTCGCATTCATTACCTGGGCGGCTACGGATGCGGGGGAGCTCTGGAGAAGAGATAC…	9						1e-59	68.1564				1e-59	68.1564				1e-55	67.052				1e-59	68.1564
NV15177-RA	XM_001604399.1	similar to GA20059-PA	atgggagagggaggactcgagtggctaccgccgctgctgctgctgctctcgatgcagctcggggcgagtagcggcttcctcctcgacggctcggcctcgagttacgcgcacttccccaagtggaacgccggcctcaacggcagcctcgagctcgagttcaagacggagcagggcacgggcctgctgctctacaccgacgacggcggcacttacgacttcttcgaggtcaagctcgtcgagagcgcgctccggctgcgctacaacctgggcggcgggacccagctactcaccgtcggccgggacctcggcgacggccactggcacaaagtccacatagcccgcaacaacgagaacacgaccctcactgtcgacggcgtcgccgcgacctccacgtcgcgg…	23						3e-104	87.5
NV50556-RA	LOC100118642	similar to GA20210-PA	ttctctttctcacgctccaatcgcttcggctatcgtataatataacgagagaacaaaaagccattttcgcccagatgtcagattttttcttctatatctgtacaagcagatccagaggataatacgagagacgataaggcggaagggtacgatatctctgcttctgcctttctttctttctctctcatccgctttatgcaagatttatcgtatccgtctggagagggccgattatcagtggattattctcggatttttgcgcagccgcgcacgtcttattagtattcagaaaagaagccagacatccaagtcgcgtatcagggaccatcgcgtcggaagctggaagaaatcgtcgcggactttttgccgagggaggccctttgaattcccgatcgtaga…	122						0	100				0	100				0	100				4e-45	100
NV14304-RA	XM_001602878.1	similar to GA21383-PA	ttttctcgtctatagcaatataatacctgtaaactagttttgtctccgatgcagcgaagcgtgtgcggaaaatcacaggagcttttgtaacaagaactgacaaacaaaactaccaagttcttagctttttcaccattttaaatcggccaatttctaccagggtcaccaccggagaaactcgtataattccgtacaacgacgtgcgcagttccgaagcgggcgatgtatattttattcgttgaaaatttgaaaatacccatgggctcgtcgaggagtttactctttattgaatgatgagagaagaagcttttgaaacttgataaatccgcgctattgtacgcgaaaacgacggcgggcgcggcctaacgtaaaactcgactctctctctctctctctctc…	17						8e-39	100				8e-39	100				6e-38	100				4e-27	91.3793
NV12534-RA	XM_001606173.1	similar to GA21569-PA	ATGACTTTTCATTACTTCGAATTGGTGACGGGTCAGCAGCAATTCGCGCTACCGCATTACGGGCCTCTCCCGGACGACGCAGTATCCTCTGTTCCTGCATTTTCGCAATTCCTGCAGCAGTCGCAGCAACAGCAGCCGATAATGCATTTACAGATAGGCACGGACAACCAGATGATGCGGCCCGTGTGTTTCATGAGTCAGGGAAATCCGCCTTACCCCAACGCTCAGCCTTTTTATTGCACCTACATTCCGATGCCGCCGACCTATCAGTTTCCTGTAGTGCCTGGAATCACCAATTTCAATCAAGCTATCCTCGGGTCTAGTAAAGGAAATAGCGAGCAGGATGATCTTGTGAGAGCCCAGTTCGCCAATCCCTTCGAGCACTTGTTCAAAGAGTAC…	8						0	87.365				2e-156	100				5e-107	100				9e-106	100
NV16329-RA	XM_001603820.1	similar to GH01279p	ATGTTCCCGTGCTGGAGTCTCCTTCTGATCCTACAGCCGACTCTCGCCGGCGTTGTCGATCCGACGTCGCTCCTCGAGGACTTCGAGGTCCGGATATCCAGCCTCGAGCGTCGGCTCCGAGCTGTCGAGCAGCCAGTTTGGCATATCAGCGGAGTCGAGGGCGGCTGGGACGTCTGCGCAGAGGGTCCTTGCAAGTGTCGCGTCGAGACGAGGTCGTTGTCCTGCTGGAGCATGGGGCTCTCGGATCTGCCGCCCACGCAGCTCGTGCCTAAGAACATCTTGAAACTAGATCTGAGCAGTAATCAATTGATGGCCGTGAGCAAGGACACCTTTAACGGGCTGGATCAACTGAGTTACTTGGACATGAACGACAACGCGATCGAGCACCTGCCCATAAGT…	38						2e-106	89.7778				5e-89	89.7436				2e-63	87.013				3e-92	89.3048
NV12589-RA	XM_001600263.1	similar to GH22922p	ATGAACCTGCTGGCGCTCCTGCTGCTGCTGCTGGTCGGAGGCCAGGTGTCGAGCGCGGGAGCCGGATCGATGATCCTCATGGACCCGGAGGTGCCGCTCAAGAAGTGCAGATACTCCAGGGCCTACGGGATGTTCCAGGCGCAGTGCCGGGACCTCAAGCTGAACGACATTCCGCCGAACCTGCAGTCCAGTATCGAGATACTGGACGCCAGCGAGAACCGCATCCGGGAGCTGCGCAACGACAGCCTCTCGAGGTACAGCAGCCTAAAGTTCCTCTACATCCAAGACAACTTCGTTCAGCAAGTGGCCGAGGGCGCGTTCCAGCCGACCTACTACCTGGAGGTGCTGAACCTCTCGGACAACGGGCTGTTCGAGCTGCCCCGGAGCCTCTTCCAGCTG…	9						1e-87	99.3671				5e-87	86.3158				2e-97	87.3786				4e-84	100
NV15797-RA	XM_001600423.1	similar to glutathione S-transferase	ATGGGAAATTATAAACTATATTACTTTAATGTGACTGGTTTGGCTGAACCCATTCGGTACTTGTTACATTACTGTGGACTCGAATTCGATGATATTCGATTCAGTGATTTTGAAGAATGGAACGTCAAATACAAAAAAGAAATGCCAATGGAGCAAGTACCCGTTTTAGAAATTGACGGTGTGAAATTCCATCAGCACACGTCGATTTGCAGATACATTGCAAATAAATTCAATCTTTGCGGCGCCAATGGAGAAGAATCTCTTGAAATAGATGCTATTGTAAATGATATTAACGACATGCAAATCGCAAATTATTATAAAGAAGAGGATCCGAATTTCAAGACAAAATTAGAACAAAAATTGTTGGAAAAATTGCCATTTTTTTTGAACAAATTTGAA…	30																					7e-77	74.5098
NV14185-RA	XM_001608175.1	similar to Glutathione S-transferase (GST class-sigma) (Major allergen Bla g 5)	ATGCCTTACTACAAGCTGACCTACTTCCCCGTAAAGGCTCTGGGTGAGCCGATCAGGTTCCTCTTCAGCTACGGCGGAGTCGACTTCGTGGACGACCGCTTCGATCAGGCTGACTGGCCGAAAATCAAGCCTACGACGCCGTTCGGTCAGGTACCGATTCTCGAAGTAGACGGTAAGAAGGTCTGCCAATCCACGGCTATCTGTCGTTATCTCGCAAAGCAGTTTGGCCTCGCTGGAAAGGATGACTGGGAAGCTCTCGAGATCGATGCCGCCGTTGATACCATCCATGACCTTCGAGCTAAAATCGCCGCCCATCACTACGAAAACAACGCAACGGCCAAGGCTGAGAAACTGGCAGCGGCAAAGGAGCTGGTACCTTTCTACGTCCAGCGTCTGGAC…	16																					2e-51	100
NV14977-RA	NM_001172449.1	similar to Glutathione S-transferase (GST class-sigma) (Major allergen Bla g 5)	GGGCGCTGCGCGCTGCTTTTCAAGGGAGGAATCTACCTTTATCGGGGACGGTATTCAACTGTTTCTTTTCAAGCAAAGTTGCGATCTCGCGCTGTCTAAATTACACACGGGACACGGCCACGCCGGTTGCCCGGTTCTCGTGATATTTTTTTAGTCGTGTACTCGTGTCCAGGAAGACTGTAGACAAAGAGTTAAGAAAAATGCCGACCTACAAGCTGACATACTTCCCTGTCAAGGCTCTTGCTGAACCCATTAGGTTCCTCTTCAGCTATGCTGGAATCGAATTTATTGATGACAGATTTGAAAGGGAGAATTGGCCAAACATCAAGCCGACCATGCCGTTTGGTCAAGTTCCAGTACTGGAAGTTGATGGAAAGAAGATCCATCAATCTACAGCAA…	22																					1e-53	97.1154
NV15805-RA	NM_001172453.1	similar to Glutathione S-transferase (GST class-sigma) (Major allergen Bla g 5)	GCACTACATCGCTGCGTGCCGACAACGAGGACACATCTCAACGCGAATCTCTCCGGTCGAGTCAATCTCTCTGATAGACGCTGTCTTCCATTTTGCTTCGTTAAAATCATCAAAGAAAGATGCCTTCCTACAAAGTCACCTACTTCAACATCAAGGGTCTCGGCGAGCCCATCAGGTTCATCTTGAGCCAGGCCGGCGTCGATTTCGTCGACGATCGCGTGGAGAGTGCCGACTGGCCGAAAATCAAGCCCACTACTCCCTTCGGTCAGATGCCCGTTTTGGAAGTGGACGGCAAGAAGATAAACCAGACCAATGCAATCTGTCGCTACTTGGCTAAGCAGTACGGTCTTGCCGGCGCCAACGACTGGGAAAATCTTGAGATCGACGCCACGGTCGATA…	30																					3e-52	98.0392
NV50099-RA	LOC100122575	similar to glutathione S-transferase I	>SCAFFOLD7:2560176,2561571ttattcgctaccttgggttacttcaagtattttgtagcttttcaagccctcttcgttgatttccttgtactttggcacttctgacttgacccgcgcaaaccacttgctgaccttctggtacttgctaaagtcgaaatcgaacacctgaaacggagtaaatcacaaatcgttgttagagcttttattcgcgaatgcccaagttcgaagttattgaaatgataagtacccataagttggagagcgtgcactgaagcacaatgtcggctatggtgagattgtcttcagccacgtagagttctgtttctcgaggaaattctcgaggtgagccagggcctcgtgaagctcttcgatcggagctgcgggttctttcagt…	7																					3e-93	77.8802
NV14196-RA	NM_001172447.1	similar to glutathione S-transferase S2	GGAGCTGCTGGAAGACGGCGTCAGTTTGAAGCTAACGAGCAAACTCGTCGCTACTGCTACTTATTACAAAGGAAAATACGAGAAGAATAAAAGATGCCGTCCTACAAGGTGACTTACTTCAACATCAAGGGCCTCGCCGAGCCCATCAGGTTCCTGCTCAACCACGGCGGCGTTGACTTCGTCGACGAGCGCATGAACGAGGAGGATTGGAAGAGAATCAAGCCTACCACACCCTTCGGTCAAGTGCCGATTCTCGAGGTCGACGGCAAGAAAATCAACCAGTCCACGGCGATCTGTCGTTACCTGGCCAAACAGTTCGGTCTGACCGGTAAAGACGACTGGGAGAACCTCGAGATCGATGCGGCCGTCGACACCATTAACGACATGCGCGTCAAGATC…	16																					5e-67	80.8917
NV15612-RA	NM_001172451.1	similar to glutathione S-transferase S5	ACAGTAGTGCACCTGACTCGTCGCCGTGAAGATAGCACTGCAGCTCAGCTTGAGTGATCCGTCAATTTTTCAGCAAAAAGATCAAAATGCCGACCTACAAGCTCAGCTACTTGAACGTCACCGGTCTCGGCGAGCCGCTCCGGTTCCTGCTGAGCTATGGCGGAGCCGACTTCGAGGACAACCGCATCAATTTCGAGGACTGGCCCAAGCAGAAGCCGAAGATGCCGATGGAGCAGGTGCCGATCTTGGAGTTCGACGGTAAGATCTACCACCAGACCCGCGCGATTGGCCGTTTCCTCGCCAAGAAGTACAAGCTCTACGGCAACGACGAGCTCCAGGACCTCGAGATCGACCTGAACGTCGACGACGTCGAGGACTGGAGAACCAATTTCTCGAGGT…	28																					5e-28	98.2143
NV15611-RA	NM_001172452.1	similar to glutathione S-transferase S6	ATGCCAAGCTACAAACTAACGTACTTCGACATCACTGCTCTTGGCGAGCAGCTTCGGTACTTGCTGAGCTACGGCGGAGCCGATTTCGAGGACTGTCGCATCAGCCTGGAGGAATGGCCCCAGTTGAAGTCAAAGATGCCGATGGAGCAGCTGCCGACCTTGGAGTTCGACGGCAAAGTGTACCACCAGGGCCGCGCGATCGGCCGGTACCTCGCCAAAAAGTACAACCTCTACGGCGACGACGAGCTTCAAGCTCTCGAGATAGACTACAACGTCGATGACATAGAGGATTGGAGAGCTCTGTTCGCGAAAATTTTCCACGAGACCGACCAGAGCCTCATGGCCAAACATAAAGCAGCCGTTTTTGAGAGAACACCCTTTTTTCTCGGCAAGTTCGAA…	28																					2e-27	96.4286
NV12420-RA	NM_001172454.1	similar to glutathione S-transferase T2	GAATTAACTCGTTTCAGCTGTGCGCGGCTGAGCATCTCAACGAATTAAGTAAGTACAGTAGTAGCAGCGCTGGTGGTATCAGAACAGCCGGTATTGGTACACAACAAGTAGTCACAGTTTTTCACCATCAGCATCTGATCCTTCGATCATTATTTTCTTTTTTGCGACCCTAAGAAAACCCAAAGGCTCAAAATGAGTGTAAAGTTTTACATGGACTTGATGTCGCAACCCTCGAGGGCACTGTACATATTTATGAAAACAACAAATATACCTTTTGAGAAAAAAGTCACGAGTCTTAAGAATGGCGAGAATTATAAAGACGGATTCGAGAAGATCAGTCCATTTAACAAACTCCCAGTCATCCAACACAATGGCTTCAATCTTACCGAGAGTGTGGCG…	8																					7e-58	76.59
NV15072-RA	XM_001603892.1	similar to glutathione S-transferase-like protein	ATGGCAGAGGAGCAGCAGCCCAGCTACAAGCTAATCTACTTCAACGCTCGGGGCCGGGCGGAGCACATTCGCTACGTGCTCGCCTACGCCGGGCTGGATTACGTCGACGAGCGGCTCCCGAAGGAGCGCTGGCCCGAATTAAAAAAGTCGATGCCGTATGGACAGCTGCCGGTACTGGAGGTGAACGGGCAGCCGATAGCCCAGAGCAACGCGATTGCCCGCTACCTGGCCCGCAAGCACGGACTAGCCGGACGCGACGAGTGGGAGGCGATGCTCTGCGATGTGCTCGTCGACAGTCTCGGCGACCTCAAACAGGAGCTGCTGCAGTTCCAGAAGGAGGACGATTTGTTTAAAAAAGAGGAGAAGAAGGCGAAATTCGTGAAGGAGACGATACCGTTC…	22																					7e-28	100
NV15991-RA	XM_001600137.1	similar to glutathione transferase	ATGACGGTTGTGCTATATTACAAGCCGCATAGTCCATCATGTCGTTCCGTAATGATGGTAGCGAAACATCTTGGAGTGCAGTTGAATTTGAAGTTCATCAGCATACCACAATTGGAACAATTAAAGCCTTCTTTTCTCGAGATGAATCCGCAACATACAGTACCAACCATGGATGATGATGGTTTCATACTATGGGAAAGTCGTGTTATACTTCCATACATAGTATCAAAATACGGAAAAAATGATGCCCTCTATCCCAAGGATCTGAAAAAGCGTGCAACTGTAGATCAACGTTTGTACTACGATATTGATGTATTGTATAAAAGCATCGTGTCTTATTTCTCTCCAGTACTATTAGGCCAGACGGAGGAACCACCTAAGGAACAGTTGCCAGCCTTG…	32																					6e-31	74.4444
NV12287-RA	NM_001172443.1	similar to glutathione-S-transferase-like protein	AGTACATCATTGTTGAGCTTTCGCGACAGACGCAACATTGTAACGAGCTTGCAACAGTCCTCCGCAACATTTAAATCTCTTAAATCTAGTAATTCATCGATAAAAACATGATAGAACTCTATCACATGCCAAACAGTCCTCCTTGTCGCGCGGTCCGATTGACGGCCCACTACATCGGCGTTCCGTTGAAGCTCAACTTTATTGACGTCTTCAAAGGCGAACACCTCAGCCCGGAGTACGAGGAGATCAACCCCGAGAAGAAGATACCGTTCCTCGTCGACGGGGATTTCAAACTTGGAGAAAGCCGTGCCATAATGATCTACCTGGTGGAGAAGTACGGTAAAAATTCGAGGATTTTGCCATCGGAGCCGAGCGGCCGAGCTCTCGTCAATCAGGCGC…	7																					4e-65	62.83
NV12288-RA	NM_001172442.1	similar to glutathione-S-transferase-like protein	GCTGCTAGACCGTTCGCGACTCTTGCACAGTGCAGACCTACGGTGTATCTACTCGACTTTGATCGTTGATTTTTCACTTCGACGCTTCCTCTCCAGAAACTAATCGAAGATGCCGGTCGATCTGTACCAAGTTCCCGGAAGCGCCCCTTGCAGGGCCGTCCGACTGGTCGCCGCTGCCCTCGGCGTCGAGCTCAACCTCAAGCACACCGACCTCATGGCCAAGGAGCACCTCAAGCCCGAATTCATCAAGATGAACCCACAGCACTCCGTGCCCACCATCGACGACAATGGATTCTACCTGTGGGAGAGCCGAGCCATCTGCCAGTACTTGGCCGATAAGTACGGAAAGAACGACTCGCTCTACCCCAAGGACCCGAAGCAGCGCGCCGTCGTCAACCA…	7																					7e-62	73.33
NV12940-RA	XM_001605708.1	similar to GM12270p	ATGACGGCGTTTCCCGGATCCATCGCTTTCGACGAGTTCGGCCGGCCGTTCATCATTCTTCGTGATCAGGACAAGCAAAAGCGTCTTACCGGCAACGATGCCATCAAGTCTCACATTACAGCTGCCCGTTCTATTGCCAACATACTTAAAACTTCTTTGGGACCAAAGGGTCTGGATAAATTGATGGTCAGTGGCGATGGTGATATAACAGTTACCAATGATGGTGCCACCATCTTGAAGGAAATGGACGTAGATCATGAAATTGCCAAGCTTTTGGTTCAGCTGTCACAGTCTCAGGATGATGAGATTGGTGATGGCACCACTGGTGTTGTGGTATTAGCTGGTGCTCTTCTTGAGCAAGCTGAGCAGCTGCTTGACAAAGGAATCCATCCCATAAGG…	10						1e-63	98.6014				3e-54	100				2e-63	99.2958				4e-50	100
NV15418-RA	XM_001600793.1	similar to gram negative bacteria binding protein 1	ATGAAATTTTTGCGTCAACAAGAAATATGGCTGGAACCATTGTACAAGAGCTACGACAAGCGCTACGCGAACGCGCGCATAAACCTGGGCCGGGTGCGTGGGAACGCGGTGCTGACCCGTCATGGCGAAAACCTGGGCGGCAAAACGCTAGAGTTCGGTGTGGGCAATGGTACCGGCGCCGACTTTTACGAGGAAACAGTCTCGGAGCTGCGCAGGTCTGGCGAAGCTTGGAACAAGGACTTTCATACCTACAAGACCACTTGGTCGAGCAGCGGATTGACGTTTCACGTTGACGGCGAACTGGTCGGCAAGCTCGTGCCCACTGCAACTGGATGGTCCAGTCAAGACAACGTCGCTACTGTGAGCATGGCACCCTTCAATGAAAAGTTTTATCTCTCG…	26						9e-69	97.6378									4e-73	98.4848				7e-17	97.3684
NV10582-RA	NM_001172444.1	similar to GS	AGTGGCTAAGTAATCACGTCGGAGGAAGGAAGGTCCTCGAAGCGCTCTCCCTGCATACGTGTATACGTATACGTACAGCGAGGTTTTCGACTCGCGAACTTGACTGAAAGTTCCAGCGGATATCGTCCCTGCATTTCTCCCTCGCGCTCTCTGTGCGGTTCTCCCTCATAAGTTCGACTGCGGCGGCGAGGCGCACAATCAGGGTCGAGGCGCCGGAGCTTCTACTCCCGCAAGCTCTGTGTATACTATATACCTACGTGAACTACAAGAGCGGAGGAGAAGCCGAAGAAAAAGAAGAAGAAGAAGAGGCGGATCGATCGCGGAATGACGATCGACCTGTACTATTTTCCACCCAGTCCGCCTTGCTCTTCCGTCAGAATGCTCGCTAAACACCTCGGC…	1																					5e-30	67.7
NV11212-RA	NM_001172757.1	similar to heat shock cognate 70 protein	ACTCACGTTGCGACTCGTAAGCAGAGAACTTCTTCGTGTCTACTAGATACGACAACACTCCTCGCACACACGCGAATTATACACAGACTAAACGACAAAAATGGCCAAGGCACCCGCAGTCGGTATTGATCTGGGTACGACGTACTCCTGCGTCGGAGTCTTCCAGCATGGAAAGGTCGAAATCATCGCCAACGACCAGGGTAACCGCACCACCCCCAGTTACGTGGCCTTCACCGACACCGAGCGTCTCATCGGTGATGCCGCCAAGAACCAGGTTGCCATGAACCCCAACAACACCATCTTCGATGCCAAACGCCTTATCGGTCGTCGTTTCGAGGATGCCACCGTCCAGGCTGACATGAAGCACTGGCCATTCAATGTCATCAGCGACGGCGGCAA…	3						0	100				0	98.6877				0	98.6877				0	100
NV13717-RA	XM_001607994.1	similar to heat shock cognate 70 protein	TTCGTAATAGCTGCGCATTGCACACAGGAGAGAAAGAAGAGGCGAAAATGACTAAGGCACCAGCAATCGGAATCGATCTCGGCACCACGTACTCCTGCGTCGGAGTATTCCAGCACGGAAAGGTGGAAATCATCGCCAATGATCAGGGAAATCGCACGACGCCAAGTTATGTTGCATTTACCGACACCGAACGACTGGTCGGTGACGCGGCCAAGAATCAGGTCGCTATGAACCCCAGCAACACTATTTTTGATGCGAAACGTCTGATCGGAAGACGCTTCGATGACCCGACGGTCCAGAGCGACATGAAGCTCTGGCCTTTTACGGTCATCAGCGACGGCGGCAAGCCCAAGATCCAGGTGAACTACAAGGGCGAGACCAAGAGTTTCTTCCCCGAGG…	14						0	95.7346				0	95.768				0	95.4315				0	95.7278
NV17509-RA	XM_001600386.1	similar to heat shock protein	ATGGCAGCCTCAATAAGATTGCAGCATGCACTCCTATTGGGAAAAAAATCATTTTCCCTCTCAGTAACTAAAATAAATAGGACATACAATTACTCTGTATTATCCAGATGCCGAGGAAATACATCAGCATGGACACTCAATCAAGCAAGATTTCTGTCATCCCAAGCTGCTCCAGAAAGTTCTACCATTGCAGATTCTACAGAAGATCACAATATAATAAAAGACACAGAAAAGAAAATAGGTGACACTGACAAACATGAATTTCAATCTGAGACTCGAATGCTGTTAAATATTGTTGCCAAATCATTATATTCTGACAAAGAGGTGTTCATCAGAGAATTGATTTCAAATGCCAGTGATGCTTTAGAGAAGTTACGGTACTTGAGACTTTCTGAAAAT…	87						3e-92	61.6393				4e-78	74.3842									5e-40	100
NV17637-RA	XM_001599970.1	similar to heat shock protein 1	TGAAATCGAACGTCGATACGATAACACGAGAAGCAGCTTACTCAGCGCGTAAGAATATAAGCCCCAAAAATGGCTTTGATTCCAACGATGTTCCGTGACTGGTGGGACGACTTGGACCGTCCGAGCCGGCTGATGGACCAGCACTTCGGCATGGGCCTGACCCGGGACGAGCTGCTGCACACGCTGTCGGTGCCTTCGTTCCGGGGCTACTTCCGCCCGTGGCGCAACCTCCTCGAGCAGACCGGCGGCGTCTCCAGGGTCCAGAGCGACAAGGACAAGTTCCAGGTGATCATCGACGTGCAGCAGTTCGGCCCGCAGGAGATCAGCGTGAAGACCGTCGACAACTGCATCATCGTCGAGGCCAAGCACGAGGAGAAGAAGGACGAGCACGGCTTCATC…	94						1e-97	100				4e-93	100				4e-98	99.422				1e-149	91.1972
NV12521-RA	XM_001607619.1	similar to heat shock protein 20.6	GTCTCACGAGCGAACATTACGTGCTTCATCCCGTAACCCAAGAAACACGCTTTCTCACTAAAAGTATCACAATACACAGTATACGGCGAGAGATCGAGTCTCTGTGAGAAGTACACACACATACACACATACACATCGTTGCGAATCGATATTGTCTGGTGCGTTCCGAGTGCGTGCGTATCACACGTCCTGTACAGAAATCGAGAGATTTTTCTGAGAAAAAACGTGCGGCGAGTTTTAACGAGCAGCAGCAGAAGAAGTAAAAATGGCGGACAGCGGCATCAAGCGTAACATTCCCATCAAGCTCGGCGACTTCAGCGTCATCGACAGCGAATTCTCCAACATCCGCGAGCGTTTCGACGCCGAGATGAGGAAGATGGAGGAGGAGATGTCCCGCTT…	8						5e-33	100				3e-32	100				5e-33	100				4e-33	100
NV11002-RA	XM_001599723.1	similar to heat shock protein 70	ATGATTCTACCCAGTTCCCGATGCATCGATTTTAGTACCCCAATAAGGATTTCAAGATTTGCAAATTCTAAAGACAAAGGACATCTTTTCCTTGGAATTGGGTACAGTTCGCGTGATGCGCAGTTTGCTTTAATCAAAGATTATTTGCAAACGAAAATAAACGTATTACTTCTCGAACTTACCCGAACTGTATCCAACGCCGGTTTGTTTACTGCAGTTTCGGCAGTCGTTGTTTCCGGAATATTTTCGAATGTGCCATGGAAAGGTCGGCAACGATCCACGACGTTCGAGATTTCCACGAAAGTAAACCGAAACACATACAACAAAATGCCTGCAATTGGTATTGACTTGGGAACCACCTACTCCTGCGTTGGAGTTTGGCAACAGGGAAAGGTGGAA…	3						0	100				0	100				0	100				0	100
NV50039-RA	LOC100113492	similar to heat shock protein 70	>SCAFFOLD3:856,2999ttaatcaacttcttcaacagttggtcctgagtttccaccagcctcttgtctatactggtttccacaatcttggggtccagatgcacctccggtgtggatcttggtcatgataggtccgcattgtctttggagctcctccagtttgtctttgtactcatctttctcggcccaagtgttgttgtcgagccagcggatggtctcgtcgcacaagctcagcacgctatccttgtcggattgcgtgagtttgtcgccgctgtcctggactgcttgtttaaccgagaatcacgtagctctcgatctggttgcgggtcagagaccttctcgcgctgctccttcgtcctgagaagcggtatcgctcggcgtctgccagcatcttgtcg…	3						0	100				0	99.7895				0	100				7e-48	100
NV11936-RA	XM_001605141.1	similar to heat shock protein 90	ACAATAACTTAGAAAGATGGTTGACGCTAAGACTGACAAAATGGAGACTGCAGGAGGAGAGGTTGAGACCTTTGCTTTCCAAGCTGAAATCGCCCAGTTGATGTCCCTCATCATCAACACTTTCTACTCGAACAAAGAAATCTTCCTCCGAGAATTGATTTCCAACTCCAGTGATGCCCTGGACAAGATCCGTTACGAATCTTTGACAGACCCCACAAAGTTGGAGGCTTGCAAGGACCTCTACATCAAGATTATTCCCAACAAGAATGACCGCACACTGACCATCATCGACACTGGTATTGGTATGACCAAAGCCGATTTGGTTAACAACCTTGGAACCATCGCCAAGTCCGGAACTAAGGCCTTCATGGAGGCTCTCCAGGCTGGTGCTGACATTTC…	6						0	100				0	100									0	100
NV13802-RA	XM_001604512.1	similar to heat shock protein Hsp21.7	ATGTCGTTGGTTCCACTGCTTTTCTCCGACTGGTGGGAGGATTTGGACAGACCGCACCATCTTCTGGATCAAGATTTCGGACTGGGAATCCACCCGGAGCAATTATTAACACCACAACGACTCGAACAATACCTCATCCAGCCACAGAGGAAAAGGTATCCTTTAAATTACATCAGGCCTTGGGCAGAGCTTCTTCGAAGCGCTGATAAAGGAGGAGTATCTACTGTCGAGGCTGACAAGGATAAATTCCAAGTTACGCTGGACGTACAACAATTTAAACCAGAAGAAATCGATGTCAAAGTGGTAGGCAAGCATGTCGTTGTTAACGCCAAGCACGAAGAGAAGCGAGACGAACATGGCTGGATCTCTCGCGAATTCACCAGGAAGTATTTGATTCCG…	15						1e-94	100				3e-92	100				1e-94	100				1e-61	100
NV11657-RA	XM_001604901.1	similar to heat shock protein Hsp70	ACAAAGCGAACGATTATTATAACGAAACGACAAACACAATGCCTGCCATTGGTATTGACTTGGGAACCACCTACTCCTGCGTGGGAGTCTGGCAACAAGGAAAGGTCGAGATCATCGCCAACGACCAGGGCAACAGAACGACACCCAGCTATGTTGCCTTCACGGACACGGAGCGTCTCATCGGAGACGCCGCCAAGAACCAAGTAGCGATGAACCCTGCCAACACAGTGTTCGACGCCAAGAGGCTTATCGGACGAAGGTTCGACGACGAGAAGATCCAGGGCGACCTGAAACACTGGCCGTTCAGAGTCGTCAACGAGGGAGGCAAACCGAAGATCGAGGTTGAATTCCGCGGCGAGAGAAAAAGGTTCAATCCGGAGGAGATCAGCTCGATGGTCC…	5																0	100				0	98.4
NV12471-RA	XM_001604865.1	similar to hexamerin	ATGCTGCGAAAGCTTTTAGTTTTCGCCCTAGTGGCGGTGAGCCTCGCGGCCGCGAGCTTCGAGCACGCGAAGTACGACATGGAGCACACGAAGTACGACATGAAGATGACTGACAAAAACATGCTCATGAAGCAGAAAAAAATTTTCGATCTACTCATGTACATCAACAACCAAGTCCTCACTGACGCTGAGTGGTTCGAGATGGGACGCAATTATGACATAATGTCCAATATCGATTACTACACGAAGAAAGAGGTAGTAATGGACTTCATGGCCCACTACAAATTCGGCATGTTGCGCAAGGATAGCATCTTCACGTACTACAACCAGGAGCACCGTGAAGAAATGATGACGCTCTACAAGCTCTTCTACTTCGCCAAGGACTTCAACACCTTCTAC…	8						1e-122	90.1235				1e-122	90.1235				1e-122	90.1235				1e-109	100
NV15340-RA	XM_001605242.1	similar to hexamerin	ATGAAGCGTTTTGCGGCATGTCTCGTGCTTGCGATCATCCTCACTGGAGTCGCGGCTCAAGAGGATGTCTATCTCGTGAAAGACAGGCAGTTTCTGCGTAGGCAGCTATTCATGTATCAGCTACTTTGGAAGCCCAAAGACCTCCAAGCATCCTTTCCAAATGTTATGAGCAAAGCTGCAAATTTCAAAGTCGAGGACCTTTTGACTGCTAATGTTGACCAGGATGCAGCTCAAGCTTACATCAAAGTGTACAACAACGGAATCTTGCCTCGCGGTCGCTCTGCCTCAACATTTTACCCGCCACACCTGGCTGAGATCAAGGCCCTCTTCAATGTTCTCTATACCTCTAAAGATTTCGAAACCTTTGCCGTGGTCTCAACCTGGTCCCGCGATGTCACC…	24						0	96.3526				0	96.319				0	96.2963				0	96.3526
NV12472-RA	NM_001170861.1	similar to hexamerin 70b	CTCTCGCAAAGCTGATCGACACTCTCTCTCTCTCTCTGTACGAGCACACCCCTTATCAAGGTTTTCAGGAGAAGTAAGCGAGACGCCGACATGATCGGTAGGCTAGCACTGCTGTCCGTGCTGGCCGTCGCCTTGGTCGCGGGCCAGGCGTACAAGCCCGACTATTACAATGAAGTCACGGCCGACAAGGACTTTCTGCTGAAGCAGAAACGAGTCTACGAGATCCTCTACCACCTGACGCAGCCCGAGATCAAGGCCGACCTCTACAAGGAGGGCCAGGAGTACAAGATCGAGATGGACGGCTACACCAACAAGGAAGCAGTCACGGAGTTCCTGCACCGCCTGGAGCACGGCTACCTGCACCACGACGCTGTCTACTCGATCTACTACCCGAGGAAC…	8						0	86.7021				0	87.4372				0	87.5931				0	87.34
NV17242-RA	XM_001600380.1	similar to hexamerin 70b	ATGACGTCTCATCGCGGCGTTCTCTCGACAGGCCTCTTTGCAATAACAATAACAATAATAGCAGGGCTTGTTCGGGCCTCGGAGATACCTTCGGCCGAGGCCGATTTTTTGCGGAAACAGGAGGTGGTGTTCCAGCTGCTGTGGAGCAGCAGAGAAGCTCCGAAGAATCATCCCGAGGTTTTCGAACGGCTGAGGAACTACAAGCTTGAAGACGTCGGTGCCGCTTGCGAGAACCATACCCACGCCAAGGAGTTCGAGAATCATCTGCACCGGTTTCAAGCTGTGTCGCAAGACGAGCCGTTTGCCGCTTTTCGAGATGAACACGTGGACGAGGTGCGATTGCTGTTCGATGTTCTCCTGTGCGCCAAGAGCTTCGACGAATTCGCTGCTCTGGTTGCC…	62						4e-137	92.0949				2e-129	91.7012				0	89.3939				8e-47	100
NV16220-RA	XM_001599060.1	similar to high Glx storage protein	ATGCACAGCATCACAATGCGCTTCAGCATCGTGTTCCTCGCTTTGTTCGCCCTCGCGGCGGCCATTCCCGCCACTCCGAAATATCATGCTGTATTCAAAATTTCAGCTGACCAGGAACTCCTGAAGAAGCAGCAAGATGTGATCTACCTTTTGGAAAACATCGCTGGAGAACTGCCCAACCAACACCTCCGTGAAATCGGTTATAGCTACGAATTCGAGCCCTACTTGCAGAACTACGAGAACCCCTCGACCGTCAAATACTACGTCAGTCTTGTCAAGACTGGCCATGCACAGCCTCAGGGAACCCCATACTCTGATGCCGTCAGCCAGCTCCGCAAGGAGGTTGCTCTTCTCGTCCAAATCTTCTTGGGCGCCAAGGACTACGAAACATTTTTGAAC…	36						2e-163	100				1e-170	100				2e-171	100				2e-174	100
NV11094-RA	NM_001170885.1	similar to high Glx storage protein//Hexamerin 109	ATGCGCTTCAGCATAGTGTTCTTGGCTTTGTTCGCCCTTGCGGCAGCAATCCCCACCACACCGAAACTCCACGCTGCTGACCAGGATATCCTGAAGAAGCAGCAACATGTGATCCACCTGCTGGAGAACATCGTTGGCGAGCTGCCACACCAGTACCTCTACGAGATCGGCTACAAATACGAATTCGAACCGTACCTCCAGAACTACGAGAACCCGTCCGTCGTCAAGTACTACCTCGGTCTGGTCAAGACTGGTCATGTACAGCCCAAGGGAACCCCATTCTCGGTCTCGGTCAGCCAGCTCCGCAAGGAGGTTGCCCTCCTGACCCAGATCTTCCTGGGAGCCAAGGACTACGAAACCTTCCTGAACACCGCTGCCTGGGCCCGTGTCTATGTCAAC…	3						2e-179	91.0811				1e-159	100				2e-168	92.4419				7e-172	100
NV15869-RA	XM_001600766.1	similar to ikk-like protein	ATTATTGTCTTCCTTGTTTTCTTTTTTTTCTGAAACAGGTGGTTTTTCGTATATAGAACGATGGGAATGATCAACAGGACTGTACTTACGTGCATTGGAAAGAATCGATATAAAAGCTTTGCTTATTACTGAAATTGTTTCAAGTGCTGTGCATTTTATAGTTTTTACTTATACATATGCTTTGAGTTATTCTTATCTTATCAGGCATTATCACATATATATGTAAAGATCTAAGTAATTTGATTTTTACTTTATTATAATAAATATGGCACAGAAAAGCTATGGAAATTGGATATACGAAAAAATGCTTGGAGCTGGAGGATTTGGTCAAGTTGAATTGTGGAAGGAAAAATACACAAATAAGAGAATTGCCATAAAGAAATGCATGTTACCAAAAGG…	31						5e-48	81.5789				2e-32	100									3e-31	100
NV18541-RA	XM_001599255.1	similar to imaginal disc growth factor	GGTTCAGACAGTCCGGCACTTTCGGCTGAAGAGAAGGCTGTTAAGATGAAGCTGCTAATTTCGACGGCAGTAGCCGTTGTGCTACTTGTTTGCGTCAACTCTGCTTTTGGTGTAGATCCACATGAGCATAGTAAAGTAGTTTGCTACTGGAACGCTACGTCCTTTGAACGTGCTGGCCCCGGCAAGTTCCAAGTGGACGACCTTCGACCAGCTCTCTCGCTGTGTACGCACCTGATCTATGGATTTGCCGGCATCAACGCTGCCAATTTCGAGGTCGTGCCGCTAAACCCAAATCTTGACACCGGTGCCGGCTATGGTTTCTATCGTCTAGTCACCCAGCTGAAACGTCAGTTCCCTGAACTCAAGGTTTACCTCAGCATTGGTGGTAACGCTGATCCC…	237																					2e-34	100
NV14467-RA	XM_001605967.1	similar to inhibitor of apoptosis 1 protein	ATGATGAAGACCATGTTCAGAAGGTCGAGTCTCGGGTCGATTGCGTTAGATTGGGAGAGGGATCGAGTTTTCTATTGTCGTGAGAATCTGAGACTGCAGAGCTTTGAGAACTGGCCGTCAGAACACGTGCGGCCAGCGGACCTGGCAGCTGCAGGCTTCTACTTCACCAAGCAGATAGACCGAGTGCGTTGTTTCGAATGCTCCACGGAGGTCTGCCGCTGGGAACAGGGAGACGATCCTATGGTCGAGCACCAACGCTGGGGCGGTCGATGCCGTTTTATCAGGAAATTGCCTTGCGGTAACGTGCCCATCGGTGCCGATCCAAGCATGATCCCTGCTCCCCGTCCACGAAGCCGTGACGTTTGCGGACCGTACAAGCTGGATTATAGACTAGGAGCC…	18						2e-138	99.1416														1e-139	99.1452
NV14469-RA	XM_001605992.1	similar to inhibitor of apoptosis 2 protein	ATGCATTTGAAATGCAAAAAGCTCGCGCTCAGAAAAGAGTTTGTTGAAGAAGTGAATAGACTGCGGACCTTCCTGGACTGGCCAGCCAATTGTCCTGTCAGTACTGCAAGAATTGCCAAGGCAGGCTTTTACTACACTGGAACGGCACAAATAGCCCAATGTTTTTTGTGCGGCACTAGAGTTTCTGAATGGAACTTTGGTGATCAGGCAATGGCTCTTCATCGAATAGCCAATCCAGAGTGTCCATTTGTTTTGGATCCTATTGCTACTTGCAATGTGCCGCTGATTCTCATGGCTGATGAATCAATAAATCCTAATTCCATAGATAATAATCATAATGAAAATAGCGAATCAAGTGCAGGAGGTGTGACACAATTAGAGAATGCTATAACAGATCTC…	18						2e-90	100														9e-91	100
NV14476-RA	XM_001606130.1	similar to insulin receptor	ATGACGACAACGACGTCGGGCTGCATCGAGACCTCGTCGTGCCGCTGCTGCTGCTGCTCGTGCGGCAGGGAGCTGTCAGACGCCGCGAGGCTCTGTCCGCTTTGTCAGCGATTACAGCATGACAGCAAGGCCTGCGGCGACGAACGACGCGGCAGCCGAAGGAAGAATCATCATCAACGGGAGGATAGTGGAAGAAGGCGAAAGTACGACGACAACACAGAGAAGGACTTCCGCTCGACGACGACCAGCACGAGGAGGAGGCGCTCCGCCTCGAGCGTCGTCAGATGGGTCTCTGCCAAGTGCAGCAGGACGAAGATCGCGAGGACTACTGGCTTCTGGCCCGGGGCTCTCAGTACGGGTATCGTCCTGCTGATGCTGCTGCTGACGCTCGGCAGAGCC…	18						0	92.6966				0	92.973				0	93.0295				5e-124	89.2116
NV17366-RA	XM_001599321.1	similar to insulin-like growth factor binding protein acid labile subunit	ATGTACCTGCTGCTGCTCCTGTTTCTCGAGCTCCATTCGCTCGTCCCGCATTCTCGCGCCGAGACGATCGACTGTCGCGTCTACAACAATCTCTACCTGTGCCTCTCCGGTGCTCGGCTGCTGAACGTCGCCTTTGACGACGCCATCGCCGTGCAAACCATAGACGACATCGAGCTCCACTTGGAGGATCTGCGCCTCGACTGGATCTCGGAGGTGGCCTTCGTCGACGTGGCCAATTCCTCGGCTCTGTATTTACGCGACAACCGGCTGACCAATCTCGCGAGGCACTTCTTCCGCTCGCTCGATCAGCTGACCTACCTCGACCTCAAAGACAACCGCATCTCCCACATCGAGGACGGGGCTTTCGCGAGGCTGTCCAGTTTGGAGACTCTTCTTCTG…	74						3e-140	100				2e-161	100				2e-147	100				6e-35	98.5075
NV18509-RA	XM_001603787.1	similar to karyopherin alpha 6	ttattctccaaggcgtaaaatattttctgaaccatttaatgccacttgaataatcgttgtgtcccttactgttaacaattcacacaatggaggaatacaattttgatctgctaagtatcgaatctgatctgctgtttttccacttgtggcattggttttagcccaggcatcttctttacgagttttgaactcagctttacccaaaatatctattataactgcgaaaattttggcatctaacagtctgtaaatatttaaagatattatgaattttaaaatccattcttactgtaagtgtcttcacaaattgttgaaaattataaaatatattttttttatatttcatctacaaacctgtatttgttgtgggtttccagcaattatattatataccatcca…	223						6e-28	95.4545									6e-28	95.4545
NV12002-RA	XM_001606216.1	similar to kek1	ATGACGCGCAGTCAGCGAGTGCTGGCCCTGTTCGTCCTAGTGGCGAGCTGGCGCGCGCTGCTCTCGAGGGCCGCGGCGTTCCCCGACTGGACCGACTGTCCGGCGGTCTGTCGCTGCCGATGGACCTCAGGCAAGAAGTCGGCCTTCTGCCCGGACGCCGGACTCACCTCGCTGCCGGCCAGTCTCGACCCGGACATGCAGGTCCTCGATCTATCGGGCAATCAGATACCCGATCTCCAAGCCGAGACCTTCAAGCACGCCGGACTGCTGAACCTGCAGAGGGTCTTCCTCAGGAACGCCGGCATCAGGAAGATACACGCCGACGCGTTCAAGGACATGAGGATACTCATCGAGGTCGACCTCTCGGACAACCATGTGCTCAGCCTCGAGCCCCACACT…	6						8e-78	100				3e-77	100				7e-71	100				3e-69	100
NV16625-RA	XM_001602654.1	similar to KLG	ATGCAGAGGCATCAGCGTGTGCGGCTCGTCCTGACGATCGGCTTCCTCTTGGCAGGTTGCCGATCGTCGAGCTCGCAGGAGAGGCTCCAGCAGATGCAGCCCGGCGAGCTGTACTTCACCGTCAGTCCGAGCGATCACCAGGTGGTGGAGGGCCAGTCGGTGACTTTGAGGTGCGAGGCTGAACCCGGTGCGCCGGTGAGGTATTCCTGGAAGATCGACGGACAGCCCCTGGCGCCCAGTCCCAGGAGACATCCGAAGAGTGGGAACCTCCTCATCAGCAGGGTTAATAGGATGCTGGACAGTGGCAGCTTCGTCTGCGTCGCTACTAATGAGAAGAGCGGCGACAGTATTGAAAGCTCGCCGGCCAAGATCGACATTCAGTGGATCAGCGAGGCGAGT…	42						3e-160	92.0886				3e-160	92.0886				8e-160	92.0635				9e-163	92.0382
NV17160-RA	XM_001603262.1	similar to LD14856p	ATGCGCACCCCAGCCGAAACGGAAACGCTCGACCGGCCGGAGAGCTACTGCGTCAACATCGGCGGCAACGCCGTTCTAGCGCAGGAGGAACAACCAAATGTGATGTGCATCCAAGACGAGTTGGGACAACTCAGCACTATCGGAGGTGACCCAGTGATCAGTGTACCACACAAAGTTCAAATGCCAAATTGCAGTAATATCAATTCAGAAAGCAATACAGATTCCAGTGAATCGACGACTAAAGCAACCATTGCACCTGACACTGTCTATTCGCAAAGACCCTTTGCTTGGATAGCAGGATGCATGCAGCCAGTTGTGAACTTTATAAATAAAGTCACATTCAGTGAAAAAATTAAGGGAAGCCAAACTGACGATTGGGAGATACCATTTGAATATATC…	58						5e-118	87.069				3e-109	83.5556				1e-115	84.322				1e-44	97.5904
NV14313-RA	XM_001603135.1	similar to LD30178p	ATGGGCAACCGATCGCAGCTGATCCTCCTGCTAACGATACTGAGCCTGATCGGCGCGATCGAGAGCAACCAATGGCGTCCTTGCGTCGAGATAAAGCGCGAGTTGCGAGTGCCGTGTCAATGCGCCGTCGTAGCCAGGATAAACAGTTCGGGCAAGCCGATGCTCGCCTTGGAGGTCAACTGCGACCGGATGGTCCTCGCCGACGACGCACTTGCCAGTTTAGCCGGACAACCGATATTCTCGTTCAGCCAACGTCTCAGTGGTCACCAGAGTCTTCCCACGCCTCTGATAAGAATCCTGCCGAAGGAGCTGGAGAAGCTCGACCTTAGCGGCAACGCCGTTCACCACTTGATGGATCGGCAACTGCAGGCTTACGAGAACTTGAAGGAACTGAGACTG…	17						0	100									0	100				0	100
NV12980-RA	XM_001605021.1	similar to LD36031p	ATGGATCAAGCCTTTGTTTGGAGTTCTGCCCTGTTTGTTCCTGGCAATGCCTTAGCGATTATTTTCCGAAATGTATCTACAAACGAGCATAATGTTAATAGAACCATCTGGTGGAGAGGACAAAGGATCCAAGGCATCCGGCCGATCGGCTACGGTGCGTTTGGCGTAGTCTGGGCCGTCACCGACCCGCGAGACGGCAAACGAGTAGCCTTAAAAAAGTTGCCAAATGTCTTTCAGAGTCTGGTTAGCAGTAAGCGGGTGTTTAGAGAATTGAAAATGCTATGCTTCTTCAAGCACGACAACGTACTTTCCGCGCTCGACATTTTGCAGCCTCCGCACTTAGATTTTTTCCAAGAGATATATGTCATTACGGAACTTCTTCAGAGCGATCTTCACAAG…	10						5e-173	100				1e-170	100				1e-170	100				4e-171	100
NV13502-RA	XM_001606244.1	similar to leucine-rich repeats and immunoglobulin-like domains 1	ATGAAGTCGTTCAAGCTGGTCCACCTACTGCTCCTGCTCTTCCTTCTCAGCTGGGACGAGGTCAGCTGCCTGTGCTCCCTGGACCAGACAACCGCGGCGAGATGCCACGACCTCGAAGACGCCCGCTACATCGAGACCTACCACCTGCACACGCTCCGAGCGCCCTCCTACTCTAGGGTCCTCGCGCCCGGCAACTTTCGCAACCTGACGAGTCTGCGCCACCTCGACCTATCCGGCGGTCGGATCGAGAGCATCGAGAGCGGCAGCTTCGCCAAGCTCGGCTCCCTGCAGACCCTCAACCTCGCCGAGAACAAGCTCAGGCATCTGGAGGCAGGCGCCTTCGACGGACTCAAGCACGTGCACAGCCTCAGGCTCGGCAACAACGCCATCAGGCAGCTG…	13						8e-54	100				2e-73	100				4e-55	100				3e-49	100
NV13881-RA	XM_001602105.1	similar to leucine-rich repeats and immunoglobulin-like domains 3	ATGACGAGGAGGCGACGAGGAGGCTGGCGTGCATCGGCGACGCTGCTGCTGCTGCTGCTGCTAGCCGGACTACTGCAGGCGCCGAGCTGCAGCCCGGTCGAAGCTCTGGACAATCAGTGTCCGGTCGAGTGTTCCTGCCTGGGCAACTCCGTCATCTGTAAAGATCTGCAGCTCGTCGGAGCGCCCAACGGCTTGCCCCCGTGGACGGAGAACCTCATCCTCAAAGGCAACAACTTTGCCAATCTCGAGTTCAACGCGCTGCTCAATCTGCCGAAACTCCAGGAACTGGACGTCAATTCCAACGTACTGGCCGACAACTTCACGCTGAGCTTATCGCCGGAAACGCAGCTCAAATGGCTCAAAGTCAACAAGAACCGACTGACGCGAATCCCGGAGTTG…	16						7e-70	80.5031				3e-57	81.7647				1e-58	82.0809				2e-72	81.9767
NV10749-RA	XM_001606093.1	similar to leucine-rich transmembrane protein	ATGGGTGAGCCACCCGAGGGTGGAGGCTCGCCGAAGTTGTGGCTTGGCGCCTTGTTGCTGGCGCTTCTGCTTCTGTGGCCGAGTACCACTGGCGCCCAGGAGTATGGTTGTCCACCGCAGGAGAAGATCCTGCCCTGCAGGTGCTCGACCCGCGACATGGAGTTTCAGATATGGTGTAGCCACAGCGAGCTGCCCCGGGTCCTCGAGGGTCTCAAGGCGGTTAGTCGCTACGTCAGCCACCCGGTGGACGAGCTTATCCTCGAGAACAACAACCTGCCGAGTCTACCGGGCCACGTGTTCGCCAGTCTTCGCGTCCTGAGACTGATGCTCCGAAACAATCGGCTCGAGCGTGTCTCTTCTGGCTGGCTCGAGGGTCTGCACGATTCTCTGCTGGAGCTG…	2						7e-78	99.2806				1e-79	98.6395				1e-79	98.6395				2e-59	98.23
NV13504-RA	XM_001606268.1	similar to leucine-rich transmembrane protein	ATGGATGTGAACAGGAGCGCCAGGATGAAGGGACAAGCAGCCCTGCTGCTAGTCCTGCTAGCGGCCTCCTCGTGGGCGCAGACGAGCGAACGCGTACCCTCGAGCACAGCTGTACCCGAGGTTAAAGCCAGCGTCAGCACCACCAGCGAAGCCGTCTCCTCTATCCTCAGCGGCGAGCCCAAGGATGTGCTCGTCGAGAACATGCACTCCGACGACGACGACGTCGACAACAATGAAAAGATCCAGGAGGAGCTCGCCAAGGTGATCAAGGCCCAGGCGAAGAAGACGACCAAGCCCGCACTGGTGCGCGTGCCCATCAGCAAGTCGAGCACCATCGCAGCGAGCCATGGAAGTTACAACACTACCGATAGCCAGGCACTTAAAGCTCTGCTCGAAGCA…	13						3e-105	100				4e-122	99.1266				7e-122	99.1266				4e-123	100
NV15741-RA	XM_001601163.1	similar to leucine-rich transmembrane protein putative	CCCAAGGAGACCAACGTCAAATAAACTCATTACGACACGATGGCGGCGTGGATCTTCCTCGTGCTTCTCCTCGATTTTTCCTCGGCGCACCACTACTTCGAGCCAGGAGCCATCCACTTCCCGCTTCGAGACGTTCATCAGTCGATAAACTTGGACACCTTCTTGGAGCGCAACCTGACGGTCGGCAAATGCGGACAGGTGTCTGACCGACGAGTCGTGCTGAATCTTCCGAATCTAGGAATGCCGTCGCCGCCGAACCCTTATCCCGGCTTTATCGAGAGCCCAATGGTCAGCTGCGTCAACCTCGCCTCCAACGAGATCTACCAGGTGATACCGGGTTCCTTCGATAAGCTGCCCAGTCTCAGCTACCTCGACTTGTCGCGGAACCGCATTCAGTTC…	29						0	100				0	100				0	100				0	100
NV14367-RA	XM_001602879.1	similar to leukocyte receptor tyrosine protein kinase	ATGCAGGCGAGGGGGCTCCGGCCGGGCCGGCTGCTGCCGCTGCTCGGCCTCGCCCTGGCCGTCCTCGCGGGACTGATGCAGGCGGGAGCCGAGCGGCGGGGCGCGCGCGGCAGCCTCAAAGACCTCCAGCTGCTGCTGAAGAGCAAGCCCGCCGGCAGCCCGACTCTCGGCCAGTGCGACTTCGACAGAGTCTGCGACTGGTTCTGGAACGCGACGGACGGGAGCTTCCAGCTGGTGAAGCCGCCGCTGCCGACGCAGCTGGGGCCCAGCACCGACGCCAGCAGGCGGCCCGACGGCAAGTTCCTCTACATGCCCGGCCCGGGCGTCGGCCAGCTGGCCTCGAGAGTGATCCCGCGCACCGGCTCCAACTGCTACCTCGAGGTCGCGCTCTACCAGGTG…	18						2e-97	88.4817				9e-97	88.4211				9e-95	88.2353				5e-94	88.1081
NV50209-RA	LOC100122320	similar to lim-kinase1	>SCAFFOLD18:2216782,2222827ttaaagagccgtgctctcaaagggcgaggaggcgcgattaggggttgcaggacaattatcagatgtacggtacagctcctgcaatagcgccgaggatccgtccctaattttggcgagatcaatatcggcaaaaaagtcactcttcatcgtgccaacagcgctgtccgaaccgaagctgtcctggcgctccactgccttactcttgtaataatcatcataaagatccgaaaaagaatccgagctggcctcgagcagtagttcattctcaatataccttgagttctcgtcttctttaatatcctctttgttattgtctttttcctgaggctcgtcctttgaatcatttgagtcatcgaaaaaaaagctttcgac…	18						2e-83	100				2e-91	100				1e-92	100				0	100
NV11034-RA	XM_001600978.1	similar to LOC443693 protein	ATGGATAAATACGAGAACATCGAAGTCGTAGGCGAGGGTAGCTACGGCGTCGTTATGAAGTGCCGACACAAGGAGACAGGCCAGGTCGTGGCCATAAAAAAGTTCCTCGAATCCGTGGACAACGTTCACGTGCGAAAGCTCGCCTTTCGCGAGATTCGCATGCTCAAGCGATTAAGACACGAGAATCTAGTCAGTTTGATCGAAGTCTTCAGAAGGAAAAAGCGCTTTTACCTCGTGTTCGAGTATCTGGATCACACGATTCTCGACGAGCTCGAGGCGGTCGGCGGTGGTCTCGGCTTGGAACTTTCGCGGCGACACATTTTCCAAGTTCTTCGAGGCTTGAATTTTTGCCACAACAATCATATAATGCACAGGGACGTGAAACCGGAGAACGTTCTG…	3			XP_310236.3	AGAP009461-PA [Anopheles gambiae str. PEST]	225	6e-59	100	NP_723541.1	basket, isoform B [Drosophila melanogaster]	223	2e-58	100	XP_310236.3	AGAP009461-PA [Anopheles gambiae str. PEST]	225	2e-58	100	XP_001945460.1	PREDICTED: similar to AGAP009461-PA [Acyrthosiphon pisum]	320	6e-59	100	similar to AGAP009461-PA	PREDICTED: similar to AGAP009461-PA[N.vitripennis]	apis&aphid	PREDICTED: similar to basket CG5680-PB, partial [Apis mellifera]			PREDICTED: similar to Mek7 [Acyrthosiphon pisum]
NV12504-RA	XM_001605616.1	similar to low-density lipoprotein receptor (ldl)		8						4e-26	100				4e-145	100
NV10003-RA	XM_001601080.1	similar to mCG14932	ATGCCGGAGGACGTCGCAATGGAACAAAGCGGCGAGGTGGAGACCTTCGCCTTCCAGGCCGAAATCGCCCAGCTTATGAGCCTGATCATCAACACCTTCTACTCGAACAAGGAGATCTTCATTCGAGAATTGATTTCCAACTCGTCTGATGCCTTGGATAAGATTCGCTATGAGTCGCTCACAGATCCATCCAAGCTCGACTCGTGCAAGGAGCTATTCATCAAGATCATCCCTAACAAGAACGATCGCACACTCACCATCATTGACTCTGGAATTGGTATGACAAAGGCTGACTTGGTAAACAACCTTGGTACTATCGCAAAATCTGGCACAAAGGCGTTCATGGAAGCTCTGCAGGCTGGAGCTGACATTTCGATGATTGGTCAGTTTGGTGTTGGT…	1						0	100				0	100									0	100
NV18710-RA	XM_001601897.1	similar to mck1	ATGGCGCCGGCAAGTGTTTTGGACTGGTCGGAACCGCGGCAACAGTGGAGGTACCCCAAGGGTAACAACACGAGGATGCGTCAGCAGGTCAAGACTCAGAGCACTATCGAGCTCAACGAGAAGGAGGCCGACACGGCCTACAAGAAGATTTGCAAGTTCCTCAGGCGGCTCAAGTCCAAGAAATGCAAAGATGGCAGCAAGGTGACGACAGTGGTGGCGACCCCCGGCGCCGGACCGGACCGCCCCCAGGAAATCGCCTACACCGACACCAAGGTCATCGGTAACGGCAGCTTCGGTGTCGTCTACCAGGCCAAACTGTGCGAGACCAATGAAACGGTCGCGATCAAGAAGGTCTTGCAGGACAAGCGATTTAAGAACAGAGAGTTGCAGATTATGCGG…	350						4e-44	100				4e-44	100				5e-39	100				1e-169	100
NV12552-RA	XM_001606439.1	similar to metalloproteinase, putative	acaattgcaataaaagtgtatttagtattatgtccttatattcttacaatggaattaactcaagaaatcatcaaggactagtacatcagaatccaatcgattctgaggtccttataacgattcgatgtatccaaacatgcagacatagtaaatttctacacgcacacattggcaaacacttacgaactaaaagtacagactaggatagacgttcgatttcgattacaggtattagttcgacttatgctctgtaatgctgctttggtaagttgattctctcagcttctacgttgtttccctttttttcctggaagcgacgtggatttaaaagaagaagaagctgctgctgcgcctcctcttgctgctgcacttgtacatcctccggatcttctggatatc…	8						1e-56	100				1e-56	100
NV12744-RA	XM_001606070.1	similar to MGC131269 protein	ATGAACAGGTACACGATCTCCGGTCGCATAGGCGAAGGAGCTCACGGATTGGTGCTCAAGGCATACGACAACGCGAGTCCGGTACCAAAGCCCGTGGCCTTGAAGAGGATCTTGCTGAAGAGGATAGAGGATGGAATACCCACGTCCGTCGTCCGCGAGGTCAAGACTCTGCAGAGGCTTAAGCATCCATACATAGTCGAACTGCTGGACGCTTTTCCAGCGGGCTTGGATTTCGTCATGGTTTTCGAGTACATGCCCTCGGGACTGTGGGAGCTATTGAAGGATTACGACAAGGCTCTGACGGACTCGCAGATCAAAACTTACACGAGGATGCTTCTGGAAGGCGTCGCTTACATGCACGCGAATAACATTATGCACAGAGATTTGAAACCGGCTAAT…	9						8e-86	85.1648				8e-86	85.1648				8e-86	85.1648				3e-86	85.1648
NV10113-RA	XM_001605046.1	similar to MGC157129 protein	ATGAACCGCTACATAACGCTGAATCAGCTGGGCGACGGGACATTCGGTTCCGTCGTCCTCGGCGAGCGCATCGACACCGGCGAGAAGGTCGCCATCAAGCGCATGAAGCGCAAGTATTACTCCTGGGAGGAGGCTATGAATCTGAGGGAAGTCAAGTCGCTGAAGAAGTTGAGCCACACGAACGTGGTGAAGCTCAAGGAAGTCATCAGGGAGAACGACGTGCTGTACTTCGTGTTCGAGTATATGAAGGAGAATTTGTACCAGCTGATGAAGGACAGAGACAAGCTGTTCCCCGAGCCGGTGATAAAGAACATGGTATACCAAGTGCTCCAGGGCCTGGCGTTCATGCACAAGCACGGCTTCTTTCACCGCGACATGAAGCCGGAGAACCTGCTGTGC…	1						1e-159	83.5329				1e-160	83.5821				1e-159	83.5329				4e-161	83.53
NV18018-RA	XM_001603884.1	similar to MGC81521 protein	ATGAAAAAGTACAAGGTACTGGACAAGATCGGCGAGGGCACGTTCTCAGAGGTACTGCGATGCCAGGATCGTCAGACAGGCGCGCTTTACGCGACGAAGCGTTTAAAGAAGATCTACCAGAGCGTCTCGGAGATTCTCGAGAGCCCGGAGCTCCTGGCCATGCGAAGCGTAACGCATCACCCCAACGTGCTCTGCGCGACCGAGTGCCACTACGACGCGCTGCCCGGTAGGCTGAGCTTGGTATTCGAGCTGATGGACATGAGCCTGTACGATTTTACGGAGAATCAGAAAGGACGCTTACTGCCGGAGATGCGCGTGAAGAACTACGTGTACCAGTTGCTCAGGGGTCTGGATCACCTCCACAGGCACGGCGTCTTCCATCGCGACGTCAAGCCGGAA…	127						2e-29	100				2e-31	100				2e-29	100				2e-44	100
NV17980-RA	NM_001172459.1	similar to microsomal glutathione transferase GSTMIC1	GCGCGATTGATAGGCACCGCTTATTACCGGCGTAGCCACGACGCAGCTCAGACTGTCTTACGCTTCTATTTTGCAACAGAGAGTTTACGAGTGACGCCGCAGCCATGGTTGTGCAGAACGAGGAGATCGTAAGAATCTTTGGATTCTGGACCGGCGTCCTCACCCTCAAGCTGCTCGCCATGTCGATTCTCACCGCCAGGATGAGGTTTAAGAAGAAGGTGTTTGCCAACCACGAGGATGCAAAGATGCTGCCAAAGGCCCGTGTGGCCTATGACGATGAGGATGTAGAGCGAGTTCGAAGATCCCACCTCAACGACTTGGAGAACATACTTCCCTGGGTAGCTATCACCTATGTCTATCTGGGAACCAATCCATCCACCTTCCTAGCTGGTCTGCTGA…	126																					3e-39	77.551
NV14162-RA	XM_001607631.1	similar to microtubule associated serine/threonine kinase 2	ATGGACCAGCCTAAGAACAGGCAGAGCAGACCTCGATTGCGCACACACAGTAATTCTGCTAGAGTCCTAGTGTTTGACCAGGCTGAGTCGCAGGAGCGATCTGCTGCCAGCAGCACCATGGAGCCACAGCAACAGCAGCAGCAGCAGCAGCAGAAGCAGCCGGAGGTGCCCCGTAGGCTACTGTCAACATCCAAAGTTGAGAGCAAGGAGGCTCCGGTGAGACCAGTGAGCACTGAACTCTCGAATCTTGTGCGTATGCGCAATTCTGCAATTGGAAAGTCTGCCCCCTCTTTGTCTATTCACATGCGTGACTTCAACATACCACGAAGAGCAGCCAAAGCATCTCACAGAAAATCCTTCATTTCCACTACCTCTCCAACTCTGCCTAGATGCCACTCC…	16						1e-67	85.5172														2e-23	100
NV14870-RA	XM_001603514.1	similar to Mitogen-activated protein kinase 15	ATGTCCGGGAAGAAAAGCGCGAACGAGAAGCTGTCAGAGATCGACTCGCACGTCACCAAGCACTACGACATAATTCGCCGACTTGGCAAGGGGGCATATGGCATCGTGTGGAAAGCAGTCGACAAGAGGACGAAGGAGACGTTGGCCGTGAAGAAAATTTTCGACGCCTTCAGGAATCAAACGGACGCCCAGAGGACGTTCCGCGAAATCGTGTTCCTCCTGTCGTTCGCCGATCACGAGAACATCATCCAGCTGATCGGTCTGCACAAGGCCAACAACGATCGCGACATCTACCTCGTTTTCGAGTACATGGAGACGGACCTTCACAACGTGATAAAACGCGGCACGATCCTGAAGGACATCCACAAAGTCTTCATCATGTACCAGCTTCTAAAAGCC…	21						3e-39	86.3636				2e-39	86.3636				3e-39	86.3636				3e-40	86.3636
NV17093-RA	XM_001601930.1	similar to Mos	ATGGCATCTCCAAGAGCAACTATATCAATTATTAAATGTCTTTCTCCACAAAAAATTCACAATGTGTCTAGTATTAGACAAGCTTTAAGTCCAAAGTCTCCTGCAACAAAATCATTTAGGCAAACTTCAAGTCCTAAGACTCCAATCAGAAACTCATTAAGTGCAGAAAATATTTTGAATGGTCTTCAATCTCCGATTTTTAAAATTGACACTCCATACAAAAGAAGGATTGTCAATGAAGGTTTATTAGATGAGTGTCGCACAGTGCTTGGGAATGGAGCTTTTGGGACAGTTTATAAAGCATCTTATAAAGGTAAGGAAGTAGCAGCTAAGGTAATAAAGAATAATAAAAGGATAGACAGTTCTATTGACATGGAAAAAGAAGTATCTTTTTTAAGA…	57						2e-68	100				8e-65	97.479				2e-50	100				3e-36	100
NV11060-RA	XM_001601666.1	similar to muscle-specific tyrosine kinase receptor	ATGATGCTTTGGAATGTTTTTTTGATAACAATCTCTTTTTACGTTGCCACTGGAACATCCCCATATCAAGCAGGTGGTTACTGTGCGCCATACAATGGAAAAATTTGTAAAAAGTATCTTACTGGTGCTGGGACAGTTTGGTTCAATGACTCTGTTGATAATCCTAGCGGATGGCTGAACGAAAAAATAACAACGGATCTGTGGGATGAACTGATACAAAAGTTGACTGAGCCATGCCGATCAGCAGCAGAGAAAATGTTATGCTTTTATGCATTTCCACAATGCCATGGAGGTGCTAGCTTACCACTGTGTTACGAAGACTGTATGGCCATTAAACTGCAGCTTTGTTTTAATTATTGGGCTCTAATTGAAGACAATAAAGTTAGAGATATTCATATA…	3						1e-170	100				1e-177	100				2e-169	100				5e-171	100
NV10640-RA	XM_001602440.1	similar to myd88	ATGCCTGATCTTTCTCTTGTGCCTCTAACGGCATTATCACCCGAGGTCCAACATTTAATTTCGACATTCTTGAATCCACCAAAAGTTATCCCAGCAGGTTGTGGAACTAGCGGATTGCCAAGAGATTGGAGGGGACTTGCGCAAGTATGTTCCATCGGAGGTGAGCTAATGCCTGCTATTGCCTCTCATGCTGATCCAACTAAGCGAATACTGGATATCGTGCAGACCAAATCTCAGAATTTTACTCTAAAAAGCCTGCAAGATGCTCTGAAGAGCCTTGAGAGGTGGGATATCCTCGAAGATTCTGAGCCACTTCTAGAGAGAGATGCTTTGTTGTACATGGAAAGGTTAAAAAAGTCTCAAGAAACTGCTGAAGGAAATGATTACTCTGCTGATGCT…	2						4e-77	83.5294				4e-73	85.5346				2e-74	85.7143				2e-73	84.37
NV18280-RA	XM_001603171.1	similar to myosin	ATGAGCGAGTACGGTAGACGTGGCGGCGGCGGCGCTCGCCACGGCAGGGACGAGGAGGAGGAGGAGGAGGACGATTGCGAGTACGAGGCGCGAGAAAGGAGCAGAGGCAGAGGCAGAAGCGGCGGAGGTGGAGATCGAGGCGGCGGCGGCGGCGGCGGCGGCGGCGGCAGTGGACCGGAGAAACTCCAGCGGCTGGACAGCATCCAAGACCCGGGCAAGAGATACGCGCTGAGAGATCGCATCGGCAGCGGAGTCTGCGGCGACGTGTACGAGGCCATCGACGAGGAAGGCAGCAGGAAAGTCGCCATAAAGATCCAGAAGCTCACGCCGGAGACGCAACCCTTGATAGTCGAGGAGTACCGAGTGCTGCGCGACTTCTCGAGCCACCCGAACCTGCCG…	163						1e-86	85.7955				7e-87	86.3636				1e-86	85.7955				0	93.1232
NV50130-RA	LOC100122460	similar to myosin iii	>SCAFFOLD10:2447810,2459642ctactttcgactgacgacgattttgccgttgacattgggcgccagaggtgcccttctcttcacgtgcttcccaggaactttgtctttggcaataggtgcaccgttgcaggccagtccaccctttcgcttgcgcagcgactctgtgggcagatactcggcgggcctcagcagtttgcggaagttgtatgggccgttaatgtcctcgccatcatgcggctgttgttgctgctggactggactcggtttcctcttatcctcgttgattttggtgacagtgggccgtaggagctttctgagatccggagttatgcccatcgtttcgttgatggacttgacagccagggttggcctgctgttgacaaggttgcgcgc…	10						1e-53	97.9592				1e-39	100									5e-78	100
NV15546-RA	XM_001602728.1	similar to myosin light chain kinase	ATGATTCGCGTGGACGAGACAGATCCTGTGGGCGAAATCGAGCCGAGCTTCCCCTACAGAGACGTGACGGTCCGCAAGGGCGTCGAATTCAAGGACCATTATGACATCGAATCCGAAATTGGCAGAGGCAAGTTTGGCACGGTGTACCGGTGCAAGGAGAAGAAGACGGGCCTGACACTCGCGGCCAAGGTGGTCAATACCACGAGGAAGGAGGACAGACGAGCCGTCGAGCGCGAGGTCGAGATCATGAGGCGGCTGCAGCATCCCAGGCTCATACAGCTCTACGACGCCATCGAGAACGGCAAGCAGATCTACGTCGTGCTCGAGCTAATCGAGGGAGGCGAGCTCTTCGAGCGAGTGATCGACGACGACTTTGTCCTGACGGAGCGAAGCTGCGCC…	28						2e-51	82.3529														7e-72	76.4045
NV17133-RA	XM_001602148.1	similar to myosin light chain kinase isoform-I	ATGCGCGTTCAACAGCCTTATTCAACCAAAACGGGTCGAGAGTTAGCAGCCGATGAGAGGACGCACATCGATAGCGCGGAAGGGGTCTCGAGATTAAGGCTCGACGGGATCACTGCTGACCAATCCGGCAAGTATGCTGTGTCGGTGGAGAACGCCCTCGGTAGCGACTGTCGATTTGCCAGTGTCGCCGTTGAAGGTCCGCCGGAACCCCCGTGCGATCCGCCGACGGTGAAGCCACTGCGCCGCGATACCGGCGCCAGTAGCAACGGGGCGAGTGTCACCTGGTGCTCGCCAGCCTACGACGGGGGCTGTGCCCTTACCGGCTACACAGTCGAGTGTCGGCGTATCGGCGAGCTCTGCTGGCGCGTCGTTGCCGAGAACTGCCTTAGCCTCTGCCAC…	58						5e-39	98.5507														3e-56	98.9899
NV11995-RA	XM_001606137.1	similar to myotubularin	ATGTTCAGCTCAACCACTCCCACTCAGGCCCACGAGTACACCGAGATGTCTCGGTTAGCCGATTACTTTGTAATCGTGGGCTACCATCATGAGAAAGAGAGAAGCGGTACTAGTAGTGGACTTATTCTGCAAAGATTTCCAGAGAAGGATTGGCCTGACACTCCGTTTATTGAAGGCATAGAATGGTTCTGTCAACCACAAGGATGGGCGCTGTCTACAGAGAGGCAGGAACCTCGGTTCTTTGTGTCTATATTAACAGACATAGACGCAAACCGACACTACTGTGCATGCATGTGCTTCAACGAAACTGTGTCCATTACACCAAGCAAACCAGTGGACGAAGAAGAAGATCCAGTAGATGGAGACAGTCGTGCACTAGTTATCAAGACCCTACCAGCT…	6																					5e-12	47.05
NV15470-RA	XM_001602385.1	similar to NFkB	CGCAAAAATATGGAAAGCTCGCTAGAGGTGAGAAAGTCGTTAGGAGTGGATCCCTTCAAAACCGGATTTGACCAGGATCTAGACGAAATCGACATCTGCTCCATCAGACTGTGCTTCCAAGTTTTTCTGGAAGGAAAAGAGAAAGGAAAATTTAATGTACCTCTGACGCCCGTTGTATCCGAGCCGATTCAGAACCGTCGAGCTAAAGCGGCGCCTTGGATAGACTACATAAGCCACAGATCGGCAACTGCTGATGGCGGAACCGAGATGTGTATACTCTGCGAAAAAGCGACAAGAGAGGACATCGAAGTACGCTTTTATAGACAGGAAAATAACTGGGAGGCAATAGCCGAGTTGATACCGCCGAACGTTTACAAGCAGATAGCAATTGTATTCAAA…	27						2e-57	79.5455				2e-58	77.9412				4e-58	79.6992				5e-53	78.4
NV18532-RA	XM_001603028.1	similar to nitric oxide synthase	ATGTTACGCGAGTACGATTATGAATTCGTTCATAAGCCAGTAGCGGAGCCCAGAAGGCAAGAACAGCAACCTCTACTACACACCCAGAGACATCTAACTCGTTTAGCAGCCAAAAAAGCATCGACCGAAACACTAGAACAGAGACCACCTGCCACGATAGGCGAGAGGGTACTACTCAAACGAGGTAACAGTCTGAGGTCGGCCCAGCCCTTGCTAGTCCCCCCCAAATTACCATTCAACAAGGAACCTGACTCAACGACGATTGAAATTACTTCCGACTCCAAATTAGTTTATGAAAAACCCAAACCAAAAACGGACAAAATTGTCCTGTTACCACTTTTCTCAGACAAGGCATCTGATTCTTTTGAGGCAGGTGATTACTGGTGGGAGCACGAAGAA…	235																					1e-97	100
NV18842-RA	XM_001600774.1	similar to ovarian serine protease	tcatcgagttcgaggacagtttcgctcgtcgctgccgtcgctgcactcaagaaacccgttgcagagtcgtgatttgggaagacactctccgagcggacatcgatggcctttgcagctggtaactgtcgagggtatgtcggtgcgtgacgttactctctcgatccagtccagatagtaatgcacctttgtgtagacacccggtcgacctttcctgccacaaccgtgtccgttcgacgttatacctggaattaatggatatttttattatttttaggaaaatttgagaaacaatgaaattttttgtaaaattgtataccattgagggtgtatttattatcggattcggagcagacaagcggaccaccactgtcgccgagacaggcgtcttttccaccctct…	475						0	89.942				2e-46	97.6744				5e-44	100
NV11735-RA	XM_001606825.1	similar to p90 ribosomal S6 kinase	ATGGACGCGCTTGTAGGTGCAAGCGGAACGACGAGCAATGGTTTCATCGATTTCTACTCGAACAAGACCCAACTAACATCAGATGACTTTGAATTCGGAAAATACCTTGGCAAAGGCGCTTACGGCCAAGTGTATCTCGCGAGAAAGAAGAGCGGCGAGGACGCAGGCACCATTGTCGCGATGAAGCATCCGTTTATTATAAAATTGTTTTACGCTTTCGAAACGAATCACACTTTTTTCCTTGGCCTGGAGTATATGCCGAACGGAGACCTTCAACGCCTTCTTTGTAAATCTGTCTATTTCAATGAAAACACAGCACGCTTGTACTCCGCTGAAATCATACTGGCGCTACAATATCTTCATAAAAATTGCATCATTTTCCGAGACTTGAAGCCCGAG…	5						2e-127	73.7342				2e-99	85.5769				7e-40	100				7e-40	100
NV50087-RA	LOC100122482	similar to PAR-1	>SCAFFOLD6:2295684,2312802tcacagcttgagctcgttcgcgattttgctggcaatgttcttgaagccgatcgaggtcccggagatccgcttgaaacgaactccgttgagggagagccgtggcagcttgcagacctcgatctcccactggacctggctgtccgtcgcagcgtctccgtgggcgcacagcagcaggaaccgttccagctgctcgtactggcactcgttcgcgtccagcacctgtttgtaagaaaaattgcgttattcgtatattgtttcttactcgatttactagtgtaatatgtaaaactgttttgcaaaaagaaaatgattaattctcaaagtatttccttcaacatcgaatgcaacagttttacattgaattttgtttaag…	6						4e-73	100				4e-73	100				4e-73	100				1e-63	84.8921
NV12656-RA	XM_001603101.1	similar to Pelle associated protein Pellino	ATGACGTTAAACGCTATCATCGGTTTTAACGGACGTCTGCCTCGAGGAGATCGTGGCAGGAAACGAAGCAAGATCACTCTATACAAGCGGCCAGAAGCCAATGGAATCAAACTGACGAAAAACATCGTTGATACGAAGACATCCGATCCAGAACTCTTCCGAAGTGACGTCCACTCCATCACTTATGCGTTTTCGGACTCAACAGCTGTTATTATGGAGTACGACAGTGACAAGGATACAGACATGTTTCAAGTTGGGCGATTATCGGCAGCATCAATAGACTTCGTGATTATGGAGACCGCTTCAACCCAAAGAAATATTATGATGTCACGCAGTTCTGTAAGTCGATTTGCTTGCCGAATTCTGATCGACAGGAAAAATCCTAAAATAGCAAAAATC…	9						1e-147	100									1e-147	100				1e-147	100
NV16118-RA	XM_001601242.1	similar to Pelle associated protein Pellino	ATGGTCATACGGTCAGACGGCAGCAGCGAAAGCCCACTTCTTGTAGAAGAGGGCGAGGCTAGTCATCACCATGATAAGCCCAAACAGGCTGTAAAATATGGAGAACTAGTCATTCTTGGATACAATGGATATCTTCCACCTGGGGATCGCGGGAGAAGAAGAAGTAAATTTGTTTTATATAAGAGACCTATGCCTAATGGTGTTAAACGTAGCAAGCATTATGTTGTCAAAACGCCTCACTGCTCTCAAGCCATTTTAAATACAAAACAGCACTCGATCTCCTATACATTATCCAGAACGCAAGCTGTGATTGTAGAGTACACCGAAGATGAGGATACAGATATGTTCCAGATTGGAAGATCATCGGAATCTCCCATTGATTTCGTCGTAATGGACACT…	34						5e-65	100									5e-65	100				4e-62	100
NV12105-RA	XM_001600812.1	similar to peroxidasin	ATGAGTCTGTCCCGGCTGCTGCTATCGCTGCTGCTGATAGCGAGTGTCGCCAAGGCTCAGGACAAGGCGCAGGAGCCCTGCCCGGCGAGGTGCACGTGTTCGCCGCCGAGGACGGTCAGATGCGTCTTTCAGAAGCTGAATCGGCTGCCCAAAGTTCCCGCCAACACCAACGTCCTAGATCTGCGCTTCAACAACATAGTCGAGCTGCGCCCGGGCGACCTGCACAACCTGAAGCAGCTGCACACGCTGCTGCTCAACGACAACCGAATCCGCCGACTCTCCCCCTCGATCTTCCAGTCGGCCCCGAACCTTCGCTACATCTACCTCTACAAGAACAGCCTCGAGTACGTGGCCCCGGGAACGTTCTCCGGGCTGCCGAGACTCGAGCAGCTGTACCTC…	7						8e-180	100				3e-172	100				2e-180	100				4e-81	100
NV15452-RA	XM_001601741.1	similar to phosphorylase kinase,gamma	ATGGCGAAAGACGATGGGGACGATCTTCTGCCTGACAAAGATGCTGCCAAGGGCTTCTACGCCAAGTACGAGCCCAAAGAGATCCTCGGCAGGGGGATCTCTTCTACTGTACGACGATGTATAGAAAAAGAAACTGGCATAGAGTATGCAGCAAAAATTATAGACATAAGCTGCGAGCCACATGATGGCATCGATTCTCATTCTATGAAGGATGCTACAATGCAAGAAGTTCAAATCTTACGTAGGGTAGCAGGCCATCCATACATCATTGAACTACATGATGTATTTGAATCTAACACATTTATCTTTTTGATATTTGAGTTATGTAAAAATGGAGAGCTGTTTGATTACTTGACATCTGTTGTTACACTCTCGGAAAAGAAGACTCGCTACATCATG…	27						4e-42	100				1e-25	100				1e-25	100				1e-51	98.9474
NV16758-RA	XM_001603151.1	similar to positive transcription elongation factor b small subunit	ATGAGAATTTTATTTCGCCATTACAACTGTAGCGCCGAGCTAGCGTGCTTGCCTCCAGATGACAAGATCCCGGGTTCAAATCCACCTCAGGATTGCTTGGGACTTCTAAATAAACTCATCCTGGCGATCTGCACACTGAATGGGGGCTCTGCACTGAGAGAAAAATCATGGATTCGTTGCTGCCAGTATCGGCTCGGCAATTGCACTTCCATAACCGATTACGAAATAATCGAAAAAGTGGGCCAAGGAACCTTCGGAAAGGTATTTAAGGCCCGACATAAAAAAGATTTAAATACTCCTGTAGCCTTAAAAAGGATACCGCTGAACAGCGAGTTCGAAGGGATTCCAGTGACAGCATATCGTGAACTGACGATACTAAAATACACAAATTATGAAAAC…	44						3e-47	97.7528				3e-47	97.7528				3e-47	97.7528				2e-47	97.7528
NV17198-RA	XM_001600938.1	similar to positive transcription elongation factor b small subunit	ATGGGATCAGTCACGAATACCAAGATGTCTAAGGAGAAAAAACGCAAAATTTTCAAACCATACGATTTTGAAAATTGTAATTCGATTGGAAAATACCAAAAAATCGCAAAAGTAGGCCAAGGAACATATGGAGAGGTGTTCAAGGCCCAAGAAAAATCTGATCGAAGCATCATTGTGGCCTTGAAAAAAATTCTGATGGACAACGAAGTTGAAGGAATGCCAGTGACGGCGTTCCGTGAAGTTACGATTTTAAAATATTTAAAGCATGAAAATATCGTTCGCCTCATCGAGGTGGTTAGATCACCTCCCATGCCAGGCAATAATAATAAGAGCATTCATCGATGCTTTTATTTAGCATTGGAGTATTGCGAGCACGATTTAGCTGGCTTGCTAAGCGCC…	61						1e-44	98.7654				3e-44	100				3e-44	98.7654				3e-55	82.9268
NV50446-RA	LOC100119495	similar to positive transcription elongation factor b small subunit	>SCAFFOLD79:557947,659435atgtctggaggtcaggtgagtgcatatgcacgtttttatatgccatttcgtttttttttcgatcaagtatgcgctctttggagcaaagaatgtgattggtaaaaatttttgagtggaatagaattttgaaatttcttttattactcaggcttaaatgtaagctcttgtttagcgttgtaaatttttaccagtgtattttttttacatgctgtgaacaacatagataacaatacagaattgggttagaagcgactgctattatgacaagctaattattttatctacatgcattttgtattatatcaaggtattggagagagaccagaaaagacaacactatagtccatagactatagttagaagtcattcgtgga…	79						1e-40	98.7179				1e-40	98.7179				3e-42	98.75				8e-15	100
NV12559-RA	XM_001606532.1	similar to prophenoloxidase	ATGAAGTTTGTGCAATTTTATTTTCTGTTTGGTATTGTGTCAGCATGCAGTGGATATAGAATACTTGGTGCATTTCCGTTCAATGGAAAAAGTCATCACATTGTATTTGAAGCGTTAATGAAAGGTTTGGCGAAACATGGCCACCAAGTAGACATGATCACGCACTTTCCATTAAACAAACCGATGAAAAATTATAATGTTATTATCAATCTTGCTGGATCTATGGAAAGTTTTGTCAACAACATTACTATTAAATTTGCATCGGAACTTTCGAACGATATGGTGATACCAATTGCAACTATTTATGGTAATAGACTGTGCGATTTTATGGGTTTTGAAGAAATGCAGAAACTGTTCAAGAACCCACCTACAGATCCACCTTATGATCTTGTAATCACG…	8						8e-154	65.8643				5e-151	69.7115				5e-151	69.7115				9e-86	86.2857
NV16696-RA	NM_001170860.1	similar to prophenoloxidase(Ppo 3)	ATGGAGAAGAACCTGCTGCTGCTGTTCGATCGGCCTCACGAGCCCGTGTACGTGCCCAAGGGCGAGAGGAAGGTTCAGTTCGACGTACCGCCGAACTACTTGCCTGACAAATATCAGAACATGGCCGAGAGGATCCTGAACCGTTTCGGCAACGAGTCCCTCTCCTCGATTCCCATCAAGCAAATCGCCATTCCTGATTTGAGCCTGCCCTTATCGCTCAGCCGTCGCGATAACTTCTCGCTGTTCCTCCCCTCGCACCGAAAAATGGCCGGTCATCTCATCACCCTCTTCATGGGTATGCGAACGATAGAGGACCTCCTATCTCTCGCTGCGTACTGCCGTGACCGCGTGAACGCCCAGATGTTCGTCTACTCCCTCTCGGTGGCCATACTTCATCGT…	42						2e-85	98.6755				2e-86	100				3e-87	98.7013				1e-88	98.0769
NV16697-RA	NM_001170886.1	similar to prophenoloxidase(ppo1)	CGATAGACGTCTGAAGGAGCTCGCTAAAAGCCATCAAGTAGCTTTTGAATAGCCGAAAATCCCGACTCGCGTCGTTCCGTTCAGCTTTCCGCAAGGGTGACAAACTTTCCAGCCAACATGGACCAGAACCTGCTTTTGTTGTTCGACCGCCCCAATGAGCCGGTCTATGTGCCGAAGGGCGAGCAGAAAGTCAGCTTCGATGTGCCACCGAAGTACTTGCCTGAGCAATACCAGTCGATGGCCGACAGGATTCTCAACCGCTTCGGCAATGAGTCCTTGTCATCTGTCCCTATCAAGCAAATCGCTATTCCCGATTTGAGCTTGGTATTGCAACTCGGCAGACGTGATCCCTTCTCGCTGTTTATTCCTGCCCACCGTAAAATGGCTGGTCGTCTCACT…	42						4e-123	100				3e-123	100				4e-123	100				1e-122	100
NV15316-RA	XM_001604662.1	similar to protein kinase protein	ATGGAACGCAGATGGATTCCAGATGTTGCTAACGAGTCGAGAGACAAGTTAGTTTTCCTGAAAGAAGCTATCGCAGAGCTGTTCGCGATGGCAGATGACGAGGGCACAGAGTGGCTGCACGACTTGCTGCACGATGTCCAGCTATCTCAGTTTTTCACCAGAATCAGAGATGATCTTCAAGTCACTCGACTGCATCACTTTGACTATGTGCAAACTGAAGATCTGGAGAAGATCGGACTTGGCAAGCCAGGTATCCGGAGGTTGATGGATGCTGTGAAAAAGAAACGCACTGCACAGTGGAAAAAGAGCTTGATTACAAAGATCAGACCAGGCAGTGATAAGAAAAGCAACAAACGTGCCTCGCAGCCTGTTGAAAATGCATCTGTCCTGACATGTTTG…	24						4e-159	91				5e-151	90.5923				2e-148	90.4255				1e-154	90.5923
NV17869-RA	XM_001602076.1	similar to protein tyrosine kinase	ATGGGTACAGAGGATGATGTTTGTTGGTTTCATGGAAATCTCTCCAGAGAAGATGCAGAAAGCTTACTTTTAGAAGATGGTAGAGATAATGGGACTTTTCTTGTCAGAGAAAGTAGCTCTTCTTTGGGAGATTACGTTCTTTCGGTGCTACACGATGGTGAAGTTGCGCATTACCAAATCAGAAAACACGGAGAAGATGCATTCTTTTCTATAGACGACGAAACTACTATACATGGCTTAGAAACACTTATTGAATACTATCAGAAGGAAAATGACAGGCTCGTGACAATACTACAAACTCCTATAAGAGGTCTACCACCTCCGCATGATACTCGAAGACATGGTAGAATGAACCTGTTGCACAGAGCTACCATTCAAAAAAATTATACAATAGTATCA…	116						6e-72	100				3e-43	100				5e-45	100				6e-32	100
NV12679-RA	XM_001604089.1	similar to protein-O-xylosyltransferase	ATGGTGGTGATGAAGACCCACCTGGAGAACAGGTCCTCCAACTGCCTGAGGAAGTACAGGATCTTCTTCGTATGTGGCCTAGTGCTGCTCTGCGCACAGGTCTACCTGGCTTACAACTTCCTCGCACTGGAAAACGAGAGTCAGCAGAGACCTGGCAAGGCTACACTCGAGGAGGTAGAGATACGCTTGTGTTTGGCAGAGGATGGGACTAACTTTTCTCGAGATGACGAAGATGAAGGACTGCCAAAGGGGACCCGTCAACTAAAATTGCCACCTGACAAGCAAGGCAGCTCTAACAAAGCTTTAAATCGTAACCGTACTACTAGGGTAAAGCTTGACCGCAACTCTCTTAATTTTGTACCAGCCTGTGAAGTCACAGGTAGAGAAGCGGTAAGTGCC…	9																					5e-27	89.0909
NV17221-RA	XM_001602561.1	similar to proto-oncogene tyrosine-protein kinase abl1	ATGGGTGCTCAACAGACCAAGGACAGAGGAGTCATTCCGCCCGGCACAGTCGTCAGGCAGGCGCGGAAACAGCCCAGGAATCCTAAGGACTCCCGGGCCATGGGCTCCAACATCTTCACTGAGCACAGTGAAGCATTACTTCAAAGCAGACCACTTCCACATATACCTGCCCTACCGGAAGGTGATCCACCAAGTGGTTCCAGTGTACAGTCAATCTCACAGCAATCTAATTTAGATCAACATGTCTCTGTGTCAAGTAGTGGCCTTCTTGAAGCTGCAAACAGATGGACCAGCAAAGAAAATCTTCTAGCTCAAGAAGAAGATGATCCGCAACTTTTTGTTGCGTTATATGACTTTCAAGCTGGTGGTGAAAATCAACTAGGTTTAAAGAAAGGTGAG…	61						2e-74	77.4011				3e-72	83.9744				5e-108	64.0625				2e-44	98.7654
NV17829-RA	XM_001599653.1	similar to prp4	ATGGGGAGCTCCGATTTGGAGTGTGACGACAAGAAGGATCCGGGCGAGATCTCTGACTCCGATGTGCCCATGGAGCAGCGGAGCAGCAGCAAAAAGAAGAAGAGGAAACACAAGCATCACAAGCACAAGAAGGACAAGCTTGCGGATAAACTGGATGGCAAGTCTGATAAGGACAGGAAGAAGCATAAGAAGCACAAAAAGTCCAAGAAAAGTAAGAGCGAAGAGAACGGTAATGGAGCTGTCATCGACAAGATTGTTACTCAGATTGTCCATGAAAAGGAGATTAATGGCAAACTCAACAATTCGGTATTGGAAATCGGAGAGACTGAAGAGAGCGAGGAGGAGAAAATGGTTGATTTGGACTCTGATGAAGTCGACTGTACCATTATCGAGGACGAC…	115						3e-32	100				3e-32	100				3e-32	100				3e-47	100
NV10151-RA	XM_001605940.1	similar to rac serine/threonine kinase	ATGGGGGACGCATCGATGAGCGTCACCGCGTCGGGCGCCAGTCAGCGTGTAGTCAAGGAGGGCTGGCTTTTCAAACGCGGTGAACATATAAAAAACTGGAGGTCGCGATATTTTGTACTGAGAGACGATGGCACTTTGGTTGGCTTCAAGACTAAGCCTGACCAACAAATGGCAGCTGCTGCACAGCCTCTGAATAATTTTACAGTTCGGGGATGTCAAATTATGTCTGTTGACAGACCTAAGCCTTACACATTTGTGATCAGAGGCTTACAGTGGACAACAGTTATTGAAAGAACGTTTCATGTTGAAACGGATAAAGAAAGAGAAGATTGGGTCACAGCCATCAGATATGTGGCGGATAGACTTGCTAATGAAGAAACCTCTCAACAACATCTTCAT…	1						4e-109	81.0997				7e-32	100				7e-36	98.8095				8e-49	100
NV18415-RA	XM_001600331.1	similar to rCG46800	ATGCGCTGTGTAGTGGTGATAGGCACCCACCCGTCCGATCTGGACGACAACGCCCAAGACCCGCTTAGGGTAGCGGCATTAGCAGCCCAAACCCAGCAGAATGTCGAATCCAATGAATCAAATCATGTGGATTCTGATGATGCACAAGTCTCTCCAAACGCTAATACTGAAATTAGTAGAGATACTACTGAAGAAGAGGATTACAGTAATTCGATTAGAAATTATAATCAAATTGATGCTTCAGATGCATACCTCCCCACGCAGAGTGAAAATGAATCAACAAAGAAAGATAAAAGTGTTCAAGTAAATTCAAATGCCTTAGTGGAGTGTATTCAAGAATTAAGAAAAGTCTGTAAAAAGAAAACAAGCAGGCTGTCAGTGAAGAATAGTGTTCTGTTG…	188						0	100				0	100				5e-77	100				0	100
NV12122-RA	XM_001601428.1	similar to RE44754p	ATGCTCTCCGGCGGCTACTCCAGGTTCCGCGACTCGAGGACGCCGGAGCCGAGCAGCAGCTCCAGCTCGGCCGGCCTGTCGAGGCTGAGCGAACCGGTCGACGACGCCAGGCTCAGGCAGAGGAACGTCGCGAAGAGCCAGATCCAGGGGAGAGGCGCCCAGGGATACGTGTACAGGACAAGGATTCCGTCGCCGATCAACCCGGAGGACCTTCCGCCGGTGTCCTCAACAGGTCGCTCCTACGTCTACAGAACGCGAGTGCCACGACGCGACATTGTCGCTGACACGAGCGGCGGTGGCGCCGGTAATCCCATAACTCGACGCCGAGGCGCCGTTAAGCACCACAAGGTACACGTCGTGCGCGGACACAAGCTCGTAGCCAAGTTCTTTCGACAGCCG…	7						2e-83	97.0588				7e-83	98.8024				8e-82	100				7e-96	98.8
NV16013-RA	XM_001600163.1	similar to receptor tyrosine kinase Flt4	ATGAGATGGTTGGCCTTGGCGACCTGCCTGGTACTGCTGCTAGACCCGGCTCTAGCTCTGCAGGAGATCGGGGAAGTGAGGAATCTCAGTGTCTCCGTTGTCGCCGTCGAGGATCTCGAAGACGGGGATGAGGCGAGTTTCGCTGGCGATACCAGTTTGAAGCTCAACGTGTCCTGGCTGCCTCCCGAGGGCGACAGGAAACCGTCGTTCTACAGCGTCCTGGTAACCAACGTTGAATCCAACCACAACAATGCAAGCAACGCGAACAGCAGCTCATCCTGCAGCGAAGGCTCGATCTACTACGTGGGCCAGAACGTCTCCCAGAGCGACGTCCTGCTACCGGAGAACAGGTTCGGCAGCGGACTCATCGCAGCCTACGACGGGGCCCTCGACGAGCTC…	33						2e-97	83.0189				4e-92	82.3529				4e-93	82.439				1e-85	81.25
NV11573-RA	XM_001607069.1	similar to receptor tyrosine kinase Torso-like protein	ATGTATCTAGATCTTAATTGTCAGTACAATGTGATACACTGGGGCGGAGAGCACGACTTGTATCAGTATCAGCTCGACGCGGCTCGCGAGTACAGTTTGGAATTACGACACTTGAATTATGGGAGAAATAATACGGTTTACGTTGTATCGAGAAATGAATTGGGCTCGCTACAAACTCCGGCACCAGTAACTGGGCTGCATGTTGCCTATCAGTCGAATAAAAATGCGGTCGATTTCAAAGTTGCTTGGGAGGAAGCCGAACTGCAACCCAATAATTATACCATCATTGTTCAACCGCTAGATTTTGAAAATAGCAGTGTCGAAGTGACCGTTTCTGGGAACGAAACCACGGTCGACATTCCAAAAGTAGCGCTAAGCCGTCAATACAAAATTGCTATT…	4						1e-38	100				3e-52	57.7889				6e-38	100				2e-38	100
NV13245-RA	XM_001602162.1	similar to relish	ATGACTGGACTACGTGCTATTGCTGATCTTCGACACTTTCTTATACCGCAACTCAAAATCGTTGTCCAACCGGTAGACAAATTTAGATTTAGGTACAAGTCCGAGATGATGGGGACTCATGGAAGTCTCCTTGGTGAAAGAGAAGAAACTAGCCATAAGAAAGAAGTTCCTACCGCGCAGTTAATCAACTGCCATTTGCCGGAAGCAGTGATTAGATGTACCCTGGTTACTGCTGATGAGGACAGAAGATTTCCTCATGCTCATCACTTAGTGAAAAAGGATGGAAATTCAGATAAGGATGATCCTCATGATATCAACGTTTCTCGTGAAAACAATTATACTGCAATGTTTTGCAATATGGGAATTATACACACAGCCAAGAAAAATATTAAAGAAGAA…	12						2e-101	69.2308									4e-69	71.4286				1e-19	89.5833
NV50045-RA	LOC100121928	similar to RH10407p	>SCAFFOLD3:3380830,3391553ttagtagctcgcttcgtgacccgcgaggatgtagagatcagcgccttcgctctcgttcaacgtgccagtgtgcactaaatgactctccagcatgacaaccctaaaagttgaacgttgcgtaagttcattgtttcaagcgtttaagttttatgagtcgttaaattgtacacttacttgtcggaacccagcagtctgtaggttcgacttggatcgctgatttcttgcgtaatctcgccgttcttgaaactgcgaccttgcattccgtgcttatgaaaggcaagaacgctatccggcaggacgactgtaacaattgtcattgtcataatgcgatctaatgaatgcagttgtattagcatacgccaactatactcac…	3						7e-46	100				2e-43	95.122				9e-44	100				5e-79	57.7855
NV51020-RA	LOC100114456	similar to RH47344p	>SCAFFOLD441:75147,89108atgtctcaacatcaacacagagaggaactatggattagacacgctatacttgcaccagactgtaattatctgagaacccgtaaaggagaagaattcatagaaaaagtatatacaagtgtaaactttaatagagaattaccaccagagagtctacattgccatgatcaagattctaattcggataaatcagatattgtagtaatgaaaccactggattgtaaaatatgtttcagaaaggaagtcaagattctttttcttccttgttctcacttaatcgcttgcgtagagtgtggcattaaattaaaagaatgttatatatgcaaacaaacaatcgaacatatgattcatgtaaactctcaaagaggaaacaacttg…	441																					2e-09	92.3077
NV12927-RA	XM_001603443.1	similar to RHO kinase putative	ATGCGTGGTCGTTGTGAAAAAGAAATTCGGAAAAGATATACGAGCATTTCTCTCCGACGATGTACACACGCTATAGGCGAAAGCGGAAAAAATGATTTGTCGCGCGAAATAAGCATGGATGAAGATAGGCGTAGACGCCTTAGAGCTCTGGAAGAGCGCATTAGGGATCCACGTAGTATCACGAACATCGACTGTCTACTGGATACTGTGCAGGCTCTTGTGGCTGACTGTGATCATCCTAGTGTTAAACGAATGAAGAATATTGAAGCATATATGAACAGATATGATTCAGTCGCTCAAGACATTTGTAAAATGCGAATGCGCCCAGATGACTTTACCTTGATCAAAGTCATTGGTAGAGGAGCTTTTGGCGAAGTGCAGTTAGTCAGGCATAAATCT…	10						2e-82	100				3e-75	84.0491				3e-61	100				3e-71	100
NV13095-RA	XM_001600412.1	similar to ribosomal protein S6 kinase	GAGGGACACGTGACGAGGTTCTATAACACTCGCAAGTATAGAAGCTACTCTAAGCGTGCTGTGCTGCTGCGAGAAGCTAGAAAGAGATCGGGGATCTTTGGAGCGAGAGACGCGAGGCTGGATCCGGACGACAGCATGGCTGGGATCTTCGACATCGAGCTGCACGACGGCGAGACGACTAATCAGGACGAGTCCGACGACGATGTCATCGAGAGCAACGTGGGCGACTACGACACCGCGCCGAGCGTCGACTCCATGCTAGAGTCTGAGAATGTCGAGCGAGTTCAGCTATCAGAGCAGAATGTCAATCCTGGACAGGAGAAGACTGGTCCGCAGGACTTTGAACTCTGCAAGATTCTGGGAGAGGGTGGCTACGGGAAGGTCTTTCAGGTTCGAAAG…	11						3e-39	62.9371														2e-31	71.1111
NV16126-RA	XM_001601448.1	similar to ribosomal protein S6 kinase 90kDa polypeptide 3	ATGCCGTTGGCTACGCTAACAGTCCCTTGGAATCATGAGCAAGTAAATGAAAAGCAGACTTCAGAAATTCTATCTGCTGAAAGTCAAGAAGAGAACATGATTCCAAGAAGTTCTGTAGAAGCTCACTCGAATGGCTGCTCAGAGTCTCATGAAATTGAAGTTCGAGATCTTGTTCGGGATGGCCACGAGAAAGCAGAACCCAGGCACTTTGAACTTCTTAAAGTTCTTGGGCAAGGCTCATTTGGCAAGGTATTTTTGGTGAGAAAAACTGTGGGAAAGGATAGTGGGACTCTTTATGCCATGAAGGTCTTGAGGAAAGCAACACTCAAAGTTCGAGATAGAGTAAGAACAAAAATGGAAAGAAACATTCTAGTCGACGTGGAACACCCTTTTATAGTG…	34						1e-99	79.4466				8e-82	85.7988				8e-82	85.7988				5e-82	85.7988
NV10355-RA	XM_001607781.1	similar to serine threonine-protein kinase	ATGAACAGGCTACTGTATCAGACGTTTTTCTCGTTCATCTGCTGTACACTTGGACAGCAGGCAACAGAGACCCACACCACTGGATTAGTGCCAGATCAGGATGACGCTTTGCTTATGTTCTCTACATTAGATGGATCTCTTATTGCTGTAGAGCAAAGAACAGGAGAAATCAGGTGGCATCAGAATGATGAACCAGCAGTTAAGGTTCCCCATGATACAAATCAAATGCCTGTATTCTTGCCAGATCCAAAAGATGGATCATTGTACTTGTTTGGTCCTGAAACAGAGGCCTTGAAAAAGCTGCCCTTTACTATTCCACAATTGGTAGCTAGTAGTCCATGTCGCAGTAGTGATGGCATTTTATATACTGGACGTAAAATTGACACCTGGTTCAGTGTG…	1						3e-49	100														2e-50	100
NV18037-RA	XM_001604622.1	similar to serine-type enodpeptidase, putative	ttatctgtattcgatgtcggacaagacctggccaccgagaatcttcttgatgagtgggacgtaggttgagacgcgggtgaagagttcgggacgctggctgtcgcaggtgctcggagcgttgaggattccgatgagctggttgtcgtagaccagaggatcgccaccgtcgccctgaaatcaaaggaaaaagtcgttatcacctgtatataaaacataatattttcacgtcgataaagaatcatcgagttaggaactcacgttgcaagtgtgacccttctcctgaattgacaatgtgcagaggctgcccctggtcaggatgaaggtcctggtgctctggcactcatcgttggagatgactttggtcttgagagacttgaaaccgtcaccctcgactttcgg…	127						6e-61	100				6e-61	100				6e-61	100
NV11319-RA	XM_001601337.1	similar to serine/threonine kinase	ATGCCGGGTTCGAGTGGTTCAACCATCGGGGAAACGAGCAACATCAAGGATTCTATAGACTCGACGATCCACCTCAACGATGCATCCGGGAGCGACCCCGAGCAGAACATGTGCAATGGAGTCACCACTCCCCAGCAGTCCAATTCAGAACACAAGCACTATGACAACTCCATCTTCAATACTATTTCCAAAATTGTCAATCGTACGGCAAAGGTGCCAGAGATACAGGATTTCAAAATTGTCAAGCCCATAAGCAGGGGTGCATTCGGCAAAGTATTCTTAGGTTACAAGAGGACTAATCCAGATCAAGTTTATGCCATAAAAGTTATGAAAAAGAATGAAATGATTCACAAAAACATGGCATCCCAGGTAGTCATAGAGAGGAATGCATTGGCAATT…	4						6e-92	100				1e-88	100				6e-92	100				1e-87	100
NV10752-RA	XM_001606146.1	similar to serine/threonine protein kinase	ATGGCAACTGACACAATGAGACTTCCATCTAACATTCCATCAGAATATGTCCATGCCGTGGAAGAAACTGTTCATGCTATGGAAGACCATATAGAAGCTCGTGGTGATGGGTTTAAGTGGAGTCTTGATGACTTTGATGTTGGAGCTCCATTGGGCAGAGGCAAGTTTGGACGAGTTTATCTAGCAAGAGAAAAGACAACAAATTATATGGTAGCCTTAAAGACTTTATTCAAGACTGAATTGATGAAATCTCGCGTAGAAAAGCAAGCTTTGAGAGAAATAGAAATTCAGTCTCACTTGAGACATCCTAATATACTGCAATTGTTGACTTATTTTCATGACGAAAAAAGAATATACTTGGTTCTGGAGTTTGCAGCCAGGGGTGAGCTGTACAAAGAA…	2						8e-149	100				3e-155	100				2e-155	100				8e-136	100
NV14116-RA	XM_001607404.1	similar to serine/threonine protein kinase	ATGGAGAGATACGAGCGGATCAAAAAGGTGGGCGAAGGCTCCTTCGGCAAAGTGTTCAAGGCCAAAAGAAAGTGCGATGGGGCGATCGTCGCTTACAAAGTCACGGAAAAGAAAGGACGCTCGCCCAAAGAGCTGGAGAGTCTGAGACGCGAGTGCGAGATTCAGAAGGACCTGCAGCATCCGAATATCATTCAGATGCTTGACTCTTTTGAGACTGAGAGCGAGATTGTCGTTGTGACAGAGTATGTGGAGAAGGAACTGTACGAGATCATCACCAAGGCTGGGAGACTGTCAGAGGAACGAGCTCAGGTGATAGCCTGTGATCTTGTGTCCGCTCTCCATTACTTGCACTCAAACAGAATTGTTCATAGAGACATGAAGCCGCAAAATGTTCTCTTG…	16						3e-46	81.4815				1e-144	100									2e-44	78.1818
NV15295-RA	XM_001604071.1	similar to serine/threonine protein kinase	ATGTCTTCTAAGAGTGAACTGAAGAAGTTATCGGAGGAGAGCTTAACCAGACAACCAGAAGAAGTATTTGATATAATATGTAAATTAGGAGAAGGGTCCTATGGCTCTGTATATAAGGCATTGCACAAAGAGAGTGGACAGGTACTTGCAATCAAGCAAGTACCTGTCGACACAGATCTTCAAGAAATTATCAAGGAAATTTCTATAATGCAACAATGTGATTCCCCGTTTGTAGTCAAATATTATGGAAGTTATTTTAAAAATACTGATCTATGGATTGTGATGGAGTATTGCGGTGCTGGATCAGTCAGTGACATAATGAGGTTAAGGAAGAAAACACTGCAGGAGGATGAAATTGCTACAATTTTGTGTGATACATTGAAAGGGTTAGAATATTTA…	24						1e-61	100				1e-59	100				2e-58	100				2e-60	100
NV16231-RA	XM_001599394.1	similar to serine/threonine protein kinase	ATGACAAACAAAAATCAATATCCACATGTGGACATTGAGTGCCAAGCGACCTACGGACAGCAGGGTGATGGACTGACAGAGGACAGCAAGCTGGCACAGGTTTGGGTAGAGGAGCAGCAGCAGGCCTCCTCGACCGCCACTAAGCAGGACAGGCGAGAGTCGAAGCTGGAAGTCGAGGCGAGCAACAACGAGGGTGGGGGTGGCGGCGGCGGTGGAGGCGGCCACAGAGGGAAAGGCAATCTGGGCCGGCCGCGGGACAGCCAGATTATGCCGGTGGTACCGAGGCCGGGCAGCCTCAAGGACCCGGAGATCTCCGAGCTCTTCGAGAAGAACGACCCGGAGAAGATCTTCGAGGACCTGAGGGAGATCGGCCATGGCAGCTTTGGCGCGGTCTACTAC…	36						3e-117	83.3333				6e-109	82.3276				6e-109	82.3276				4e-111	82.684
NV17503-RA	XM_001600202.1	similar to serine/threonine protein kinase	ATGGCGGCCGATCTCTACCCCAGCAGCTCCCTCAAGGGTGCCAACGATCACAGGGTCGCAGGCGACATGAGGCACCAGCATCCGCAACTCAAGCAGATGAAAAGCGGCTCGGCTCTCGCCGTCGCGGCTGTACCGACGACGCCGAGCGTCAATCAACAGCCATGCGATGACGAGCAACGGCTGCGCTTTCAGGACAGTCGGTTCCTCACGACCCTCGTTCTTGGCAGAAACAGGAAAATCTCGCCGGACATCCTGCCGTCTTGCTCGCAGGGCGTTTTCCGGCAGCACTCGTTTCGTTCGTCCATCAACCTTTCGTCCAGCCCAACGACGAATAGCAGTGGCAACAGCACAACCGCGAGTAGTGCCAGGACACAATTGCTGGTCTCGTCGAAGAACACG…	87						2e-39	100				2e-41	100				2e-41	100				1e-105	100
NV18338-RA	XM_001600185.1	similar to serine/threonine protein kinase	ATGTCTCCACCGACGAACGACGTGACGAACGGGGTAGTGGTCGCGGCTCCGGGTGACATCGTCGCCCCGGCCCGACTGCCCACCAGCCCTGCGGCTACTCAGCAGCAGCTCAACAACCCGACTGGCCAGCAGCAGCAGAGCCTCGACACCGCCACCCCGACGACCACCGTCGTACCCACCCACAAGCGCACCCCCAAGGACTTCATCTTCGGCAAGGTCATCGGCGAGGGCAGCTTCTCCACGGTCTACATCGCGAAGGACATCCACACGAGCAAGGAGTACGCGATCAAGGTGTGCGACAAGCGGCACATCATCAAGGAGAAGAAGAGCGAGTACGTGAAGCGCGAGAAGGAGGTGCTGAACATGCTGGCCGGCGCGAAGCACTCGTTCGTCCGGCTG…	175						5e-177	99.3311				1e-131	100				2e-144	100				1e-107	100
NV50309-RA	LOC100113673	similar to serine/threonine protein kinase	>SCAFFOLD41:39254,43753atggtcgtcggcgaagcgagcatccataacattatgggtggcatggagagcaccggcggcgtgcgtctccacaaccacaagcgaaaactgaaacaaaggtaagactctcgcatcttcgattgcgtcgagcgaaaaatcgggcaagtgatttatcgagagcgggcgctgccaagcgggaaacgcgtgcgcgcacgtcgggacgaacggatcgtttactttggaaaggttcgacgcttatttcgagcgcgccgcgcggagacacctgttgtcctgaaaaaacgttgcacaaatggttaatgcttgatttcgcagctgccagagccgtaaattgagtcactttaccgcgcttgagtcactaccgccctgcaccgcttct…	41						2e-93	84.375				2e-91	84.0426				5e-94	84.456				2e-45	100
NV16010-RA	XM_001600060.1	similar to serine/threonine-protein kinase 38 (ndr2 protein kinase)	ATGAGCCTCGTGCAGACGGGCTCAGTTAAGGTTAGTCTCACTAAGTCCCGTTCAAGACTAGGCGTAGAAGATTTTGAACCTCTGAAAGTCATCGGAAGAGGCGCATTTGGTGAAGTGAGATTGGTCCAGAAGAAAGACACGGGCCATGTGTACGCCATGAAAATCCTCCGAAAGGCTGTTATGCTCGAAAAGGAACAAGTTGCGCATGTGCGCGCAGAGCGAGATATTCTAGTTGAAGCCGATCATCAATGGGTAGTGAAAATGTTTTACAGTTTTCAAGATCCCATCAACTTGTATCTGATAATGGAGTTCTTACCCGGAGGTGACATGATGACTTTGCTCATGAAGAAGGATACTTTGTCAGAAGAATGTACTCAGTTTTATATTTCCGAAACAGCT…	33						0	100				2e-156	100				9e-145	98.8722				4e-165	100
NV11912-RA	XM_001604456.1	similar to serine/threonine-protein kinase putative	ATGAAGCTGAACGAGAAGAAGGAGTCGGGCATCCACAAGGTCCAGGAGGTCAGCCTGGAGGAGCTCGACCTGAGCAAGGAGTACCAGGTCGAGAAGACCCTCGGCGAGGGTAGCTTCGCCAAGGTCCTCCTGGCGACGCACAGGCGAACCCAGACGAGGGTCGTCCTCAAGGCCGTGCACCAGGAGCTCACCACCGAGCGGGACTTCTTCCGCGAGTTCCACTACGCGTACCACCTCAGTCCCCACCCGAACATCCTCTGCTCGTACGCGGTGGCCTTCAAGGCCGAGAACTGCTACGTATTCGCCCAGGAGTACGCCCCCTACGGCGACCTGGCCGGCAACGTCAGGGCCGGTGGTCTCGGCGAGGAGATCTGCAAGAAGATCGCCTCCCAGCTGGCC…	6						2e-160	100				1e-155	100				8e-157	100				4e-175	100
NV14164-RA	XM_001607637.1	similar to serine/threonine-protein kinase wnk 1 3 4	ATGCCGAGATGCTGCAATGAGAACAAATCACTGAGGCTGGTGAGCAGCAATCAGCAACACAACACTGAAGATATTTTACTCACGCGCACTCGCCCTTTCTCTATTGGTGGTGGCGAACAGTTGCAACTTGAAGAAGAGGCACCTGTTGTTGTTGTGGAGAGATCGCACAGAAGAGTTCGCTGTGATCTTAGTCCAGTTCCAACAAACAGCAATTCTGGTTTTATTAAATTGATTGGCATAAAGAGAAAGTGTCAACTTGAAGCTAAAATAGACTCTGGTATTCATTGTAAAAATTCTCTTCAGGACAAAACTACTCGACAAGATAGTCAAGCAAGACATAGTTCTGGTAGCAGTGGGCACAGAGATAGAGAAAAGGAGGCAAAAAAGAGAGCAGCTATA…	16						9e-72	100				5e-63	100									2e-62	100
NV10497-PA	XM_001608072.1	similar to serologically defined breast cancer antigen NY-BR-96	ATGTACGACAGTAATCTGAATAGTTACAGTAGTGGAATGGCATTGGGTGTTTCCAGTAGTGGAGCTGGAATTGTACAGTTGGCTTTACACAAAACAACTAATACTTATGTAGTTATTAAAAAGTACTTCATTGATGATAAAGACTCTGAGGATTATAGTCTTATTCAACAAGAAATAGTCACAACAAGGCACTTACAACATCCAAATGTTCTTCCTTACCTCAATGCTTTTGTATCAGGGCATGATATTTATGTTATTTCACCTCTTATGGCTTATGGCTCGTGTAGCAATTTAATTAAGGAACATTTCAACGAAGGATTCCCAGAGCTTGCTATTGCATTTATTATAAAGGATGTTTTACAAGGTCTTGATTATATACACAAGAAAGGGTTTATTCAT…	1																					2e-66	100
NV17588-RA	XM_001601695.1	similar to SHK1 protein	ATGAACGAGAACAATCATGAAGCAGAACAAAGTTCAAAGGTAGATGTGAAGAAAACAAGATATGAAGGAATTAGCAATCATGACAAAGAAAATGGGGAGCGAGCCATGGAGAGACTATCGTGCAGCTCAGCTAATTTTACTGCTGCATCTATGTTTGAAGAATTCTTACCCTTGAAAGATTTAGAAATATCTACACCATTAATAAAAAAAGAAGAAATTACGTTCACATCTAAATTGCTTGGTCAAGGATCTTTTGGTACTGTAACCCAAGGGAAATGGAAATACACGGATGTGGCAGTAAAGACATTGAGATTGGGCATCAATTCTATGAAATTATGTCGTGAAATAGCAGTGATGGATAAAATTAGACATCCAAATGTTATATTCATCATGGTTGTG…	91						4e-155	91.4676				2e-137	90.5303				6e-135	90.3475				9e-70	96.748
NV14880-RA	XM_001603948.1	similar to shoc2	ATGAAGGAGCAGGACATTCCGGAGTACCTCGAGGGCTGCGGTTTGTCGGCTACGGCCAGCGACAACATGCCCGAGGCATGCGACCTCCTCAGAGAGTCTACCAACAAAGATGCAAGTACTCAGGTTAAGGAGCAGCCAAAGGAGAAGAAATTATCCAGCGCCTCCATATCTTCCAGCGACACAAAGAAGACTGTGACAGTCAAACATCCAGAATCTAACAAGCCCAAGCCCACAGCAAAAAAAGGTAAACCTATACAGGCTGACTTGGATGTTGCCAAAGAATTTATAAGATGTAGAGATGAGGGATTCAAGAGGCTCGACCTCAGCAAATCCAGCATAACAAATCTTCCAAACAGTGTGAGGGATCTCACTCATCTAGTCGAGTTCTATCTTTACGGC…	21						0	100				0	100				0	100				0	100
NV13582-RA	XM_001605445.1	similar to signal transducer and activator of transcription	ATGGCTCTGTGGGCCAAAGCTCAGCAACTGCCTCAGGAGGCGTTGCAAAAGGTGCGTTCGGTATACGGAGAGCATTTCCCAATTGAAGTGCGTCATTTCTTATCGTCATGGATTGAAGAAAAAATGTGGACTGACATTGAACCGGACAATCCACAGTATGAACAATACATCGCCAATCTTGTTGAATCTCTAATACAAGAGTTAGAAACCAAAGCAGCTTCTCTAAGCAACACTGAAGATCTCTTCTTAACGAGAATAAAACTAATGGAGGCAGCCAAAAGTTTTCGACAAAGGTACAGCCCACACCCCATATCACTATTCAAAATAATCAGACATTGCTTGGTGACAGAAATGAACCTGGTGTCTCAAGTTGAAAGTCTTGGTGGCAACATTATGAAC…	14						1e-150	73.7705				4e-132	87.5969				2e-131	86.8217				1e-151	74.7222
NV13800-RA	XM_001604466.1	similar to small heat shock protein	ATGGTTTCGCCACTGCTACCACTGCTCCTGTCGGCGGCGTACTTTGGAGACGTCGACCGGCCGTCGAGTCGCCTGATCGACCAGGACTTCGGCTTGGGCTTGCGCCCCGACCAGCTGGTCCTGTCCCGCTACGGCTACTACGTGCCGTCCGTCTACTACCGTCCATGGGCCGATCTGCTGCGCCAGGAGTCAGGCGACCGAGGCGTCTCCAGCATAACCCTCGACAAGGAGGCCTTCAAGGTGACGCTGGACGTGCAGCAGTTCAAGCCCGAGGAGATCGACGTTAAGGTCGTCGACAAGTTCATCGTCGTCGAGGCGAAGCACGAGGAGAAGAAGGACGAGCACGGCCTGATCTCCCGGCAGTTTGTGCGCAGGTACGTCATCCCCGAGAACGTCGAC…	15						2e-67	100				3e-67	100				3e-67	100				9e-62	100
NV10771-RA	XM_001606479.1	similar to Sptzle 1B (Spz1B)	ATGCGCTCGGAGATTTCCCGAGGAAATTGGAGAGGATTCCAAGCGGCAAGCGAGGCCGAAGTTCTCTCGCGAACAGGAGAAGCCGAAGCCGAGAAGAGTCGGGAAGTTATTTCGTTAGTTAATTCTTCACTTCGCGGAAGCGCCAAGTGCAAAGTACCTAATAGCGAAGTAATTGTGCGACCAAGTGGCTCATCATCCGGAAAGTTTCTCATGACATCGGACGACATCTCAGGCTTACCGCAAAAAGCGCCGTCGCAAGCTAGTTTTCTGGAAAATCACGTCAGCAGAAAGATCGGCAAGATCCGCTTTCCGGGAGACGAACCAGACGAAGCAGACGAAGCAGACGAACCAGACGCCAACGTTAACACAGTGGCCAACCTAACCTTACCGACGCCGGTC…	2						4e-71	100				2e-91	100				1e-55	100				4e-89	100
NV12473-RA	XM_001604883.1	similar to Sptzle 6 (Spz6)	ATGATTTTGCTCTGCGCGTCTTGCTTCGCCGAGGAGTACAGAGAGAAGGACAAAAACGCCACCGGCGACAAGAACACTCTGCCGGACGAACCGCCAGAAGGCTACTACGCGTTCGTCGAGTCGCCGAACGCGGAACCGCCGAAAGTCAGGCCGCCGCCGTACGTCGACAGCGAGAAGGAATGCCATGATACGGGAAAGCAGGGAAAGGGCTTCGTGTCGATACACAACATCTGCGGCGACCTGAACAAGGGCTACATACCTAAGAACCCGATGAAGCAGAGCTTCGGCGGATCGTCCTACCCCTTCGAGCTGATCAGAAACCACACCCTCAAGTTCCTGAGCAAGGCTCTGCCGATCCTCAAGGCCGATGACTCCCTGCCCAAGGTCGCCAAGGTTCAG…	8						4e-76	70.2041				1e-75	70.082				5e-23	48.5507				6e-93	74.89
NV17017-RA	XM_001603722.1	similar to srpk	ATGGCTCGCTCTCTATCAGCAAGTGAAAAGTGCTCTAATTCTAGTAACGAAACTATTGAAGACGAAGACGATATGTACAGTAGTGAAGACGATGAGCAGGAAGACAGTACTGACTACTGCAAAGGTGGTTATCATCCAGTTAAAATAGGGGATCTCTTCTTAAACCGTTATCATGTGACAAGAAAACTAGGATGGGGGCACTTCTCTACAGTTTGGCTGTGTTGGGATTTACAGGACAAGCGATTTGTAGCCCTCAAAGTTGTAAAATCGGCGTCACACTTCACGGAAACAGCACTGGATGAAATAAAACTGTTGAAAGATGTGCGTGATACAGATCCAAGTGATCCAAAGCGTAACAAAACCGTCCAGTTGCTGAATGACTTTAAAATTAGTGGAATC…	52						2e-36	100				2e-97	87.6289				2e-36	100				2e-44	100
NV18397-RA	XM_001601704.1	similar to survivin	ATGGCCGATGACGATCCTTGGCTGCTCAAGGAACAAGGCTTCCTGAACGTCGGCACCGAGTGCAAGCAGATTATTTACCACCCGAACCTCAATGTCCTTCTCATCACCACTGCCAGCGCCCAAGTCCATGTCTTCGACGTCAACTGCGGCCTCGTCCTCCAGAGATGTACCCTCTCCGGTAACGTTTATCTTGTTTGTATTTATTTGGGTGAGGGAGTAGACAAAATATTGTACACAGATGGCAGAGGAATTGGAGTCCGCGGCGACTATAATGGAGTCCTGTTGCTGGACAGCATTCTGCAAATGCCTGTCTTCAGGAGCGGAGACACTATTAAATTAGAAATGTTACTCTCGGAAGCTATACTATTGCATCATTGTCTGCGATCTGTAGAACTTCCG…	185																					2e-143	100
NV16254-RA	XM_001600193.1	similar to tartan	ATGGAGAGTATCACGGGCTGTGCTATCGCGTTGCTGGCCGCTTCCAAAACGCAGAGAAGGATAACGATGGCCACCGCCTTCTTCCTCACGGTGATCCTGACGAGCAGCGTTGCGGCCGGCGAGGCTGCCTTCTGCCCGAACGGCTGCATCTGCAACGACGAGACGCTCGTCGTGTCCTGCATCAGCGCGAAGCTCGACGTGATCCCGATCGCGCTGAACCCGAGCATCCAGCGCATCGTACTGCGCGACAACCAGATCAAGATCGTCGACGCCGCGGCCTTCCAGTTCTACGGTGACCTGCGCAACGTCGACCTGTCCTTCAACCACCTCTTCACCATCCCCGACAACAGCTTCGAGGCCCAGAAGCAGCTGGTCGAGCTGCACCTCAAGCACAACAAG…	36						0	100				0	100				0	100				0	100
NV11001-RA	XM_001599700.1	similar to tep3	ATGACGACAGCGAAACGCACATCGCCAGGCAAAATTCCGTCGCAAAGATGGACTGGTCACCTTGGGCCCCTGCTGCTGCTCTTCTGCGGCCTGACTAGCGGACAATCAAGGTACTACTCGATCGTCGCGCCGAGAGTCGTCCGACCGAATTCCGAGTACCATGTAGCTGTGAGCATCGTCGGCGTGTCCGAGCCCACCACCACCTTCGTCGAGCTGTCCGGCCAGCTGGACAGCGGGGAGTCGTTCGCCGTGTCCGAGAACATCATCGTCGAGCCCTACGCCACCAGAGTCTTGTCTCTCGAGATCGGCGATACGGGACCGGGCAGGTACCGGCTTCTGGCTCGAGGTATCTCCGGCTACGAGTTCGTCAACTCGACGGAGCTCGACTACGCGCACAAG…	3						2e-152	82.3353				2e-104	83.913				2e-152	85.2665				7e-154	78.18
NV16011-RA	XM_001600090.1	similar to teratocyte released chitinase	ATGGTCGATCCTGCGCAGCGTAGAAGAACAAAAGGCAAACACAAACGTAGTCCATTAAGACTCTCGATTTATTGGCGCGAGCTTCAGTTTGACAATAGCTCGCTACGTGCTACACACTCAGCGCGCGGACATGCGAGTCAAAAGATAGTATGCTACTTCGGCAGCTGGGCCGTCTACCGTCCGGGCAACGGCGAGATCAGCATCGAGAACGAGATCGACGCGTCGCTCTGCACTCACTTGATCTACACGTTCGTGGGCCTCAACGCCGACGGCACGATCAACATCCTGGACAAGTGGGCTGACCTGCCGGACGCCGGTGGTCGGGACGGCTACAACAAGTTCAATCAGCTGCGCAACGGCAATCCGCGAACCAGGACCCTCGTGGCGATCGGCGGTTGG…	33																					7e-175	86.8852
NV16523-RA	XM_001606108.1	similar to teratocyte released chitinase	ATGCGCGCAATCGCCATAGTCCTGGCAGCTCTGCTGGCCATGGCCACAGCCTCGAGCGACAAAAAGGTCGTCTGCTACTTCGGCAGCTGGGCGGTCTACCGACCAGGAAACGGTCAGATCGACATCTCCGACATCGATCCTACCCTCTGTACCCACTTGATCTACTCCTTCGTCGGTCTCGGCGAAGACGGCAGTGTCAATAACCTCGACGCCTGGAACGACCTTCCCAGTGGCAAGGACAGCTTCGGCCGCTTCAATGCTCTGCGTCAAAACAGTCCAGACACCAAGACCATGGTTGCCATCGGTGGTTGGAAGGAGGGCTCTGCCAAATACTCTAGGGTCGCCGCTAACCCCAACCTCCGCAAGAGGTTCGTCGAGAATGTCGTGGCTTTCGTCAAG…	40																					6e-131	99.1071
NV16524-RA	XM_001606120.1	similar to teratocyte released chitinase	ATGTACTGCGAGATCGAGCTTTGGGAGCCCATGCGCGCAGTCACACTGGTCTTCGCTGGCCTCTTGGCCCTGGCCACAGCTTCGAGCGACAAGAAAGTCGTCTGCTACTTCGGTAGCTGGGCCGTCTACCGTCCCGGCAATGGCAAGTTCGACATCTCCTACATCGACCCCAGCCTTTGCACCCACTTGATCTACACCTTTGTCGGTATCAGCGAGAGCGGCGACGTCAAGGTCTTGGACGCTTGGCAAGACCTTCCCGACAACTGGGGCAAGGACGGTTTCGGCCGCTTCAACGGCCTGCGCGAGATCAGCCCCCAGACGAAGACTCTGGTGGCTATCGGTGGCTGGAACGAGGGCTCGGCCAAGTACTCCAAGGTCGTGTCTGACCCCAACCTTCGC…	40																					2e-130	100
NV19267-RA	XM_001601960.1	similar to teratocyte released chitinase	CGCAAGGATAATCCCGAATTGAAGACTATGATCGGCATGGGCGGATGGAACGAGGGCTCGAGCAAGTACTCCAGCCTCGCGACCAACGAGACCATGAGGGAGAAGTTTGCCGATAACGTGGTGGAGTTTTTAAAGAAGTACGGCTTCAACGGCTTCGACCTGGACTGGGAATACCCCTGTCAACGGGGCGGTTCGCCCTGCGACAAGGAGAACTTCGTCCAGCTGCTAAAAACTCTGCGCAAACGATTCGACCGCGAGTCGGAGCAGCTGGTGCTCAGCGCCGCTGTAGCTTCCGCCGAGATGTCGGCGAGCAAGTCCTACGATATCCGAGCGGTTTGCGAGAGCTTGGACTTTGTCAACGTCATGTGCTACGATCTACACGGCAGCTGGGACAAGAAG…	5285																					2e-23	100
NV15924-RA	XM_001602651.1	similar to tnf receptor associated factor	ATGGTTCGAGGACTCTCCCAATGGACCAAGACTCTGAGCTTCCCGGCGAGGATGTCGCCCCAGAGACAGGCCAAGGAGGCCAAGGGCTTCCACGTGAGCCCGAGCGCGAGCCCCACTTCGCCGCCCAGTAGTCCCATCGCGACCGATAACAACAACCTCCTCATCGACAAGTCGCCCATCATCGCTAACCCCGACGTGCACGAGACCTTCCAGGATCTCGAGGCCGAGAAGGCAATAATGGGCTCGATCGTCTACTGCATCCATCACAAAGACGGCTGCAAGTGGTCCGATGAGCTGAGGAAGCTCAAGGCCCACCTGAACACGTGCAAGCACGACGCCGTTCCCTGCCAGAACAAATGCGGGGCTATGATACCGCGCGTGCTCATGGACGACCACGTC…	31											1e-114	97.9798									4e-114	97.4747
NV11600-RA	XM_001604282.1	similar to toll	ATGGCACGGTTTGCACTGCCACTGGCCGTTATCCTGATTTTTGCCGTCTCCAGCACGTCTGGTCAGTTCAGCTGCCCCAAACATCTACCTTGCTACTGCTTCGTTAGTGCAATGAACGAGTACAAGATCCACTGCGCGATCAACTCCACAGCAAACTCGGCCTTCGATATCACGATCCAGCCAGGGAACAAAGTGCGCATCCAGTGCAAGAACTCTCCGGACTGGTCCCAGTTCCTTCTGGGCTCCGCCATCGTTGTCGGTCCCGTCGTCAAGTTTGAGTTTGATTCCTGTGCAGCTCCAGGTCCGATGTACAGCGCTAAAATCGTGGACTGGCAGATCAATGCTCTGGGGGTGGAGTATTTGAAGTACGAGGATTTCAGCGCTCCGCTGACCGTTCAG…	5						0	94.5392				0	94.533				0	93.0267				0	94.95
NV12468-RA	XM_001604821.1	similar to toll	ATGGGCCTCGGTGGAACAAGCATCAGTTCCGATTTATCGGACGACCAGTGCAGGAGTCTAGTTTTGACGATCGGATGCTTGCGTCGAGAGACTCTGCGAGTGATCGAAAAATCGCACTCCAAAGAAGATCGAACGATGGTACGGCTCGCGCTGCCACTAGCGGTCTTGCTGCTCGCGATCTTCAATGCGTCCGGCAGCTTCAGTTGCCCAAAACGTTTGCCCTGTCACTGCTATTCGAACGATGTAGACACGTACGCGATCACCTGCTTGACCAACGCCTTGACCAATTCGGCGTTCAAAATCACGTATCAGCCAGGAGACCTGGTTCAGATTCAGTGCGAGAACTCGCCAAACTGGTCTCGTTTGCTTCAGGGCACCGTCATTGACATCGGCTCCGTC…	8						0	90.9497				0	91.3187				0	89.3099				0	91.14
NV14913-RA	XM_001604830.1	similar to toll	ATGGTTCGGCTCAAGTGCAACTGCCCACCGGTCATCGCCTGGCTTCTCGCCGTCGTGGTCATCCTCTCGGCAGCAACTCCCAGCGTTGCGGACGTCTGCCACTCGGATCGCTTGCTGAAAAACGCCGACTTCGAGGTGAGGTGTACCAACTCGCCGAACCTCCAGGTTCACATCCTCTGCAAGACCAGCAACAGCAATACCTGGTCGAACTTCCCTCGCGAACGGCTGAATCTCGTCAAAGTCGAGTCGACGATCTTCCGGAAGTGCAGCTTCGACTCGGACCTCAACCTCCTCGACATCACCAGCAAGTTCCTCAACCTGCGCAGCATCGACAGGCTCGTGTTCGAGCACTCGCTCGGTCCACCAGGTCGTGAGAATCTACGTGGCTTCAACCTCCAG…	21						0	93.0052				0	100				0	82.2018				0	81.903
NV18402-RA	XM_001602964.1	similar to toll	ATGCAGGCCAGTAATCCGGCCTTCCTCGCGATCCTCCTAGGCACGATGTTCTGCGTGCTCGGGGCCTCGCTGAGCCGCGCGCTCCGCTACAAGGCCCCGGACGAGTGCGAGTGGCTGGCCGAGGGCAACGCCGAAGAGGACGTTTCCCTCGTTTGTCGCCTTAGGACCATTAACAGCGAGCTCGAGAACACCAACTTTAGCGTGATCCAGCCACAACACACGGTGCGGCTCCGGCTCGAGTGCAGCGACGCGCTCTTCTACCAGAGCTCGCTGAGCGCGGGCAGTTTCAGGCCCCTGGTCGAGCTGCGCGAGCTCGTCATCGAGTACTGCAAGATCGCCAACCTCTCGGACGACGCGTTCCGCGGGCTCAGGGAGCTTAGGAATCTGACGGTGCGCACC…	186						0	100				0	100				0	100				4e-48	100
NV18523-RA	XM_001601579.1	similar to toll	ATGAGTTCGTGGAAGAGCGGCGTGGTCCTGCTGGCGCTCCTGCTGCTGCTGCTGCTGCAGGCCTCGGGCCTCGCACGCGCCCGAAGCATCAGCAGCCTCGAGGCCCCGCGCGGCTGCAGCTGGCGCCGCGACAACTCCTCCGAGGACGCGCCCGCGCACCAGAGCGGTCTCCTCTGCCGGGTGCGCAACATCGCCAGCGCGGCCAGCCTCCTCGGCAACCTCTCGGGCCTGCAGGCCGAGAGCGTGAGCTCGCTGCAGCTCGAGTGTGGCGAGCCGCTCCACTACGAGAGCCAGTTCGAGCCGATCGGCACCGGCTTCCTCTCCGCGCTGCCCCGGCTCGAGCGGCTCGAGCTCGAGCACTGCCGGCTGCGCAACCTGCCCGCCGGCGCGTTCGCCGCG…	233						0	100				0	100				0	100				8e-114	88.4615
NV50152-RA	LOC100122082	similar to Toll-like receptor	>SCAFFOLD14:810449,816284ttagtgggcgccgaagtaatcccgatgctccatgatggctattctgcgaaatcagtttgaaaaatttaacgaaccgcacttgtcactcgagaaactaatgatgccgctcgagtgtgtttgctctggcacatcgcggccgccgccgagagccgtagatatgtacacataacccgcgctctacatatcggcgctcgtgattccaatggctcgcgcgggcaaaatcgactaatcgaccgcgtttccggttacgaatgaacgatttgattgtgcgtctggcggtgcgattggtcctcgttctcaattttcaatggcaccactgagtctaatgccgcggaggaggaggatctcgtgcgatccctctcgtaaatgcgcgc…	14						0	100				0	100				0	100				8e-30	74.1176
NV10593-RA	XM_001600513.1	similar to TRB2 protein	ATGCGAGTGGCCACGCGGCACCAGCAGCCGATGCACCTGCAGGTGACCCGCACGAACAACGGCAAGTTCCTGGTCAGCCCGAATTCCAGCCCCGATCATCATCACCAGCACCAACAGCCCCACCACCACCGCCAGCACCACCAGCACCACCAGCACCACCAGCACCGGCACCACCATCACAGTCAGCCGGTCGCGGCGCAGCAGCCGCAAGGAGCCGAGGATGCGACGCCGGCCCAGCAGGTCAACGCCACCGCCGGCGAGTCGCACGGACCCACGATCCTGGGCGACAGGTTTCTCCTCGTGGCCCCGGCCGAGGGCAGCACGCTCTTCAGGTGCGTCGACGTGCACACCGGTCAGCAGCTCGTCGCCAAGGCGCTGACGCTGGGAGACAGGGGCGCG…	2						3e-52	100									7e-53	100				1e-53	100
NV11079-RA	XM_001602328.1	similar to Trk-like receptor tyrosine kinase	ATGGATCAGACGGCGACAGCGCCGAGCGTCAACTGCTCCGAGAAGCCGGGGATGTGCGGCTTGGAGGCCGCCTGTCTCAAGGTCGACGCGACCACCTCCAAGTGCATCTGCCCGCACGACAAGTCCGAGCCCACCGCCGATCTCAAGTGCCTCAATCGCTCGAAAGTTTCCAAAGGACCTAACCCCATCCGCAACATCATACTGGCGCCCGGAAACGGCACCAACAGCACGACGGTCCTCCCGGAATCGAAGCAGGTCGAGAGATTGGAACCGTCGAGGGTACCCGAAGTCACCGGCATCGTCATGGGCTGCGTCGTAGTCCTGGCTCTGGTGTTCGGTCTGATATACTACTGCAAACGACGCAATTTCAACGCAAAGTCCAAGCGCGGCGATCTCGAG…	3						1e-56	79.2593				4e-60	78.3217				4e-59	79.7101				2e-49	77.21
NV14767-RA	XM_001599501.1	similar to trypsin	atgcccacccgaatatccggtggttcctccgccgacgtccgcaaccatccgtaccaggtcagcgtcaacgcttacggcaagtaccggtgcagtggtgcgataatcagccgtgactgggtcctcacaacggtccattgcgcgagcattccacgtgagagctggcacgtcgcaacttcagaacggcggcaccgtccactcgatcggcaaggtcatcgatcacgattactacacctcgcaactggccaggttcaacgacgtggcgctgcttaagctcacggaaccgttagaattcaacgaaaccactcagccgatcgagttgatcgatgccaaggtctcgattaccgagggctctaccggtgtcatcagcggttggggtactaagttcgatggcccggagct…	21						8e-131	90.4059				2e-126	90.8745				6e-126	90.8397
NV14772-RA	XM_001599694.1	similar to trypsin	atgcttcaattgctaatcctgtcttttgtttttctcggggttgaaagtggtaagactaatttattcatcctcgtactctagcagtatgatcaaattgttgattgattttttaaaagaattttattttaattccgatattaactctaaaatgattgaacaaaaagttcagaggaacagtcaacatttttttaaaataaatatttctgacttgcaaatcgagcatgaattcagcttgttcttaatcacaatctgttgtgtattatctaagtatgacatattctcaaaagcatgtatcgataaaataaacaaaactccgatagcgatggaaccggtataaacaagataaatcaaattatgccaacaagttaaagcattttttttaccaattttcattttcct…	21						4e-74	99.2308				6e-74	100				3e-71	99.2063
NV12305-RA	XM_001606310.1	similar to tube protein	TGTTTGTTTTACATTGTTGTATTGAACTCAACTCATACTAACTCTACATTTGATTGCTAACAAGATTGACAGAAATGGCCACTCTAGACACAGAAATTCGCAAGCTTCAACCAATCGAGCTGTGCACGTTGGCACACATTTTAAATCAAGCTGATGCCTGGAAAACACTGATGGCCGCAATTCCATCGCCTGACAATCCGAACCACAGTTTATTCAATCATGAACATTTCAAAATGATCGAGCAGGCGATTCGTCAGCAGCAACGAAGTGGAGCCGAAATTTTTCTATCGGAGTGGAGTACACTAGGTAAACAACGACCTACATGTCGTTCTATGCTTGATCTTCTAGTGAAGGCTGAACTGTTCAGAGCTGCAGATTATTTAGCAGTGGACATCCTGA…	7						4e-29	88.0597														4e-27	98.27
NV16630-RA	XM_001602804.1	similar to tyrosine protein kinase	ATGGAGGAGGATAAACTAGCAGTAATAAACGTGGCCACAGAAGTGAAGATAATAAATATTACTTATGTCACAGGTTGGACTGCGGAGGATTTGTGCATTAAGGTATGTCAATATTTTGGTATTGGCCCAGTGGCAAGACATCTTTTCGCACTTAGAAATCGTTCTACAAAACTTTGGTATCATTCAGCATACAAATTCGATGGAAAAGAAAAGCACAAATTTGACTTCCGCTTAAGATTCAAACCATCTAGTCTTCGTAGATTAAAACAGTTAGATGTTAGAGCTTATGATTATTATTTTCAACAAGCAAGAGGCGATGTACTGGAAAACAAAGTTCCAGATATTGTGTATGAAAGGCACAGGCGTGAGCTCATAGGTTTAGGTGTTTGTGATATGTAT…	42						0	81.6901				2e-68	98.3471				0	81.068				2e-66	98.3051
NV50315-RA	LOC100117773	similar to tyrosine-protein kinase	>SCAFFOLD42:167229,177566atgctttgtgcgttcgttagataacttcacgattgtgattgaatgtattctattttttaattagaaattaaaattttcagttgacatcggagtaccgcccacgcctattctagtcgaagattcaaatgcagcgacgtctctaacgctcaaatgggacaacagtcatctgaaacagtacgacttcaaaatcatgtatttcgcccagtggaagtacgaagatgtcgagggggactggagatactgcgattatcagagttggaacgggaacaatcagattttcgtacacaaattacagccttacacaaaatacagggtaatgcattgaaatttatcctcaaatttaatcttgaattgtgacgaaaaaaaaattcacg…	42						2e-55	100				4e-56	96.1165				6e-51	100				0	82.5359
NV14273-RA	XM_001601888.1	similar to tyrosine-protein kinase btk29a	ATGATGGTGTTAACTGCTCTGAAGCAGGTAGCCACGGCGGCCACCAACGCCGTGCATTCCGCCACCGGCGGAGGCAGTAGTCATCATCACCCGGCTGCTACTTCCGCTACACCTGCAACTCCAGTGATGCCGGGCGGAACGCCAGGAACGCCGTCTTCCAAGGCCAAGAAGCTGATGATACGGAGCAAAGTGGTGGTCGCCCTTTATCCGTTTCGAGCTATTGAGGGAGGCGATTTGTCTCTTGAAAAGGGGGCGGAATACGAGGTGCTAGATGACTCCCAAGAACACTGGTGGAAAGTCAAGGACGAGCATGGATCGATCGGCTACATACCCAGCAACTACGTCAAGGAGAAAGAGCTCCTCGGTCTCCAAAAATATGAGTGGTACGTGGGCGACATG…	17						2e-58	82.3529				4e-50	80.1653				1e-47	69.5312				4e-54	71.9424
NV10334-RA	XM_001607681.1	similar to tyrosine-protein kinase pr2	ATGGAGGCACGCCAGAAGGAGATCGAACTGCGGTCTATAGCTGTTACCTTGTCCAAGTTGGGGAACGACAAGCTCTTGAACATCGATTCTCGCTCGGACGTTCGATTGACTCTCGCGACTCCTCTCTCTCTCTCTCTCTCTCTCTCGCCCCGCGAGGAGAACGCACAATTAGGGATGTCTCGGAACACGGGTCCCGGGTTGTACGAGTTCCTCATGGAGGCGGAACTCCAGCAGTATTATGCTGGAATCAGAGGTGATCTGAAGGTCCAGAACACGGCGCAGCTCAAGTACGTGACGGAGGAGGACCTGTGCGGCATCGGCATGACCAAGCCGGAGATGCGCCGTCTGAAGAAGTACTTCCAGAAGCACTTTCCTCAGAACTACCTGTCCAAGTTCAAG…	1						5e-110	100				1e-109	100				5e-110	100				6e-112	100
NV18138-RA	XM_001601258.1	similar to tyrosine-protein kinase transmembrane receptor	ATGAGCGTCAGGAGATCCTACTCCGACGACGACTTCGACGATACGAGCAACAACGATGGAGATAAATTTGGTACTTCAGGGAGTGGATTATCTACTCCAAATCAGTTAGGATCAACAAATCATTTTGGTAGATCACCTCCTAGTCCACAACCAACTAATTCGCAAACCAGCACCATGGATCTTATGGAAATCAGCGGCCTTAAAAATGTCAATATGCAAATACCAGTAGGTGTTAGTCTCGCTAACCTGCCTGGCGCATCTTTGCTTCCAGGGCGTAAGGACAATCATGAAGGAATTTGCGAGCTTTACGAAGGCAAAATATGTGCACAGTTTGTTGGCAATCACTCCGTCTACATTCCTCACCCCCTGACACAGAAGATGTTGGAAGAAAAATTAATA…	139						2e-95	87.9227				1e-97	87.2642				8e-88	85				7e-73	99.3289
NV14036-RA	XM_001606767.1	similar to vascular endothelial growth factor receptor 2	ATGTTGACGCCATCGGGCCTGATCGTTTTTGTGAAGTGCATCGTTATTATCCACACCTTCACGGAAGCATTCAAGCCTCGCCTAACACCCGACGTGCCAGAGCTCATCATGAACGAGGGGGAAAGTCTGGAAATAACCTGCTTGAGTTCGCGTCAGATCAAATTGTTTTATCCTCAGTACGACGTATTCAACAGGACGAAGCCTTCCGCTCACCAAATCGAGTTCCAAGACGTCCTCGGTCCTGCCATGCAGTGGAAATTCCGTCGCAATAAAACGATTTTCGGCGACACCGGATGGTACGGCTGCGCGGACACGGCGGCGGAAATTTCGTCGGGGCATTACCATCATCCCAATGCGAGCTTTGTATACGTCTACGTGCAATCCAATGTCAGCGGATTC…	16						2e-60	92.9825				2e-60	92.9825				8e-59	99.0476				2e-58	99.0385
NV14991-RA	XM_001600876.1	similar to VEGFR-A splice form A	ATGCGGAATGTTATATTTTCCATCTCGGTGCATTCCGCGTCCTTGGACGATCGAGAATCGATTCTCGATACCGATTTCCTCTTGCACAGCTCGCGACAGTACACGATCATTTTACCGTGTCGACCGACGTCGAAGGAGCTGCACGTGCAGCTGAAATCAGAGACCGAAATGGAGGAGATGGAGCTCAATGAAAATTTGTCTTTCGATCCAAGGGTAGGCTTCAGAATGGAAAATTTGTCCGCTTTAGACAGTAATACTTACTTTTGCGAAATAGAACACAACGGCACGACAGAAACACTGACTTTTTTGGTTAAACTCATTCAAAAATCAACCTTGAAAACGCCCGTAATATTGAAAGATGGCTTGGAGTACGTTACCAAAGGCTCAAGTTTGCACGTC…	22						7e-64	98.2143				3e-64	94.1667				5e-60	100				9e-61	99.0476
NV17744-RA	XM_001599818.1	venus kinase receptor	ATGTTAGAAGAAGTAAACCCAAAAAGGACTGCCAGGCTAGATGGACAAACTTTAAATATTCAATTCGAGATATCAAGAAGGGTAACTCAGAGGTTAGTCTCGAGGGTTATGAGTATATTTCTCCAAGAAATATTGGGTTACACTGATATTGCTCTCGTTGCAAAAGAGGATGAGTTTAACGTAACTGCCACCTTTGCAAGGTTATCTGAAAATCTAACAAATTCTCGAAAATCTATGATTCCTGAATCTATGGTGAACATGGAAGTATGGATTCCACCACATTTAGATACTGTGCCTTTACTAAGCAAACATGATGTCTTAAAAGTTGGAGTAGTTGCACCACCAGGACATTTTGGCTGGTTTATTCCAGATAGATTGTCAAGGCTAAATGATAGTTGG…	110						1e-68	67.6923				2e-79	70.4225				1e-68	67.6923				3e-52	100
NV10893-RA	NM_001161677	3-glucan recognition protein//Gnbp1-2	AGTCTCTGTGGCGCCGTTACCACAGCAGATACACACGGCCTTCATACGTACACATAATTAAAGTGTCAATTATACAGTATAGTGTTACAAGTGTAGGATATAGCTGATATGTTTACTCTATCGTCTCTTCGATTTTTCCTACTGGTTCTGACATCGGCGCATCTCACGAGTGCTCAGTATGTTCCTCCGGAGGCTCTGGTAGAGCCGCTCAAGCCCAATGGCATCCGCATTTCCATACCAGACGAACCGGGGATTTCCCTGGTAGCCTTTCACGTGAAGTTCAATGACGAATTCATCGGACTGGAGGCTGGCACCATAGCCCGAGATGTGGTGCGAGAGAAGAACGGCCGCTGGACTTACGAGGACAGAAGCACGAGGCTGAAGAAGAACGATGTTATT…	2						8e-164	86.1446				6e-137	84.4291				2e-132	84.0426				2e-118	90.43
NV13720-RA	XM_001607148.1	angiotensin-converting enzyme	ctagaacgaggataaggccagggtcagcaggaggcctaggagcgcgctgttgcccaaggcgcctgataccctcgggccgctgttgtagtagccctggtacaggccgctgccgtagacctccagaccggccgtctcgatgctgcgcttgcagtagtcgccgtctgaaacagggaaaacgaatataagtccctccagctcgttaaccggctgccagtttcttgccgagagacacacaatcccacaagtatacatgggggcctcttgcccactcgaacgctctcttccttcttctatacagccgtatacatttatttatacacttatatacctgtatacagatcggccgaggggcacttgcgatagcgaggcttgcgcaacgggcgagcgtttctcacacgc…	14						2e-73	83.5443				2e-73	83.5443
NV10048-RA	XM_001602996.1	apyrase 1	atggactcattgagcaaactaaacttgataacattaacatgtttggtttatgcttctatctgcaattcgttgccattgagagaagccagtgaaacctttgaactctcgatcattcattttagcgatttccatgcaaggtgatgagaataattgctagtaaatttcattaatatacttattatctttgattttctacattgaacttcttaagattccttccagtttctcctccctccggcggtctttgctacgaaaatgagaaatgcgtcggtggcattgcaagagttgcgagtatagttaatcatctcaagcagattcgaccaaacgcaatatttctaaacgccggagactgtttccaagggactctgtactacgatgtccatcgcggcaatatcactg…	1						3e-53	79.2308				5e-61	82.6087				2e-54	76.259
NV13365-RA	XR_036763.1	Argk, arginine kinase	atcaggatcaatgaatctctttattctccaccaaaaggaatttcgttaaaaacgttagtcggcttgccaaagtttacgattcgatctctctccacaggccttgaaaatgccaggcccttgtatatggtgaagttcatcagtttcatcgcgcaatcgctctcggaagcggagaaaaaaacgcagcgtcactaagtcgtcttataaagtctcctcccgcctgatcagctcggcgatcccgttgcccatctcgaggagggccgcgtgttccgtcagccccattcgcctcttgttgctgacatcgtagacgccgcccctcgctctcgctgtgctcgcctcgcgtgcctcgtacctgagatgaatttttctttttttcagaataacttgattgaacgggagagt…	13											1e-60	99.0654
NV10198-RA	NM_001160000.1	B3gat, beta-1,3-glucuronyltransferase	GTCGGCATGTCGCCGTCATCGTGGCAGCACTATGGCGTACGCTAGCGGCTTCGGCGGCGAGAGCGGCGACCAGGCCAGACTACTGCAGAGGATGAAGGAGAGCAGCTTGGCGCGCAGCATTGAGCATCACGGCGGCTCATCCTCCAGTAGCATGATGTACAAGACCGGCCGTAGCTGTTTCAGGCCGCTCTACCTCATGTGCCTAAGCAGGACCATACTCGTTCTCGGATTCCTCTTCGTCATCTATCAGAGCTACAACAATTGCAAGGCTCAGGAAGAACTATGCAGAATGACCAGGGATTCTTTAGAAGCAATAAGGGCTGCATCGGTTGCCTGCAAAAATATAAATGAACCGGTGCACATGCCGATGCCCACCAGTGCAAAGATATGTGATGCTGT…	1						7e-64	100				7e-64	100
NV14157-RA	NM_001142855.1	Cct7, chaperonin containing TCP1, subunit 7 (eta)	GAGACGGGCTTTTTATACTCTTGTGTGGTTTTGTGCGAGATCCTTTTTAACGTTTATCGTGCGTGTAACCCCCCCGTGTGATAATCATATCTATCCTGACGATTAACCGGACTCCCGTCAACTTGCCAAAATGCAACCTCAAATCATTCTTCTGAAGGAAGGGACAGACTCGTCGCAGGGCAAGCCTCAGCTGATTTCCAACATAAATGCCTGTCAAACAGTTGCAGAGGCTGTTCGCACAACTCTGGGCCCTCGTGGCATGGACAAACTGATCGTTGACCAGAATGGCAAGGGAACGATCTCAAATGACGGTGCTACCATTTTGAAGCTTCTGGACATTATTCATCCGGCAGCCAAAACTCTAGTCGACATTGCAAAATCACAGGATGCTGAGATTGG…	16						0	93.299									0	93.3504
NV13290-RA	XM_001604802.1	chymotrypsin-like	cacacaccagacatgaagtgtttgttgatctttgctgtgtgctgtttggcactaggtaagtaactaatcaacttttaatcgaacatttaaaaactgaatatccctggtagaaatgtcaacggttcaatggtttagcaatggcttatttaaccaataatgccaatgaaccgcttagaaaaccgctaaataaccgcttactgtaatagaagcttatgcacagctccttgcagttaatttgcttaaattcagtttactagccatacgtatacaattgtcaggttaaaacttttattaataaatatgaatttacctatatggttgagtataattgaaaaaaggttaggaaatgcaaaggacatgtaacaatttgtagataatatatttaagttgtatctagat…	12						3e-55	99.0196				3e-51	98.9583				4e-53	97.9798
NV12985-RA	XR_036795.1	Ckiialpha, casein kinase II alpha subunit	atgatacatcactgttgtattttgagcattgactaatttcttttttctgtttttctgttcctatataggtctgctgctccactcttatgttggtaactgggtgagaggacgagagagcgtgtttaaagggtgtgcattttcagtaggagatcagggcagtttgataaagagtggtgcaaaggacaaggacggcgttgacactcagtgttttgaaagaatggcgcttccaagtagagcaagagtgtatacagatgtaaattcacacaaacccagagagtactgggattatgagtcgtacgtcgtcaactgggggtaaggatatctttcctttttttggaattatataacacctacctttttttattctacagcaatgtatgctgattgtattcatctact…	10						4e-103	88.4058				4e-103	88.4058				3e-103	88.4058				2e-39	100
NV13577-RA	XR_036798.1	Cpr, cytochrome P450 reductase	tcagttctggcaattcgagcacttgggtattcttcggtccttcatccgcactttcttcgtttcccggttgagtcctgaaagcgaggagtcgaaaatgagaataaaatcacgacggcatgacacagacgatgctttcgaacaaaagcttcgcgtgcggtgtacgaggcacgttaaatatatacctatagactcggccgatgcgtccacgcgtgacatcatccgcctcggatagacgaacgcacgtatacggctttacacaaagtgcccgcggctattctctcgcgcgtaccgattcaaaatacaatagagtagctgtagacgttcgaattttcaaaggcaggacgtgcgcgtgtttttcaacgtttgacacgaaggcccgcgcgcgataagcgccctttg…	14																					9e-91	81.592
NV10545-RA	XM_001608249.1	Crl, courtless	ataacctcaaatatataaccttgcaattgtcacagcactgaacatatacgattgatatactgcggagaaaattgtttcttataatcgtcaactttacaaacattattttataaaaactttttttacaagaagaggaaccaatatattcgataatggcaggttttgccttaagacgcttaatggctgagtacaaacgtaaaaaagaacccattaatataacattttttgtaaaacgattatttaatttaccaagaattttgaataaatttcagaattaacggttaatccgcctgaaggaattatggctggcccagtgaatgaagaaaattttttcgaatgggaagcattaattacgtatgtacactaatcgcgtttgtatatatgtcttaggtctggtca…	1						9e-64	83.6879
NV14415-RA	XM_001604514.1	cysteine-rich/KU venom protein	atgctgcgtctgttaatcgccgcgtggttcgtcgccacggctcaggcgggatgtccgctgagcccgacgtccgatcaaacttccgccaagcgacttcccggagacggcggctatcggatactcatcagcggggactacgataagtacatcccgaacgcggtctacaccatcagtcttcaaggtatcaattatatcggcgaatcaaatggctttcactaatatagacgagctgttaaatctggcttttttcattttcagggccgcataattacgagtcgcggtcccaggaattcacgcggttcacgctctcggtggattcgcagcacgccccgttcaatccggcggctcgcgttggtttcttccaaatcttcccggactccttgacggagttcaacgagg…	18											3e-55	100
NV13920-RA	XM_001603271.1	Def1-1, antimicrobial peptide defensin 1-1	ctttacaaataatccaataatttattcaaatttacggtatttacattttgtgaaatctatgtacaaataaaactttccatcacacaagtaatgcggctgagattttcaactcgactctaaccaaaacgctggtcccagagctccttgaaagtggtcctacaagcaagtgtcaaatatgacgattttcgaaaaaaacgaaatcgctgtttttaattattataacgcaaactcacttgcgacattcgcaaatgccaccattgcaactgcctccagctttgcccatactcaaacagttggctgcgcacgctgaatcgccgacgacgccgccgaaactgaggagatcgcaggtgactctacgctgtcttacaccggcgtcctcgtcgactgctgcttcatccc…	16						1e-19	100
NV18472-RA	XM_001599412.1	dipeptidylpeptidase IV	ATGGTCCGAGCTGAGATTGTCGGGCTCTTGTGTCTCCAATTGATAATCTCAACGAGCGGCCGCACGTTGGACGATCAAGCGAAAGCCGAGACCATCAGGACGCCGGCACCGAAAGAGAAAAAAGTATTTTCCCTCGACGATGTCATATCGAATGCTTACACCAGCGACTCGTTCAACGGCAGCTGGATATCGGAGACGGAAATTTTTTACCGCATCGAGGAAGCGCTGCTCAAATTCGACGTGACTACCAAGCAGAGCGAAATTATTGCGAAGGATGAGCTTTTCGATGATGTGAGCGGGCTAAAGTTCTACTTGTCGCCGGACAGGCATCACGTGCTGATTCGAAACTTGACGGAAAAAGTTTACCGGCACTCGTCCCTCAGCGTGTACAGCATTTAC…	204						3e-88	85.1648				5e-87	85
NV18603-RA	XM_001600728.1	Emp, epithelial membrane protein	GATACGCACAGTGCAGAGCCGACGGACGGGTTTATTTTTACGTCGACCTCATAAATGTGATCGTGAACAAGGAGATCACCCTGGCCGAGGGCGGCCGCACCTACGGCTGGTGGAAGGCACCGCCGGTGACGCCACAGATGCACGTCTACATCTACAACGTGACCAACGCCGACGAGTTTCTCAACAACGGCGAGAAGCCCGCGTTGCAAGAACTTGGACCCTACGTCTATCTGGAGACCTGGGACAAGGTCAACGTTAAGTTCAATGACAACGGCACCGTTACGTACAACGTCAGGAAGCAGTTCATCTTCTCAGAGGAGCTGTCAGTCGGTTCTGAGGAAGACCTCGTGGTAGTCCCGAACGTGCCCATGCTCTCGGCGACGAGTCAGTCCAAGCACG…	279						9e-96	100
NV13939-RA	NM_001159947.1	Fibp, fibroblast growth factor (acidic) intracellular binding protein	ACTGCTCAATTTGGAGCAGTGTCAAGTTAAAAATAATCTGCATTTATATCAGCGATCTAATCGATCGCAATGTTTACCTAAATCCGATTCAAGTATTACCTGCCTTTTCCACGTGAAAGCTTTCTGAAATTCTGAAAATGCATTTTTCAAGGCGATTCTCCGACGAGTGAAGTCGAGTGATAAACATAACCTTAGATATGCTGTCAGAAGTTGACGTATTTATTAGCAACTACACACTTGTCGATCCTGAAGTATATCAACTTTGGGTAGATGGATATTCGTCCAGCGATGCAGTTAATATTCTACAACAGAGAGGAATCTGCCAGCAAACGAACGCACCAGTCGAGCTCCTTGCTTCAGATGTTTTGGACCATTACCGTACTTATTCTCTTCTTGAGA…	16						3e-37	100				5e-26	100
NV14393-RA	XR_036784.1	G6pd, glucose-6-phosphate dehydrogenase	ATGAATCGCCGATACGTCAACGGAAATGGAAATCAAAGCCAGCATCCGGTGCTCAGAGCCTCTACTGAGGAGAGCCTGGCGTTCATTCGGCAGTCCCTTAAATCGGAAGAAATGGACCATCTCGAAGGCACGCACTTCGACAGCCACTTTCCTCACGTCTTCGTGACCCTCGGCGCCTCGGGCGACCTGGCCAAGAAGAAGATCTACCCGACGCTCTGGTGGCTGTTCCGCGACAACCTCATCCCGGCAGCGACGACCTTCTACGGCTACGCCAGGAGCAACCTGACGGTCGAGTCCCTGCGCGAAAAATGCGAGCAGTACATGAAGGTCAAGCCCGGCGAGGAGGAGCGTTACGAGGAGTTCTGGCGGCTCAATCACTACGTCGCCGGCTCCTACGAC…	18											3e-118	99.005
NV20687-RA	GLEAN_01753	GLEAN_01753	>SCAFFOLD199:128492,138207atgacggtgaaagttaggaaagcaatgaatacggtgtggggaatttggaaaagggcgaggttagataatctaaaggggagattgtatttgatggacgcaatagtgaaatcaggatgtttatatggagcagaattatggggatgggaaaggtgggaagagatagagagggtacaaggaaggtacgtgaaaatggctctaggggtaaatggaaacacaccagactatatctggaaaatggaggcaggtagaactagcttagaaatagaatcgagaaaaagagcagggaattatttgatagaaataataaaaatggaagagggaaggtggccaaaaatatgcttgttagaggaattaaggaatttgaaaaatggat…	199	AC185134.7	Nasonia vitripennis BAC NV_Bb-85B05 (Clemson University Genomics Nasonia vitripennis BAC Library) complete sequence																XP_001946209.1	PREDICTED: similar to nitric oxide synthase [Acyrthosiphon pisum]	35	1e-63	94.0678	PREDICTED: similar to nitric oxide synthase [Acyrthosiphon pisum]	PREDICTED: similar to nitric oxide synthase [N.vitripennis]	aphid
NV21109-RA	GLEAN_02823	GLEAN_02823	>SCAFFOLD4327:666,1019acaaaagaagaactagccgatgctggattcttctatgggggaagtggcgatcaaaagacctgctatcagtgtggtggtggtctgaagaactgggagcctaatgaagatccatgggtacagcatgctaaatggttctctacatatttttttgtgcagatggttaaggggcagagatttattgaggccgttgtcggaaaagataaaatacctgtattagatgaggtaagaattatctcctttgatgttcacaaatgtataaatattaaatatatattaagaaaaaatattgtatctaatgatgtttctgtttttctttcaaagaagaaaccaccactcgtgcggaaaaaaaattga	4327																		XP_001942934.1	PREDICTED: similar to inhibitor of apoptosis 1, diap1 [Acyrthosiphon pisum]	109	7e-16	100	PREDICTED: similar to inhibitor of apoptosis 1, diap1 [Acyrthosiphon pisum]	PREDICTED: similar to inhibitor of apoptosis 1, diap1 [N.vitripennis]	aphid
NV21219-RA	GLEAN_03064	GLEAN_03064	>SCAFFOLD13:2898547,2900116tcaggattgtacgttcgctaaacgcgtcggagttgtcggctgtatatccattgttcgacagacccatccggcaatgtcgacgttttcagattctgcctttttaatccattcatggttctaaatgaaaagacgaattatttagtcacgttatgctattaaatattaacgcgatcaagagaacatatcaatctgggtaaaacttacgattaatgtttttaaatctgccctttctgcaggattctttttcaagcagcgattcacaaaatcggtaaacgcgtcgctgaatatcccggatggcagtttcggaggtggctcgttcacgatgtaatccaacagttcgaaaatcgccattggtctaggactgttaggatc…	13			XP_321199.4	AGAP001867-PA [Anopheles gambiae str. PEST]	117	3e-58	81.7518	NP_727661.1	hemipterous, isoform A [Drosophila melanogaster]	117	3e-48	79.1667	XP_321199.4	AGAP001867-PA [Anopheles gambiae str. PEST]	335	7e-53	80.4688	XP_001944527.1	PREDICTED: similar to Mek7 [Acyrthosiphon pisum]	115	8e-57	99.0196	similar to Mek7	PREDICTED: similar to Mek7 [N.vitriepnnis]	apis
NV21393-RA	GLEAN_03617	GLEAN_03617	>SCAFFOLD6:2792132,2794491atgtttactctatcggtttttcgatttttcctgtttttcctgatatcggcacatatttcgaacgctcagtatgtacctccagaggcactagtcgaaccgctaaagccgattggcctccgtatttccataccaggtacgttacatccatctcttctcacagcaaaaaatttactgttacgatcaagataaaaaataattgcagatgagccgggcattaccttggtagcctttcacgtaaagttcaatcaagaatttaatggacttgaggctggtaccatagcacgagacatcatgaagccgaagaatggccgctggacttatgaggacaaaagtacgaggttgaatgaaaatgatgttatttactactgggtac…	6	NM_001161677	Nasonia vitripennis gram-negative bacteria binding protein 1-2 (Gnbp1-2), mRNA	EAA04713.1	Gram negative binding protein subgroup A (AGAP006761-PA) [Anopheles gambiae str. PEST]	279	4e-111	74.3682	NP_523986.2	Gram-negative bacteria binding protein 3 [Drosophila melanogaster]	427	0	95.6522						XP_001944473.1	PREDICTED: similar to Gram-negative bacteria-binding protein 1, partial [Acyrthosiphon pisum]	291	8e-45	78.7611	similar to Gram-negative bacteria-binding protein 1, partial	PREDICTED:similar to Gram-negative bacteria-binding protein 1, partial[N.vitripennis]	apis
NV21440-RA	GLEAN_03718	GLEAN_03718	>SCAFFOLD22:2608087,2610876tcaccagagctccgtcgttggcgtgagcgcgtgaacctcgatgttctcgtggcgctggtagagtcgttgatcccgtcgcttcacggtcgcccgtctcgagaggacgacggtcagggccgccgcggcgccgatcgctgcgccgaggaggaccagcatgccggggtgggctccacttgtggcctcggaagtgcgggcaccggactccgtcgcctgaccgttgagttcctcggcgatgcccttgttgctgctgtcgacggcgttgttggcgttggcgaggaggacacgcgaggacgggtcctcgttggcgagaagcaacttggagcgagagaagtccgagactactcggttgactgactttttgccgacgttgaa…	22			XP_320172.2	Toll-like receptor (AGAP012387-PA) [Anopheles gambiae str. PEST]	330	0	100	NP_524081.1	Toll-6 [Drosophila melanogaster]	323	0	100	XP_320172.2	Toll-like receptor (AGAP012387-PA) [Anopheles gambiae str. PEST]	330	0	100	XP_001947324.1	PREDICTED: similar to Toll6 [Acyrthosiphon pisum]	383	1e-111	74.6377	similar to Toll6	PREDICTED: similar to Toll6 [N.vitripennis]	apis,ano and dros	PREDICTED: similar to Tollo CG6890-PA [Apis mellifera]	Toll-like receptor (AGAP011186-PA) [Anopheles gambiae str. PEST]	tollo [Drosophila melanogaster]
NV21493-RA	GLEAN_03933	GLEAN_03933	>SCAFFOLD176:129380,138455atgtatagacgagacgaaatatcggttcacattgattctgtgtcattggataggtgcgtaataatagaataaagatttgaatttggaatgccttgataaattattactaatatattaaaattcgttctttgattattactataatatagaagttcatcgccagaagaagatcacgcaattaaattacagtgggtacacaaagaagagcaaagctctactgaaaatacgaaagctcgagccgaatcccgcaatgttaaaaggtttgtttgttaaagtttaaaaatcttttattgaatatttgtagtgttgcttgaaatattgctatttaaacacttttttaccttagaaaagctgataccgattgtggagaaaa…	176	AC185338.4	Nasonia vitripennis BAC NV_Bb-01N08 (Clemson University Genomics Nasonia vitripennis BAC Library) complete sequence	XP_310236.3	AGAP009461-PA [Anopheles gambiae str. PEST]	241	5e-140	100	NP_732287.1	heartless, isoform C [Drosophila melanogaster]	248	2e-150	100	XP_310236.3	AGAP009461-PA [Anopheles gambiae str. PEST]	241	8e-123	100	XP_001952382.1	PREDICTED: similar to protein kinase c, mu [Acyrthosiphon pisum]	205	0	100	similar to protein kinase c,mu	PREDICTED: similar to protein kinase c,mu [N.vitripennis]	aphid
NV21567-RA	GLEAN_04067	GLEAN_04067	>SCAFFOLD1:8718736,8720030ttacttcagcggtgttttaagaaattgattaaaaatactgaatccaaaagtttgggaagaagtcgaatatgaacgtcctagattcaagtacactttggcaacatatggagcaagatatggacagagtaaaagaagacgagtagtcggtcgtagtttagccctttgctgcagcatcttatagaccataattctactttctttagacaccttagacgatctaaataatattggttttcgattgcacaccatatctactgcttccttgaaagtctaataagtaatcagtgaatgtcacaacttgcgattaataagattccgtttaaaggaaaaaaaatcaaacaaaaacatttggaataatgtatattatcaatta…	1			XP_317101.3	AGAP008354-PA [Anopheles gambiae str. PEST]	128	9e-59	83.7209	NP_732287.1	heartless, isoform C [Drosophila melanogaster]	145	2e-59	84.4961	XP_317101.3	AGAP008354-PA [Anopheles gambiae str. PEST]	128	1e-23	100	XP_001952382.1	PREDICTED: similar to protein kinase c, mu [Acyrthosiphon pisum]	133	1e-156	100	similar to protein kinase c,mu	PREDICTED: similar to protein kinase c,mu [N.vitripennis]	aphid
NV22326-RA	GLEAN_06237	GLEAN_06237	>SCAFFOLD2:1278003,1282332ttaattataataccgtgggtcgggatacttggttttgtagtagtttcttcggtcgaagtattcgtagcctctgtcgtcgttatcgtcgttgatgtagtggtactctccgtcggggtcggggtggccttggttgtcgtcgtggttgcggcagaggtcgatccagttccaggaacacatcctgcgtttgccggattatcgcaaacttgcattctgggattgaaatgcaagccaactggacaggactttaaatacggtttcccaaaactgcacctgtagaatttatcgcagtcggtttcgtgcgcaatgtgaacggtatattttggatcctgtatttttggacattctttgggtaccggcaaaatttctccctgat…	2	XM_001603115	Nasonia vitripennis similar to ENSANGP00000010053 (LOC100119378), mRNA	AAD38337.3AF117751_1	serine protease 22D [Anopheles gambiae]	59	2e-15	68.4211											XP_001943038.1	PREDICTED: similar to chitinase [Acyrthosiphon pisum]	44	1e-58	83.5938	similar to chitinase[A.pisum]	PREDICTED: similar to chitinase [N.vitripennis]	aphid
NV22471-RA	GLEAN_06652	GLEAN_06652	>SCAFFOLD154:196996,197382ttacaatccataggggatgaaaatataatttttacttaaagataccttagttcttgctttatttataaatttttctcctttttggcttctgagataagtgcagtcaggtgcgaaaatcgcgtgcctaccccacaaatcttcctctggttgaagttgagatagttcgcagttgcagcagaaacagtacacttcgtcttccttgcagttggaacagaaatccatttctgctaaaatttcgggtctgtggcttgattctttcagccatagcttgtaggtgtgaagcgggtcttcataggtcatgtagtctggatgtttgggtctgaagggttgttcaacattcacctgggctttcatcgaagccttttgtgcttct…	154	AC185352	Nasonia vitripennis BAC NV_Bb-46A5 (Clemson University Genomics Nasonia vitripennis BAC Library) complete sequence	EAA12805.3	cactus (AGAP007938-PA) [Anopheles gambiae str. PEST]	101	2e-57	100											XP_001942934.1	PREDICTED: similar to inhibitor of apoptosis 1, diap1 [Acyrthosiphon pisum]	84	4e-30	92.1875	similar to inhibitor of apoptosis 1, diap1	PREDICTED: similar to inhibitor of apoptosis 1, diap1 [N.vitripennis]	apis
NV22674-RA	GLEAN_07171	GLEAN_07171	>SCAFFOLD34:1198564,1204233atgttattgtcgttggagatatgcatgtatgtattgggtaaaaaggcatgtatgtatgtgaacgcggtcttgtcatagactatatatatatatatatatatatatatatatatatatatatatatatatatagtgtctgtagatataatgtatatagaagtggttgagaaaacatgtatgtatatcgattgtgtgagtgcgtggggcggcccgcggccggcaatggttggtacgacagcgacgacgacgtgcagcagcgcagtggccgtctcttgacaaatgccacaatgtaacggactaagcgcggatcctcgaagaagcgcaccggagtcgacgctgctatatcggaagataaaatagcagcagcttcat…	34	AC185290	Nasonia vitripennis BAC NV_Bb-29I19 (Clemson University Genomics Nasonia vitripennis BAC Library) complete sequence				1e-55	100											XP_001952382.1	PREDICTED: similar to protein kinase c, mu [Acyrthosiphon pisum]	95	2e-48	100	similar to protein kinase c,mu	PREDICTED: similar to protein kinase c,mu [N.vitripennis]	apis
NV22722-RA	GLEAN_07270	GLEAN_07270	>SCAFFOLD16:3715345,3717935tcagtttaattccaattccggcctgtacggttcagttatcgaggtgatgggaaccatcgacagcgtatcctagaaaaataatacgaaagttgagttaatgatgaattaatcgataatataacgaatgtataaaacaaaaatcgagcattaccagacggacgagctcgtcaaaggtgggtctctcttcgggatcgacgagccagcaggagctcatgacctcgtggatggggtcgggtacgtctctgagttgctcgagtctgtagccctgagtcagggcttcctcaacgtcgctatccatttccaagttggagtaaggcgtaccacccatgctgaacatctcccagagcaatacaccaaatgcccataccactc…	16	AC185290.3	Nasonia vitripennis BAC NV_Bb-29I19 (Clemson University Genomics Nasonia vitripennis BAC Library) complete sequence				6e-68	100	NP_732287.1	heartless, isoform C [Drosophila melanogaster]	88	1e-58	100	XP_317101.3	AGAP008354-PA [Anopheles gambiae str. PEST]	91	8e-51	100	XP_001948047.1	PREDICTED: similar to tyrosine protein kinase [Acyrthosiphon pisum]	96	7e-57	100	similar to tyrosine protein kinase	PREDICTED: similar to tyrosine protein kinase [N.vitripennis]	apis
NV22734-RA	GLEAN_07339	GLEAN_07339	>SCAFFOLD16ttaattataatctgtatagtaagtggcaccatctccgcgaagctctcggtgaagaacattcagcagaggatatttctttccagcagttcccaaaaaatcatcagtctcaatgctccaggccatcgcgccgcccagtccgtgcttctttatatagtcggtcttatccttcaacgatctaaaaatcaaaaccataccatacagaagatgattttcaattcaaaaatcgcttcagctcatcacctctcgtcgtcgtatccgacccacaggtttccgtggacagcgtagggcaccttttgctcctcctggaaatgcacctgccagcccttggcgatgtcctcgaggatctcgttgtagcccagcataccggcttctcgagtatagggacctg…	16	NM_001134667	Nasonia vitripennis chitinase (LOC100188901), mRNA																XP_001950380.1	PREDICTED: similar to chitinase 7 [Acyrthosiphon pisum]	114	2e-56	99.152			aphid
NV22743-RA	GLEAN_07370	GLEAN_07370	>SCAFFOLD16ttataaaataatgattgcatcgtcggacaatttttttaaagattttacttcgattttctttaacgggttattcccgatgtccaatatttgtaatgagtcggttattactgatgttatgttatcaaagtttctaatattattctgatttaaataaagtttagaaagaatgtttggtgactcccatactggcagcgtttcaatgcgattgttgctcaaatcaagttcttgcaacattggcaaattagttataaacttttctgagatatactgtatattgttgccttgtaaagaaaggctcttcagattcggtaattcagtttccataaatatggagatcatgtcagttttcatgtcattcagtatcagagttgataagtttggtaaattc…	16			XP_309461.3	Toll-like receptor (AGAP011186-PA) [Anopheles gambiae str. PEST]	418	0	100	NP_524081.1	Toll-6 [Drosophila melanogaster]	413	0	100	XP_309461.3	Toll-like receptor (AGAP011186-PA) [Anopheles gambiae str. PEST]	418	0	100	XP_001948566.1	PREDICTED: similar to vasorin [Acyrthosiphon pisum]	412	2e-66	100			apis,ano and dros	PREDICTED: similar to Tollo CG6890-PA [Apis mellifera]	Toll-like receptor (AGAP011186-PA) [Anopheles gambiae str. PEST]	tollo [Drosophila melanogaster]
NV22871-RA	GLEAN_07792	GLEAN_07792	>SCAFFOLD29:408577,478013atggagtcgttgatatttgaaaaagacgttatcccggcaggacttgaccagtacagcactgcacaacagctgaacggcagaatgaggaaagaccatcggatcggagcatcgatattcgatagtaatagtaaatgattcgaaaacgcggtaaatttcgcggttggaccgactgatttcgtacaacctgcgtgtcgggaatagtgacagtgtttttatttatctttgtactgacgtcgtgtttattctctatgcaccgaacggagctttcttattgcactgcttatatactgtgttaagaatttgtacatggttacatttgacaattacttatatttagcttcagattcatttcgattttataatttaaccctcac…	29	XM_001601000.1	Nasonia vitripennis similar to conserved hypothetical protein (LOC100116598), mRNA	EAA13539.4	AGAP001093-PA [Anopheles gambiae str. PEST]	202	0	100	NP_001027578.1	kayak, isoform B [Drosophila melanogaster]	120	0	100	EAA13539.4	AGAP001093-PA [Anopheles gambiae str. PEST]	202	0	100				2e-66	99.1525	similar to vasorin	PREDICTED: similar to vasorin [N.vitripennis]	apis,ano and dros	PREDICTED: similar to Toll-6 CG7250-PA [Apis mellifera]	Toll-like receptor (AGAP011186-PA) [Anopheles gambiae str. PEST]	Toll-6 [Drosophila melanogaster]
NV22872-RA	GLEAN_07793	GLEAN_07793	>atgtatctctcaacgctgccaattttcgtgctgctttgcacgggacacatcggaaatgcctacaacaatccagtgttcgtgaccgcgcccgagattccaaaaggtcagtcgcacgtggcgagcggcgtcaagtgcgaagacatgcacggcagcttatcgctgaatcttcgcaacgtcggcctgcagcacatcgactcggatttcgccaacagtccaaacgtcacctgcctcagcctcgaggacaacgaaatcgccaacgtctcggccaacgccttccgactcatgcccaatctgctctacctcaatctcgctcggaacaagctggacgtcgcgagttttgctcagctcgaccctcacgcgcacctcagaatcctcatcctcgacgataacgcgtttcc…	29			XP_001688171.1	AGAP001002-PA [Anopheles gambiae str. PEST]	199	6e-169	100	NP_476814.1	18 wheeler [Drosophila melanogaster]	380	2e-155	100	XP_001688171.1	AGAP001002-PA [Anopheles gambiae str. PEST]	199	4e-179	100	XP_001947324.1	PREDICTED: similar to Toll6 [Acyrthosiphon pisum]	405	0	100			ano
NV22873-RA	GLEAN_07795	GLEAN_07795	>atgtttcgactcatcagtttgatgctgtgcatcggcatagccagcgctctaattttcgacttacctccggaaggtcccattcaatttccactgcgaaacgtacagaactctataagctacgagtacaactccaattacgagtcgaattacacgtcggaatttcaccagtacttcaacaacaacaaaggatacattttgaacctgccgaaactgggccttccagtggcacccaatccatacccaggcttcatagagagtaagaatgtcgtgacgatcaaccttcgagaaaacggcatcttccgcgtatcgcctggctccttcgacggcgtgccaaatatgcagtatttggacttgtccaagaacaggctagcattctgcgacttcttcaactacggcag…	29	XM_001601163	PREDICTED: Nasonia vitripennis similar to leucine-rich transmembrane protein, putative (LOC100116815), mRNA	XP_320172.2	Toll-like receptor (AGAP012387-PA) [Anopheles gambiae str. PEST]	429	0	100	NP_476814.1	18 wheeler [Drosophila melanogaster]	409	0	100	XP_320172.2	Toll-like receptor (AGAP012387-PA) [Anopheles gambiae str. PEST]	429	0	100	XP_001947324.1	PREDICTED: similar to Toll6 [Acyrthosiphon pisum]	390	0	100			apis,ano and dros	PREDICTED: similar to Tollo CG6890-PA [Apis mellifera]	Toll-like receptor (AGAP011186-PA) [Anopheles gambiae str. PEST]	Toll-7 [Drosophila melanogaster]
NV23014-RA	GLEAN_08126	GLEAN_08126	>SCAFFOLD407:30183,37793ctacagacaaagaaactcatcaaacatttgttcacaagttgctcggtttttatgatcataattaagacctttaattaaaatattcttaactaaattcggtactttttctaatataagtggttcttgtttttttcttaaaaatgtgatcggatgagtgtagtcgtatatgccgcctacgtcccatatatgcttctcttgaaatatttcaatcagagtacaagcaacagcccaggcgtcggagaacttggacgctaattcaaacgttccatcttctttctttatcaataactcaggtaccatgtatgggcgtgtaccgacagtaatttctttaccttgagttgtcagaagtaatgaaccgaattctttcattttagc…	407	AC185348	Nasonia vitripennis BAC NV_Bb-46A11 (Clemson University Genomics Nasonia vitripennis BAC Library) complete sequence	XP_310236.3	AGAP009461-PA [Anopheles gambiae str. PEST]	241	1e-157	100	NP_732287.1	heartless, isoform C [Drosophila melanogaster]	247	7e-145	100	XP_310236.3	AGAP009461-PA [Anopheles gambiae str. PEST]	241	2e-123	100	XP_001952382.1	PREDICTED: similar to protein kinase c, mu [Acyrthosiphon pisum]	202	0	100	similar to protein kinase c,mu	PREDICTED: similar to protein kinase c,mu [N.vitripennis]	apis
NV23165-RA	GLEAN_08672	GLEAN_08672	>SCAFFOLD2196:3617,6843ttaaaaacatttttttcttgattttgctctagcaaaatcattaattaagtcatcaaagtcaattgatcttaataagtcgacttcgatgcttaatattgttagagccgatagtctgttgtctgacatcgttgatctgtacatgttctttattctttttaaaactgaaaatgatcgttctgcttcgcaatttgcgattggaagtgtaagtaatatcctataagcaatataggtattcggaaaaacttgtatcatgtctaaatctacgagccaatttaaaacttttaagggacacaagatttcatcattttcacttgtgcttttttctgtacgattggaaaaaaagccttgaggctgccgttttaaacgtggtataagc…	2196	AC185351	Nasonia vitripennis BAC NV_Bb-46A7 (Clemson University Genomics Nasonia vitripennis BAC Library) complete sequence																XP_001943030.1	PREDICTED: similar to serine/threonine protein kinase death domain protein, pelle-like (AGAP002966-PA) [Acyrthosiphon pisum]	63	0	100	similar to serine/threonine protein kinase death domain protein, pelle-like (AGAP002966-PA)	PREDICTED: similar to serine/threonine protein kinase death domain protein, pelle-like [N.vitripennis]	aphid
NV23587-RA	GLEAN_09340	GLEAN_09340	>SCAFFOLD69:678128,682469ctatttagaatcttgatcatggcaatgtagactctctggtggtggttctttattaaagtttactcttgtacatactttttctatgaattcttctccttttcgggttcttagataattacagtctggtgcaaggatagcgtgtctaatccatagatcctctccgtgttgagacattttgcaatcgcagtaaaaacaatagacttgattttcgtaataattataacagaggcccatctctgctaagatttctggcttctggcttgatccttctaaccataatatgaaagtgtatagtctgtctttatatgctatgtatttaggatgcttaggacctgacgattgttcagatatgctcagtaagattcttattagag…	69	AC185134	Nasonia vitripennis BAC NV_Bb-85B05 (Clemson University Genomics Nasonia vitripennis BAC Library) complete sequence				6e-62	90.8333											XP_001942934.1	PREDICTED: similar to inhibitor of apoptosis 1, diap1 [Acyrthosiphon pisum]	84	0	100	PREDICTED: similar to inhibitor of apoptosis 1, diap1 [Acyrthosiphon pisum]	PREDICTED: similar to inhibitor of apoptosis 1, diap1 [N.vitripennis]	aphid
NV23696-RA	GLEAN_09667	GLEAN_09667	>SCAFFOLD4:2067626,2071713tcactgctcgcgcggagcatttctgttatcagcgctgcctcgagaagcaccggctagtcttctcatttgacatttatagcagtcaaccgcgtactgagccattgtcctcgaaaccagtccaggcacagtacgatcaaacgccacgtggatgtcttcctcaaactgagtcatagggcgaaggtaatgatgcttgatgaaactgacggtttgtttcatggtattcctatagttgggaaaaaggttgagatgcctcctgaatgccttgccgaatttttcgttccgcatgggctttgcgatctggcaattgcatttggtcaaaagatccaaataggtccaatatccgatgagcggctcatcccttgccatgcggatt…	4			CAA65156.1	immune factor [Anopheles gambiae]	149	2e-55	76.4706	NP_724054.1	dorsal, isoform C [Drosophila melanogaster]	86	1e-55	75	CAA65156.1	immune factor [Anopheles gambiae]	149	5e-55	77.4436	XP_001949498.1	PREDICTED: similar to dorsal B [Acyrthosiphon pisum]	144	0	100	similar to dorsal B	PREDICTED: similar to dorsalB [N.vitripennis]	aphid
NV23983-RA	GLEAN_10371	GLEAN_10371	>SCAFFOLD1551:3421,6036atggacaaatacgttactagagggaaagatccctcaaaagtatcagaatgtcagtcgcaagggattgctgcccaaacgagtactgcatcttcaagtcgagctgtggaagcgtcagtagaaaacagtgaacaattttcacaagataagacatatgtacatcaccaacaaaatttggatcctcaacttactcaaaaagcaaagagtaacccttgtaagttttcatacgcatataaatcattttatagaaaatacaagaacgaaagtgaaataaaaactaacatgtattgttgaccgagatttacacaaaactgttttatttttttttttttttaattttcagttagcgataaatcgtttgagagttggaagaaagatt…	1551																		XP_001943030.1	PREDICTED: similar to serine/threonine protein kinase death domain protein, pelle-like (AGAP002966-PA) [Acyrthosiphon pisum]	64	7e-118	100	similar to serine/threonine protein kinase death domain protein, pelle-like (AGAP002966-PA)	PREDICTED: similar to serine/threonine protein kinase death domain protein, pelle-like [N.vitripennis]	aphid
NV24074-RA	GLEAN_10658	GLEAN_10658	>SCAFFOLD1347:8608,9882atgttctctggactgcgacgaaaactcaagtgggcgaatgctctggccgaggcgcgacggtacacctcgctagagtactcacacaagcgcaatacatagttatcggtctagtgccgttacatttggcgatttacatatgttttctcgtgcgatcgttgggttttcacactgtaacataccacctctcatgtcatacattacaaataaataattctttaagttacataggtgaatattctttttacacacactcaacgcctcacacatacaagtagcagtatagtatctgctgtcgcggcctggcgcgaggttttccccctcccggcggcgggcttatcttctgactcgagcggcttaggtgtgagcgtgcgtgagc…	1347	AC185333	Nasonia vitripennis BAC NV_Bb-46A12 (Clemson University Genomics Nasonia vitripennis BAC Library) complete sequence				1e-28	100											XP_001942934.1	PREDICTED: similar to inhibitor of apoptosis 1, diap1 [Acyrthosiphon pisum]	80	5e-31	100	PREDICTED: similar to inhibitor of apoptosis 1, diap1 [Acyrthosiphon pisum]	PREDICTED: similar to inhibitor of apoptosis 1, diap1 [N.vitripennis]	aphid
NV24168-RA	GLEAN_10901	GLEAN_10901	>SCAFFOLD409:22973,45831ctacagacaaagaaactcatgaaacatttgttcacaagttgctcggtttttatgatcataattaagacctttaattaaaatattcttaactaaattcggtactttttctaatataagtggttcttgtttttttcttaaaaatgtgatcggatgagtgtagtcgtatgtgccgcctacgtcccatatatgcttctcttgaaacatttcaatcagagtacaagcaacagcccaggcgtccgagaacttggacgctaattcaaacgttccatcttctttctttatcaatacctcaggtgccatgtatgggcgtgtaccgacagtaatttctttaccttgagttgtcagaagtaatgaaccgaattctttcactttagc…	409	AC185339.4	Nasonia vitripennis BAC NV_Bb-67B15 (Clemson University Genomics Nasonia vitripennis BAC Library) complete sequence	XP_320221.3	Toll-like receptor (AGAP012326-PA) [Anopheles gambiae str. PEST]	144	2e-165	100	NP_523797.1	Toll-7 [Drosophila melanogaster]	175	5e-151	100	XP_320221.3	Toll-like receptor (AGAP012326-PA) [Anopheles gambiae str. PEST]	144	3e-129	100	XP_001946943.1	PREDICTED: similar to 18 wheeler [Acyrthosiphon pisum]	183	1e-58	77.037	similar to 18-wheeler	PREDICTED: similar to 18-wheeler [N.vitripennis]	apis
NV24615-RA	GLEAN_11821	GLEAN_11821	>SCAFFOLD262:132222,177824atggaaggaatcacgggatccatgcgaaggacacctacggtcgccatggaaagactgttggaattccctccactaggcaaggtaataaaggcaaatgcgtgcagaacattttgcagaatagcggaatcaacgaactgttcggatttcaaggatgcggcacttctggaacaagtaatgccgctaatggaggaaagagtttgcgacagaatggcggatagaatttatttctctaagccgttctcgattgtaatcccagaaagggaaaaatgaaagacgggttcacacaaactcctcgaaaacagtgtggtgtggtttaccgatggctcaaaaaacgagaacgtcgtagaagcaggtgcctgggaaaagggggaca…	262	AC185134.7	Nasonia vitripennis BAC NV_Bb-85B05 (Clemson University Genomics Nasonia vitripennis BAC Library) complete sequence				1e-68	100														4e-28	100	similar to C-type lectin (AGAP003625-PA)	PREDICTED: similar to C-type lectin [N.vitripennis]	apis
NV24704-RA	GLEAN_11949	GLEAN_11949	>SCAFFOLD27:1575639,1583855ttaatcgacatcgagatcatcgcgattgctcttcgactcaagattatcgctactgctttgctcgtcagcggacggcgacgatttcacgggagttaaagactgctgaacaacgggcgattcctgaataggaactgtctctaccttggcatctttgacgtaagaatcagattgagggttcaattctttttcagatatctcatccgatttagattcgtcctggtgcagcctctcatcgcttaacctcgttttgtcgatattatcttcctcctcgttgtcgtcgtcgtcatcgtcgtcgtcgctcactttaataccctgcttcaccggattgcacatttgcacgaccctgttgttgccattcgacgaagacgacgg…	27			EAA00322.3	insulin receptor (AGAP012424-PA) [Anopheles gambiae str. PEST]	217	3e-94	85.4369	NP_524436.2	Insulin-like receptor, isoform A [Drosophila melanogaster]	150	3e-94	85.4369	EAA00322.3	insulin receptor (AGAP012424-PA) [Anopheles gambiae str. PEST]	217	6e-97	85.7143	XP_001948047.1	PREDICTED: similar to tyrosine protein kinase [Acyrthosiphon pisum]	109	0	100	similar to tyrosine protein kinase	PREDICTED: similar to tyrosine protein kinase [N.vitripennis]	aphid
NV24950-RA	GLEAN_12510	GLEAN_12510	>SCAFFOLD1929:6828,9544atgaggaagtttttagtgagagtaaatcagccttctgatccacctgaaaccaaagagcgaagagaatcaaatgcagcatctgattcaattactataagtgcaatttcgaaaaggctagaaaacaatcaagcaagcaactatgatggaaaacaaaaacctagcgattctttggacaaagaaaatgattttgaatcctcgcaagaaaatgtttcttctcgtaagtacttggatttatatgacgatgcgtgcagtacgattatgtatgactgagtttgaccgcgcacaaaatcttacttttggtagtgctgcaaccgcattctgtataataacgaacttattccataagtatttgtgtttattaaattttaattttttc…	1929																		XP_001943030.1	PREDICTED: similar to serine/threonine protein kinase death domain protein, pelle-like (AGAP002966-PA) [Acyrthosiphon pisum]	68	9e-59	100	similar to serine/threonine protein kinase death domain protein, pelle-like (AGAP002966-PA)	PREDICTED: similar to serine/threonine protein kinase death domain protein, pelle-like [N.vitripennis]	aphid
NV25352-RA	GLEAN_13126	GLEAN_13126	>SCAFFOLD48:57643,69238atgtataatgtgacgagttatactaagaaaaggaaatcagatggtggtatcgccgaaaatgatattcctacgaaaaaaaaaaaagacatgcaactcctttccagccagattggttagcagatccaaatttgaaagattggttacaaaagcactcaactgacattcaaaaagctaagtgcaaatattgtactgatgatatttctttcacgcgtagaacgcatttaacagatcattgtaaaacgaaaaaacatttagataatattgaagctgctatgaggtttggtacttttgtaacaaccaaagtagaagggccatcatttcgagacagggttcatgctgtagaattaaaaactgccctttttgttgctgagcataa…	48	NM_001172503.1	Nasonia vitripennis cytochrome P450 6CK7 (CYP6CK7), mRNA																XP_001943030.1	PREDICTED: similar to serine/threonine protein kinase death domain protein, pelle-like (AGAP002966-PA) [Acyrthosiphon pisum]	64	4e-63	100	similar to serine/threonine protein kinase death domain protein, pelle-like (AGAP002966-PA)	PREDICTED: similar to serine/threonine protein kinase death domain protein, pelle-like [N.vitripennis]	aphid
NV25657-RA	GLEAN_13796	GLEAN_13796	>SCAFFOLD9:536445,536845tcagtgaacggattcagcagtggtggtgtacaaagggtcgcactgcgctgcccagggccagtcgcaccaattatttgcggggttgaagtgcagacctgccgggcatttcttcaatttgggcacaccgttgacgcagtggtagtagcttccacagtcgttgggattcggcagcaggtcgtcccttcctacgctcggaatcgggcatttgaccgaaggtgggactggtgcttccgtggtggtcgcctcgaaggtaagtggacctgcataggcgacggcgatgatgccgaatagagctaccacgaagaaggctggaatacgatagaaaactttttgccaaacgggtattccaataactgccaattaattacacacata…	9	XM_001601935	Nasonia vitripennis similar to ENSANGP00000031640 (LOC100117461), mRNA																XP_001943038.1	PREDICTED: similar to chitinase [Acyrthosiphon pisum]	69	2e-33	100	similar to chitinase	PREDICTED: similar to chitinase [N.vitripennis]	aphid
NV25779-RA	GLEAN_14167	GLEAN_14167	>SCAFFOLD11:1958540,1961032tcatgagcgcctgtcgcactgggactcgcggatgtacttagcccaggttctgttgggcgtaaggtcgcctttgcgtagaagcgtcttgcggtcgctactcgagacgcggctctgctctaggatgttgcggtaggtttcctgatcgtacgagcaggacaggctcttgcgaagcttggcggccctggtggtgaactgcgacggctgactgcccaccagcacatctaggtcgttcttcacctggacggcccagtcccacatgtcaactatcgaacagttgcaaacgaacgggttgttcatcaggttgacactcagcaggtgcaggttgttcttgaagaccttgggatggatggtggtgaggttgttgctgctcag…	11			XP_320172.2	Toll-like receptor (AGAP012387-PA) [Anopheles gambiae str. PEST]	453	0	100	NP_524081.1	Toll-6 [Drosophila melanogaster]	450	0	100	XP_320172.2	Toll-like receptor (AGAP012387-PA) [Anopheles gambiae str. PEST]	453	0	100	XP_001946943.1	PREDICTED: similar to 18 wheeler [Acyrthosiphon pisum]	503	2e-31	100	similar to 18-wheeler	PREDICTED: similar to 18-wheeler [N.vitripennis]	apis,ano and dros	18-wheeler [Apis mellifera]	Toll-like receptor (AGAP011186-PA) [Anopheles gambiae str. PEST]	Toll-7 [Drosophila melanogaster]
NV25893-RA	GLEAN_14496	GLEAN_14496	>SCAFFOLD2128:3330,5878atgcaagtgaaggataatcgtataaaacgatcaacactcaatgataattttgagaaaggatgtgttttagagtataaaaagaatggacaaccgtttttattagattctgacgatcagtatatagaattacttagtggtgtcgatacgtataaagtaaaaattgttaaaggttcaaaacaaattatcattaactctgctatgaaataatataattactttacttactaaaaacgttatccagtaaaattaatattctatgattattaacagttgactgagcagaagctgtcaaataaaaagcaaattgatcttacggaaagtgaaattttagagaagccagtgcctttcgaaaagagagttattaatgtaggatgga…	2128			XP_311931.3	serine/threonine protein kinase death domain protein, pelle-like (AGAP002966-PA) [Anopheles gambiae str. PEST]	209	1e-118	99.5434	NP_524080.1	TGF-beta activated kinase 1 [Drosophila melanogaster]	206	1e-107	100	XP_311931.3	serine/threonine protein kinase death domain protein, pelle-like (AGAP002966-PA) [Anopheles gambiae str. PEST]	209	5e-114	100	XP_001944457.1	PREDICTED: similar to Mitogen-activated protein kinase kinase kinase 7 (Transforming growth factor-beta-activated kinase 1) (TGF-beta-activated kinase 1) [Acyrthosiphon pisum]	266	2e-06	43.1373	PREDICTED: similar to Mitogen-activated protein kinase kinase kinase 7 (Transforming growth factor-beta-activated kinase 1) (TGF-beta-activated kinase	PREDICTED: similar to Mitogen-activated protein kinase kinase kinase 7 (Transforming growth factor-beta-activated kinase 1) (TGF-beta-activated kinase [N.vitripennis]	apis
NV25989-RA	GLEAN_14664	GLEAN_14664	>SCAFFOLD37:1172453,1190276ctataaattaatcattgatatcgaaaaattgaaattgttcttatcaataaaggcgacatcgacgctgcctaaaacttttttcacttcgtgtcctggtgctaatacatctgaatttaatataaccattactgacctgaaacgtaagtttgcattttactaattatatctattcgtaatatattataaactaataaatgaggcgcaataatcgcagtagtattaataatgtttatgtctgataataatactaacttcgtttgaccattgacttttatgtgcgtgatcacataatttttaatcttcagaatgctgtattcagttagaaaatttgaatgcactaagaaatttaagggtgtgcctaacattacaaac…	37			EAA12905.5	AGAP007761-PA [Anopheles gambiae str. PEST]	56	9e-76	88.5542	NP_511136.2	furrowed, isoform A [Drosophila melanogaster]	171	9e-74	88.3436	EAA12905.5	AGAP007761-PA [Anopheles gambiae str. PEST]	56	5e-77	88.6905	XP_001942977.1	PREDICTED: similar to C-type lectin, selectin-like (AGAP000929-PA) [Acyrthosiphon pisum]	184	4e-34	100	similar to C-type lectin, selectin-like (AGAP000929-PA)	PREDICTED: similar to C-type lictin, selectin like [N.vitripennis]	ano
NV26106-RA	GLEAN_14989	GLEAN_14989	>SCAFFOLD74:185167,186708ttaaaaccttcgattcattcttgaacgccttgacgatatttttttcgcataaataattccaactactaccaacactaacaatgtaatcactgctaatacaagaactataagcatgccattactcgtttgcaaagtaattggattatttctgcttaatacttgtaatgtttcagcagtcattcttgaagaatatagccttgtattgttgcacaaaacttgttctttccacatgtaccaatgcaccattcttttaccttttaaactttctggtgtcatgcatctgcaagaaaatattctttataatatagtttttttttttttttaagtagatattaacctcaaattatttaacaaatccggatttatcaagtata…	74	AC185332	Nasonia vitripennis BAC NV_Bb-46A10 (Clemson University Genomics Nasonia vitripennis BAC Library) complete sequence	XP_320172.2	Toll-like receptor (AGAP012387-PA) [Anopheles gambiae str. PEST]	198	9e-88	100	NP_524081.1	Toll-6 [Drosophila melanogaster]	175	2e-26	95.9184	XP_320172.2	Toll-like receptor (AGAP012387-PA) [Anopheles gambiae str. PEST]	198	4e-67	100	XP_001947324.1	PREDICTED: similar to Toll6 [Acyrthosiphon pisum]	151	0	100	sillimar to Toll6	PREDICTED: similar to Toll6 [N.vitripennis]	aphid
NV12419-RA	NM_001172455.1	glutathione S-transferase T1 (GstT1)	ACAGTAGTAGCAGCGCTGGTGGTATCAGAACAGCCGGTATTGGTACACAACAAGTAGTCACAGTTTTTCACCATCAGCATCTGATCCTTCGATCATTATTTTCTTTTTTGCGACCAAAAGATACAAGCAGTCATGGTCTTGAAGTTGTACTTCGATTTCTTGTCGCAACCCTCGAGAGCTTTGTACATACTTTTGAAAACTTGCGACATACCTTTCGAGCCGCACATTCTCAAGATAGCTTTGGGAGAGCATCAAACTGAGGAGTACGAGAAAATAAATCCCTTCGCAAGGCTTCCGGCTATCGAACACGATGGATTTAAGCTCATCGAGAGTGTTGGGATCGCCCGATACTTATGCCGCGAATTCAAAGTGCCGGACCACTGGTATTCAGCGTCATCG…	8																					2e-34	100
NV12421-RA	NM_001172456.1	glutathione S-transferase T3 (GstT3)	GTGTTTATTCAAATTATCTACATTCGTCTGTACTGCGTGCCATCGGTAATCAAGGGAAATGAGTTTAAAACTTCACTACGATCTGCTGTCTCAACCAGCACGGGCTCTGTATATTTTTTTGAAAAGCTGCGACATACCGTTCGAATCAAACGTCATCAATTTAGCGAAACGCGAACACTTGCAGCCAGGATACGAAAAAATTAATCCTCTTCGTAAAATCCCTGCGCTGGAACATAATGGGTTCAAACTAACCGAGAGCGTGGCGATTCTTCGATACCTGTGCCGCGAATTCAAAGTCGATGATCACTGGTACCCAAAAGATTCCAGAGCCCAAGCCAGAGTGGACGAGTACCTGACCTGGCAACACTTAAATGCACGACGTCCTCTTACTACGTACTT…	8																					1e-64	64.35
NV30891-RA	Gnomon hmm190614	Gnomon hmm190614	>SCAFFOLD29:486064,487440atgcattcgctacactttctccagtgcgtggcattatttttcacacattttttaacaatcaacgctcgggtaaatgttgtcgcgtacaaaaacgaaaatttgaatagttgtgatataaccatagacttatcagatacgggtctcagacgtttgagtgtgaatttcacaaatgctcaatgtgtacgaagcctgaatctacaaaacaatgaaattgaagattttaaagaaaagatatttaatcagtatccttatatggagtatttggatttatcaagaaatcggctgccactgaacaaatttttttcatacggcggagaatcaagtttaaaagttttcatgttggatcacaatggttattataattcctacacaga…	29			XP_309458.3	Toll-like receptor (AGAP011187-PA) [Anopheles gambiae str. PEST]	416	0	100	NP_524081.1	Toll-6 [Drosophila melanogaster]	402	0	100	XP_309458.3	Toll-like receptor (AGAP011187-PA) [Anopheles gambiae str. PEST]	416	0	100	XP_001948566.1	PREDICTED: similar to vasorin [Acyrthosiphon pisum]	394	2e-46	95.9184	similar to vasorin	PREDICTED: similar to vasorin [N.vitripennis]	apis,ano and dros	PREDICTED: similar to Tollo CG6890-PA [Apis mellifera]	Toll-like receptor (AGAP011186-PA) [Anopheles gambiae str. PEST]	tollo [Drosophila melanogaster]
NV30942-RA	Gnomon hmm206654	Gnomon hmm206654	>SCAFFOLD314:135246,135638ttacattttataattattgttgggagaaatttgttttttacttaaagataccttaattcttgcttcatttaaaaatttgtctcctttttggtttctgagataagtgcagtcaggtgcgaggatcgcgtgccggccccacaaatcttcccctagttgaagttgagatagttcgcagttacaacagaaacggtatactttgtcttccttgcagttgtaacagaaacacatttctgctaaagtttcgggactgggacttgattcttttagccatatcttgtaggtgtgaagcctgtcttcataggtcatgtagtctggatgtttgggtctgaatggttgttcaacattcccatgaactttcatcaaagcctttcgt…	314	AC185352	Nasonia vitripennis BAC NV_Bb-46A5 (Clemson University Genomics Nasonia vitripennis BAC Library) complete sequence				1e-48	100											XP_001942934.1	PREDICTED: similar to inhibitor of apoptosis 1, diap1 [Acyrthosiphon pisum]	89	2e-96	100	PREDICTED: similar to inhibitor of apoptosis 1, diap1 [Acyrthosiphon pisum]	PREDICTED: similar to inhibitor of apoptosis 1, diap1 [N.vitripennis]	aphid
NV31428-RA	Gnomon hmm224974	Gnomon hmm224974	>SCAFFOLD547:62023,64705atgactactctcaaattggatacttgcttcgtgacgctttacatgacgcatcaaaaatttttgtcctgggtgcattaaaacagaaatggctttaacgtttcatatttcctgttcacaacattcaacaatatggctatccatcaaaaccatctttcaagtgcgtcacagtatgcacaaatcataatcaatctacaagactgattgcgcacttcacactagaaaacttataaaattattccatcagtcatgcaaacatgtgtaataaaaaataaaaaaaaaataataatagagaacgctataggcattctagctcatttacggtttctggctcactttgagaaaggggacgagtcagagaccgtacgcattttggct…	547	AC185352	Nasonia vitripennis BAC NV_Bb-46A5 (Clemson University Genomics Nasonia vitripennis BAC Library) complete sequence				6e-56	100											XP_001942934.1	PREDICTED: similar to inhibitor of apoptosis 1, diap1 [Acyrthosiphon pisum]	84	6e-14	100	PREDICTED: similar to inhibitor of apoptosis 1, diap1 [Acyrthosiphon pisum]	PREDICTED: similar to inhibitor of apoptosis 1, diap1 [N.vitripennis]	apis
NV30392-RA	Gnomon hmm80284	Gnomon hmm80284	>SCAFFOLD170:447854,448367ttaatacttcttataaggtttcgatactagcttaatgcgagcattttctctggatctattgtgcacctcggctgtacgcaaagtaataccaaatatgtcttcgtgaaatctgttttcatcctgtaaacattataaaaaaatttaacattaaaaaaatctacattacattgcattattaagtattaaaattaaacgatgaattttttataaaaatctctctatttacgctagaaaattataaaaaacttaatttcttaaaattatatggtattaatacacaatagacaaatcatttaatagcgcttaaatggattttaataaataattttttatgtatattatattctactctcccatccaaaacggttagccc…	170																		XP_001946209.1	PREDICTED: similar to nitric oxide synthase [Acyrthosiphon pisum]	40	7e-87	87.8613	similar to nitric oxide synthase	PREDICTED: similar to nitric oxide sythatase [N.vitripennis]	aphid
NV30343-RA	Gnomon hmm274254	Gnomon(NV30343-RA) hmm274254	>SCAFFOLD1639:141893,142402ttactgtggtacctctgataggtctggctttttctttaattcaaatattttcttcaatttgtcacttattgtactgaagctgccttttgtggtgcgtaaatgagcttcccacgtttcctctccagtataaactttatgaataatacacgctagtgaccaaacgtctgacttagttgtagtaggttcattatgcaccaaaatttctggtgccatgtacgaatatatgattttacggtttctgccaactgtcgtgtgaagtgcagagggcaagtcatcgcacttgctcaagcctaaatcacaaatcttggtatcgccttcttcattgaccagtattttttctggttttaaatctttatgtataataggtactga…	1639			XP_310236.3	AGAP009461-PA [Anopheles gambiae str. PEST]	111	6e-87	100	NP_524751.2	immune response deficient 5 [Drosophila melanogaster]	141	7e-87	100	XP_310236.3	AGAP009461-PA [Anopheles gambiae str. PEST]	111	1e-86	100	XP_001952382.1	PREDICTED: similar to protein kinase c, mu [Acyrthosiphon pisum]	133	8e-151	100	similar to protein kinase c,mu	PREDICTED: similar to protein kinase c,mu [N.vitripennis]	aphid
NV10192-RA	XM_001607500.1	Gt, giant	tggtaaaaaaagcattcttattattattcttgtaattctatttgtacaattcattgaggggggggggcgcgcttgcaccccaattatcattaatttaaatatatacaatttgatgcatcacaataatacacaagcgagcgtgagcgagagcgagagagagagagagaaaacgccgcaagtaataattatctaaattttctaattctaactgattccgcagtttttaacctatcgatcttaaaattaagcagtctgttgctcgagatgcaaggctacgaggatagtagagaaatctctataaataaaaatcgatatatcatattatttgttgctcgagatgcaaagctacgaagatagtagagaaatctctatcaataaaaatcgatatttccatattat…	1			AAD38337.3AF117751_1	serine protease 22D [Anopheles gambiae]	237	2e-14	100				2e-14	100
NV50226-RA	LOC100114811	hypothetical LOC100114811	atgtttgcctacctggtgactgtcgccctagtggccgttgttaatggtaagtcgataagatattttcaattattgtcacataagctattttggcttattattagtcagatctatgttaaaattcttgggtgaaattttaattttaatttttttgtcttgcagcggatccttacttcaaccgcgtcaaccccatcttccctatcggacgcatcgttggtggcgagaatgctgtgattgaaacctaccctcaccaaatctccctccaagtctacggcagccacaactgcggaggttccatcgtcgccgctaactgggttgtaaccgctggtcactgcgtcggctcacccgccgcctacatgactgttcgcgctggctcttccatccgcggcctgggcggca…	21	XM_001599613	PREDICTED: Nasonia vitripennis similar to MPA3 allergen (LOC100114739), mRNA	CAB91840.1	serine protease [Anopheles gambiae]	73	1e-135	99.5595	AAA28918.1	serine proteinase [Drosophila melanogaster]	251	7e-132	99.5595	AAD38337.3AF117751_1	serine protease 22D [Anopheles gambiae]	237	5e-132	99.5595								apis
NV50243-RA	LOC100119784	hypothetical LOC100119784	atgaagaaaattttgtgtctcagcctttcgctagtcactataaattgtttcaaattaggtaagctatgttttattgattaatgcagctggttaacatcggggcgctaccgcgcgccttgattaattcagatttgtataagatcatgtaaaatattattaactatcaactaatagcttgatataaaatgtttatgctgttcagaaaaagacggcacatcaaaaagtggtattatcggaggagaattcacgtaacaaatacggtgccatatttggtactcatgaaattatcataattatttttgtttatgactttttattgtactgaaaacttaattacaggctcaaattctttgaaataaaatttaaggttgtggggaagcgattctctctgaatattgg…	22						2e-49	100	NP_729453.1	tequila, isoform B [Drosophila melanogaster]	96	2e-49	100	CAB91840.1	serine protease [Anopheles gambiae]	73	9e-49	100								apis and dros	PREDICTED: similar to CG2056-PA, isoform A [Apis mellifera]		CG5390 [Drosophila melanogaster]
NV50260-RA	LOC100119861	hypothetical LOC100119861	atgccagaggaagccgaggaagccgatggccccgcagccgaggagatatacccaccgatccgcaggctcttcaaggtagagcttgcagtgcttcaatacccaccgattgatcgcgagacgctgtgattgaacgtccgctgtatttcatgggaatttttgaagaaagagtctagtgtgtgcgcggtgaatcgtgtctgtcggacactgtgtgtgtgtgtgtgtgtgtgtgcgtgtgtgtgtgtgaaatagcttcgagctttcggaaatagtatacgcgtcgactttgcgcaagctctcgcagttggatttcaagggtgatgcatttttaatagattcttcgctatcgttttgttaatttttttgtatctagagttgaggcttttatcgcggcgacgacca…	28								AAA85908.1	cactus [Drosophila melanogaster]	136	1e-54	98.5075													dros
NV50016-RA	LOC100124042	hypothetical LOC100124042	atgccggttccgttgaaacacgtgattgaaacttcaaatacctcgaaacacgctctgagattttttgcagaaactaaaaatttctatattaccagcgagtttagatcctgtacgcatgtttttaataaccaacaataattgctcaatttttacattttgaattaaatcgtatggtactttacattatctttcctgcatctttgtagatattgttctataaatttcaattatagatagcttgtgcagatgcgatagttgatacgataaaactatgagcaatcaagatttatactagtatataaacgacccaaatccacgtatattgatcactcgtgcctgccacgtaagtttgcaaagttaacgtgacatggaattgacccattattcatatgatatata…	1	XM_001607812	PREDICTED: Nasonia vitripennis similar to Chymotrypsin-2 (Chymotrypsin II) (LOC100124040), mRNA	AAD38334.1AF117748_1	serine protease 14A [Anopheles gambiae]	47	9e-61	79.8658	NP_611611.1	CG4386 [Drosophila melanogaster]	150	3e-59	79.5918													apis
NV17730-RA	XM_001600498.1	hypothetical protein LOC100114610	gtcggtccttgctcttccagtctcgctgcacttcttcaccgagtacggtcaaggctgctgagcgacgcgcttctgctctctgcaagatattctttccactccattagagacaattcagcagtaaaatgactcgcttttttggaggtgtactgctcgtcctggctgtagcggcaatcgccagtggtaagactttctaaaatttatttcgcaactgctatatagactatttttcacacacacacacacacacacacacacacacacacacacacacacatatatatatatatatatatatatatatatatatatatatatattttaaaaactaaaatcgatttgtagtcgaataacgttttattaataataatacttacataatttcgttgcaaaatgttt…	109			CAB91840.1	serine protease [Anopheles gambiae]	47	9e-59	98.1651	NP_650825.2	CG7432 [Drosophila melanogaster]	112	1e-55	99.0291													apis
NV17382-RA	XM_001599755.1	hypothetical protein LOC100114958	atgaacgaggtgcgccagaactggccgagcctgaagacgccgcgcagctcgatcgtcgtctcgggcaactcgacctggtacgacgtgccggcgccgacgatcgtccacaaccggcagttcgccgaggaggaggcgctctaccagaacgacgtcgaggccaagctcaacggcctgaacagggagcagcagcagcagcagcagcagcagcagcagcagcagcagcagcagcagcagaatggcaagaagcggcacagctcgagcatcgagctcacggcggcgacgagcgtcaagaccgacgcggacggcgtgcccaccatcaccttcagcttcttccgcacggacgaggcggcgccgtcggcccagcagcccaggcccgacgccgacgccgacgagactgag…	74								NP_524426.2	cortactin [Drosophila melanogaster]	69	2e-27	100													dros
NV17236-RA	XM_001600094.1	hypothetical protein LOC100115414	atggctgcatctctggactccaagataatgttccaaggcctctgcagcctattcgagaaagtgtccaaagccaaaggcgcccaaaaggtccaggaactacagaagtttactagagaatgccgcgtactcgcaagtaaaatcaaggatcagaattcggatgcggtatgaaacttgaagctgctcaatattataattttgcttttaagtgataatcttaataaaagaaaaaaattgtacaggatgtctcgctttttcccgtatttcgactgctacttcccgctcttgagcgcgatagaggtccctacggattgcagaataagacactcgttgctatttatcaacgggttttttacctgggcaagaacagtgccagggccgataagttgacgaattttaggt…	62						4e-120	84.2105	NP_572907.1	Ligase4 [Drosophila melanogaster]	491	0	71.1382													dros
NV17313-RA	XM_001600117.1	hypothetical protein LOC100115445	ATGGAAACCGCAAAAAATTTAGAGCAGTGCGAAGAATGGAGAAAACGAGCATTCCTTGGGCCTCTACCACCAAGTTTTTTAAGGATAGAGAACACATGGAGTGGAAATCAGCAAGAAGAAGCAGATCGACAGGCTGCTTTTGCCTTACAACAAATGCAGAATCAAACAATGTCGTTGATGGGCAGACTCACAATAACAGTAGTGCAGGCAAAACTTATAAAAAATTATGGATTTACCAACATGGACCCCTATGTTCGATTGCGAGTTGGTCACACAATTTATGAAACACATACAGACAGGAAAGGTGGAAAAAATCCACACTGGAACAAAGTCATTCAAGTCTTCCTACCTCCTGGTGTCAACAAAATATACGTAGAAATTTATGACGAATGCTCTTTC…	66			EAL40603.2	AGAP003615-PA [Anopheles gambiae str. PEST]	197	6e-52	81.6667						EAL40603.2	AGAP003615-PA [Anopheles gambiae str. PEST]	197	7e-51	81.3559								apis
NV17837-RA	XM_001601106.1	hypothetical protein LOC100116737	ATGTTGTATAGGACATCGACCATAGAAATAAAAAATGATAAGCTTGTACCAAAATTCGGAGAAAGCGAGATCGTCGATAAAATCGCGAAAAGGAGTGCTTCTATGGCTTACAATGAATTTTTTGAAGATTTTTTAATACCAAATAAACCGTGCATCTTTGATGCAGAAATAACGAAAGATTGGTCAAGCAGACGACATTGGAACACGGATAATGCGCCAAATTTTGAGTGGCTCAAAGAATGCTTTGGTAATTGTAAAGTTCCTATCGCAGATTGCAATAAAAGATATTTCAATGCGCAACACAAGGACGATATGTTAATAAGAGCTTATATTGATTATTGGATCGACTATCGTAACTGTAATTACTCAAATAAAATGCCATTACTATATTTAAAAGAT…	116								NP_651026.1	phosphatidylserine receptor [Drosophila melanogaster]	297	2e-117	82.6772	EAA06444.2	AGAP000158-PA [Anopheles gambiae str. PEST]	291	7e-115	82.4								dros
NV14153-RA	XM_001608114.1	hypothetical protein LOC100117018	ATGTATATTACTAGTTATTTTGAAATGGCTCGTACCAAGCAGACAGCCCGTAAGTCGACGGGAGGAAAGGCGCCCAGGAAGCAGCTGGCCACCAAGGCAGCGCGTAAGAGCGCGCCTTCGACCGGAGGAGTCAAGAAACCTCATCGTTACAGGCCCGGTACCGTAGCCCTTCGTGAGATCAGAAGATACCAAAAGTCCACCGAGTTGCTGATCAGGAAGTTGCCCTTCCAGCGTCTGGTTCGTGAAATCGCGCAGGACTTCAAGACCGATCTGCGTTTCCAGAGCGCAGCCATCGGCGCTCTGCAGGAAGCCTCCGAGGCCTACCTGGTCGGTCTCTTCGAAGACACGAACTTGTGCGCCATCCACGCCAAGCGAGTCACCATTATGCCCAAGGACATC…	16	XM_001608124	PREDICTED: Nasonia vitripennis hypothetical protein LOC100117060 (LOC100117060), mRNA	CAB91840.1	serine protease [Anopheles gambiae]	303	2e-41	100																		apis
NV16041-RA	XM_001601362.1	hypothetical protein LOC100117075	ATGTATGCTTCAGAAATGGACAAGCTATCACACAAAATGCGTGGCTCACACACTTTATTATTGGGCCTAACGGTATTGGCTTGTTATGCCAACATACACGCCGAGGTTCAAGACGGAACGTTACTAGAAGACGGATATCACTACAAAAAGTCATCCTCAAGTTCTAATTCAAATAGCTATAGTCAATCTCATGAAGATGATCTTGAAATTGATGGTGTCGTGAAGGGCCAACCTATCAAAGGCGAAAAGAAATCGGGCTTTAGCACTAGTGGTGCCAGCCACAGTGAGAGTAAATCTTTCGTCTCCGGCTCTTTCAGTGGCAATGTTCCTGGCCTGGCACCTGGCAATCTTTTAGCTGGTGTGTCATCAGCTTTGGCAAACGCAAATGCAGGATTGCAG…	33						2e-52	97.9167	AAO24923.1	SD23103p [Drosophila melanogaster]	312	7e-51	97.8495													apis
NV16602-RA	XM_001601958.1	hypothetical protein LOC100117887	ATGCAGAAGTCACAGAGATTAAACAGAGAAATAAAACGGTTAATTGATCATCCACCAGAAGGAATAATTTGTTATGCTTCGGACAAATTAAATCTTTTAACAGTAAATGTAATTGGACCTCATGACAGTCCATATAAAGGTGCACTGTTTGAGTTGGAACTAGAAATTCCTGAGCGTTATCCATTTGTGCCTCCTCATTTGAAGTTTATTACACCAGTGTATCACCCTAACATAGATACTCAGGGTCGTATATGCATGGATCTATTGAAAATGCCTCCTAACGGTGGTTGGAAGCCAACAATCAGTTTAGAAAACCTAATAGTGGCAGTTCAATCTTTACTGGGAAATCCAAATCCTGATGATCCTTTGATGGTTGACATTGCTGAAGAGTATCGTTTT…	42			XP_001237047.2	AGAP007682-PA [Anopheles gambiae str. PEST]	592	3e-82	100																		apis
NV15036-RA	XM_001602612.1	hypothetical protein LOC100118768	ATGTCGAAACCTAGCAGCTCCAAAGAGCAGCCAGAGGAGAAGCAGGATGCTGCTCTGGTCGCTGCCAAGAGCAACAGCCTCTTTCGCAATGCTCAGCTGAGAGAGGCCTTCGACAACTGGCTGCACTGCATCTGCATCGTGACCTTTGATCTTGAGCTTGGACAGGTCATAGAGGCCATCCATCCCAATGATGTGGAATTCTCGGAGCAGGAGAGATCCAACATTTGCTACTTGGCCTTCCCTGACTCTAACTCGGGATGTATGGGGGATACACAGTACCATGTGAGAATTAGAAAGAGTGTCAATGGAAAAAGCTCCAGAGAGACTCAAGCACTCAGAGATTACGACAGAAAGTCACCCATGTTCCTGCAGACTGATAAAGATTATTATTGGGGCTCT…	22													XP_001237047.2	AGAP007682-PA [Anopheles gambiae str. PEST]	592	2e-116	89.7436								ano
NV10661-RA	XM_001603179.1	hypothetical protein LOC100119452	ATGAGCAAGACCTGCGCCCGCTGCGAGAAAACGGTCTATCCGATCGAGGAGCTCAAGTGCCTCGACAAGATATGGCACAAGCAGTGCTTCAAGTGCCAGGGCTGCGGGATGACCCTCAACATGCGAACGTACAAAGGTTTCAACAAACAGCCCTACTGCGAGGCGCACATACCAAAGGCGAAGGCGACGACGATGGCTGTGACCCCGGAGCTGACGCGCATCGCCGAAAATACGAAGATTCAGAGTAACGTTAAGTACCACGCAGAATTCGAGAAGGCGAAGGGCAAGTTCACTCAGGTAGCCGATGATCCGGAAACTATGCGCGTCAAGCAGAATAGCAAAATCATCTCCAACGTTGCGTATCACGGGGAGCTCGAGAAAAAGGCCATTATGGAGCAG…	2								NP_524426.2	cortactin [Drosophila melanogaster]	51	4e-28	100													dros
NV17007-RA	XM_001603288.1	hypothetical protein LOC100119595	ATGTCGAAGATATTTGCAATCGTTATTGGGCTTGCAGCCCTAGGCCCACTATCCCAATCCTCAATCCTGCCCCCACGGATGCTTCAAGACCTGAAAAAACGTACGAACGCCTCGATGGAACGATACCACGAGCAAGAGTTAACGATAATGCAGTCGAACATCAGGTTGAATCGAGACTCTCCGGCTTGGTATCTGGCCGCATCGCACGAGATGACACCAGCTGCTCACAATCTGACGGTGAAGGCGCTGAGGAGAGAGACGATGGCTGTGATGCTCGTCGAGGCGCTGCACATGCCACCTAAGGACGCCGAGACTCTGCTGCCGTCCGTCAGCACGAGTTTGGTGAGCATCTGCTCAGGCGATTACCTCCGAATAATCGGCGACTGCAAACGTTCGGAG…	52			EAA04206.4	AGAP007237-PA [Anopheles gambiae str. PEST]	593	3e-72	66.055	NP_523891.2	peroxidasin, isoform A [Drosophila melanogaster]	595	3e-83	68.6441	EAA04206.4	AGAP007237-PA [Anopheles gambiae str. PEST]	593	4e-85	69.0377								dros
NV13919-RA	XM_001603508.1	hypothetical protein LOC100119850	ATGTGTATAATAATAATAGTATTTTCGACTGCCGTTATCGTATCGTGTAATTATAGCGTAAATGAAAAAATTTCATTCTCCATCAGCGGTCTGAAAAATTTGTCGAGCATCCGATTCTGGCTCTACCCACTGTTCCAACTGGGAAAGTATCACGAGTTGGAGGCGAAAGATCTCTACAATGTTCTGCCCGAAGACCTGAGTGGAAGCCTGGGCGAGCGCTTGGAAAGTTGCTGGACTAGGGAGCTGGCCGAGTCTCGCGCGGGCAAAAGAAAGCCGAAATTCCGGAAGGCCATAGTGAAGTACCTCGGCTGGTCCTACATGAAGTACGGGATCAACATGTTCGTGCTGAACATGTTCGTGAGGGTGACGCAGCCCCTGGTCCTGGGCAGGTTGGTGTCC…	16						1e-113	100	NP_523740.3	multi drug resistance 50 [Drosophila melanogaster]	948	7e-116	100													dros
NV17891-RA	XM_001603729.1	hypothetical protein LOC100120107	ATGCGACACAGCGTCGGCGTTCAGAGACTTGACATAGAACCCACGAATAATCCACAAAAGATCTTTTGTCGCTCACAGCCCAACGAAGATGTCGCCTCGGAGGACGAGGACGCCTACACTGGTGAGGAGGACGACGAGGTGCAGTCGGCGACGATAGCCAGTGACCCGCTCATCCCCGATGGCGGCAATTTACCGGTCTTCCTCGCCGAGCCGGGTCAGCTCAAAATGGATAAGGAGATCAAGCAGGAGTTCGTCGACCCGCACTCGGGTACGCGCATCATCGAGGCCGAGCTTAACATCACTCGCAACATGATCGAGGAGTACTTCAGCAAGGAGAAGTTCAAGTGCGAATGCATCGCCTGGTCGAGCTCCGGACAGATCAAGAGTCAGCCAGCTATC…	119								NP_611033.2	unc-5 [Drosophila melanogaster]	744	0	99.0881													dros
NV16333-RA	XM_001604004.1	hypothetical protein LOC100120407	ATGTCGCGAAAGCTTTGGATCCTCATATTTTTATTATGTTCGGCGGGATTGATCGTCTGCGCCCATGGAGCCGGCAGCGAAGAGAAAAATGGCACGGAGATGTCGTCCAGCAGCAGCTCCGGAGATTCCGGAGGCGGCAGTATCGTAGACGCAATAATGTCCGACATCAGCAAGTTCACCGACAAGCTCATGGATATGATTAAGGATATTCTGGACGGCGCGAAATCGCTAGTCATGGACATCCTCGAAATGATCTTCATGAGCGACGATAAGAGCATGACGACAACTCGTCGACGAAGAAGCGTCGACAGCTCCGAGGGAAGCTTGCCCGGCAACACGAGCATCATGGGCATGATTTCCAACATTTTTCTCGCCCCCTTCAAGATGGTATTCGGTCTC…	38						0	85.307				7e-151	86.039													apis
NV18025-RA	XM_001604175.1	hypothetical protein LOC100120602	ATGGTTTACAATCAAGAAAACTTAAAGTCGTCAACGATAATTTTTCCGGATAAACTAGTAAATGCCAATGGATTTCCTTTGAGAACTTCATACTTAGACTTAGTACCATACATGATGACAAGAACAGAGAACAATAATTTATTGTACAACGGAATCACATTTAACACCACAATTTTGATATTATCAATACTAAATTTTACGTTGAAAATATTAGATATGGGTAATCATACTGTTAAATGGTCTTCTATCCAATTAAACAAGTTAAACATTGACATGATGCCTGTACCACTTTATCCTGTACCATCACGATTGAAAAATCATTGGGAAATGAGCAGGATATTTCTGTTTGATAGTATGTGTGGTATAACTGCTATTAATAACGTTAACAACAAGAAAATA…	127			CAB91840.1	serine protease [Anopheles gambiae]	242	1e-48	98.8889	NP_649132.1	CG9372 [Drosophila melanogaster]	237	3e-23	100				1e-12	100								apis
NV13293-RA	XM_001604176.1	hypothetical protein LOC100120603	ATGGTTCGCGATACGACGACGAGTCCCCAGCTGGAGTGCAAGCTCGAGGGTCTACATCCCCTGCTGATCATCACTTACAAAAACATCACGATATCGGTGGATAAGATCAAGGTGCCGCACAGCGAGCGAGTGACGGTGCGCTGCCGCGAGCTCGGCAAGTACAAGCTCATCGGGGAACCGTTGCTTCACTGCCGTAACGGCATCTGGAACGGCCAACTGCCCACCTGCATACCCACCACCTCGATCTCGAATTACACCGAGGACGTGCCGCCGACGATACTGTTCGGGCTCCCCGCGGGATCAGCGGCGTTCGAGCCCTCGGGCGCCCTGGCCGTCTTTCCAGGGAGCATCCTCCACTTGGAGTGTCTCTTCGCCAGGAGGCTCGGCAATCCCGAGTGG…	12			EAA12905.5	AGAP007761-PA [Anopheles gambiae str. PEST]	432	5e-38	95.8904	NP_724772.1	hikaru genki, isoform B [Drosophila melanogaster]	432	7e-38	98.5915	EAA12905.5	AGAP007761-PA [Anopheles gambiae str. PEST]	432	7e-38	98.5915								apis
NV13207-RA	XM_001604269.1	hypothetical protein LOC100120728	ATGGGTTTGGCAACGATCATAGCACTATGGATCGTTACCTGGAGCTGCCTGTTGAAGGGCCTCCATTTGGCCCCTCAGACATCAGCAAAGCAAGTGCCCTGCGACAAGACTAGAAAGATCTTTACAGAGTCCTGGGGTGTCATAAGTGATGGGCCTAAAGGCTCAAATTACACACAGGACTCGCACTGTGAATGGCTGATCAAAGCCAACAACAGTCGCCAATTTATTACCTTAAGTTTTCGAACTATGGGCACAGAATGCAGCTATGATTACGTATTTGTTTATGATGGAGATTCTTTTAGATCTCCTCTTCTAGGCAGCTTTAGTGGAAAAACAGAACCACAACAAGTGACATCCTCATCTGGATATATGTTGATTTTACTATACAGTGATACAAAT…	11			CAC00630.1	integrin beta subunit [Anopheles gambiae]	213	9e-90	100	NP_651533.2	eater [Drosophila melanogaster]	580	1e-55	100													apis
NV12951-RA	XM_001604305.1	hypothetical protein LOC100120750	ATGTCGAGGCCGATGTCGCGGCGAGCCGAGGCGCTCGAGGACATAGCCGGCTGGTCGACCGCCGACGTCGTCGCTTTGTTGCAGAAGAATGAAGTTGACGAGGCGTGTTGGAAGGCGGTCCAGAAGCGTCAGATTGACGGGGACGAGCTACTACACTTGACGGAGGGGAAACTCGCGCTCTGGAAGACAGATCTCACCAGGCCGCTCATATGGAGTCTCTGGTCGTTCGTCGAGGAGCTGAAGAAGTCTCCTGAGAAGTATGTCGAGGACAGACACTACCGGCCAGCTCCACCTCCGGCACCGCCACCGCCACCACCAGTGCCTTCAGCAGACGAAGCTGCACATCAACCCGTACTAGCTCCGCCATCTCCGCGCGAATTGACGAAGGTGCAGCAGCAG…	10						5e-101	90.2344																		apis
NV12470-RA	XM_001604843.1	hypothetical protein LOC100121290	ATGGATCTCTCGATGATCACCTATCGGACCGGAGTCTCAGCGTTCGTCTCGACAAAAGTCGGCCTAGTACTGGTGGCTGAACTTGACGTCGTAGTCCTTCATGTGGTAGATGAAGATATCCTTGAAGTAGCAGTTGTCGAGTTTGAAGAACCAGGGGAACATGGGACGGTCCAGTGGGAAGCCGAAGGACTTGCCGTAGTACTTGAAGTTGCCGAAGATCGGGAGCTCGAAGCTCTTGACTTCTTGGTACGGGCCAAGGTAGAAGAAGAGCTTAAACCTCATACCGTCGACCTTACCCTTGGGCAGCATCATGTGGTTGGGGAAGCCGAACATGCGGTTGTCGTATTGGAAGGGCGCGTGACCCTCGATGGCGTTGAGGACCTTCTTGTAGAACTGGTC…	8			XP_321436.4	AGAP001657-PA [Anopheles gambiae str. PEST]	726	0	100	NP_524816.1	larval serum protein 2 [Drosophila melanogaster]	731	0	98.4	XP_321436.4	AGAP001657-PA [Anopheles gambiae str. PEST]	726	0	100								apis and ano	hexamerin 70b [Apis mellifera]	hexamerin A [Anopheles gambiae]
NV16429-RA	XM_001604877.1	hypothetical protein LOC100121321	ATGTCCAGAGACTCGGAAGCTGCGCTGTACAGGAGATTGGTCGCCACTGTGGGCGACCCGGACCACTATGTGCGCGACCGCAACTCCAGCTCGGCTCTTCTCCACGACGGGCTTCACCTAAGGGCTGAGTGGACCACGCACAAGGACAAAGAATCATCTTCCGGCATAGAGGGAATGTCAGCGAGTTCAAGTCACAAACTCTGGCGGTCCACAACGGGACTGGACGATGCTGGAATGGATTTGCGTGTGGCGCAATTCAGTGCCCATACCAGTCGGGAGTTCGACTCTGCCACGACTCCGGCAGGGCTGGAACAACAACTGCCTCTCCTAGTAGCTCTCTGTGCCATTGCTGGTGCCATCCTCTTTGCTTTCCTGATTCTGTTATGGCTGCGACAGCAA…	39						3e-69	81.1321																		apis
NV10134-RA	XM_001605544.1	hypothetical protein LOC100121993	ATGCTTTCAGCGGAGGATAACGATGGCCGCGATGAGGAGTATGGCAGTGACGATAACTGCGCAGATTACCCCAAGATCTCTGAAAAATTGGAGGTACCAAAAGAATGGACTTACACCATGCGAAGAAGCATGCAGGAAGTTGTACAAGGCTTATTCTTAGGACCATACAGTGCTGCTACCAAGTCTAAGCTAGACTCCTTGTTGGAACATGGTATTACTCACATTGTTTGCGTTCGGCAAGACATTGAAGCTCACTTTATAAAACCTAATTTCCCTGACAAATTCAAGTATCTTGTTTTGGATATTGCTGATAATGCTACGGAGAATATTATAAAGCACTTTAAAAAAGTCAAATCTTTCATTGACGAGGCACTGAATTCTGGAGGTAAAGTCTTGGTT…	1						2e-45	76.4706	NP_524273.1	puckered [Drosophila melanogaster]	91	4e-45	78.9474													apis
NV13465-RA	XM_001605603.1	hypothetical protein LOC100122050	ATGCACGTGTTTGTTTTACTTTTCGTCTGGTTCATGCGCAGCAGGCCGACTCTGGCGCTTGTCGAAGTTTTGACTCAGGACCTGCCGAATTACAATAACTACTGTAGAGTGGAGGACCCGACGACGCATCTTTACACCTTTGACTTTTCCGCACTGTCCGACCACTCTACCGACAAAAAGATCAGACTCGACAGAGACAACAGTTTTAGAATACAATTTTGCAGGCACCTGGTCAAGCCCTGCAACGGAAAAAACGGATACAGCGTTTGCTACAGCAGAAATGGAACGGAAGTTGGAATCGGGGCTGAACCTCCGCAGATCGACCTCTCGAACGGCACGATCGTGTTCAGGTTCACGGGCGATGCCTGCAACGCGACGCATAATTACACGCTGAATTTC…	13						5e-172	87.4636	NP_733167.2	lysosomal enzyme receptor protein, isoform B [Drosophila melanogaster]	781	1e-172	87.5													dros
NV10729-RA	XM_001605683.1	hypothetical protein LOC100122133	ATGAACAAGAACATGAACTCACCGTCGAAACTCACGGAGTTCGCTCCGTTGAGCCCAGAGGAGAGCCAGCCCGTCGTCGCCTCAATTTTCTCCAAGATCTTCGGATTTGCCAAGAGTTCAACTCCAAGTGTTACGGCTGCAACATCTCCAAATAATGATGAACAAAGTTCATCTGGAGATTCTGAATCATGGAAACAGCCTGGAAGTACAGAAAAATCTCCCTCAGAAGATACCAGCAGTCTGATGAGTTTCTCAGTTGATACAACGGAGGGTCGAAGCTTACCAAATGTCTTGAAACGCATTAGCAATATTGTGGCTTTGAAAAGCAATAACCTTCAATCATACAAAGACTCCCAACTCAGAAGTTATTGGATGCCTGACAGTGTAAGCAAACAATGT…	2			XP_312164.4	AGAP002759-PA [Anopheles gambiae str. PEST]	247	7e-49	100						XP_312164.4	AGAP002759-PA [Anopheles gambiae str. PEST]	247	7e-49	100								apis and ano	PREDICTED: similar to T-complex protein 1 subunit gamma (TCP-1-gamma) (CCT-gamma) [Apis mellifera]	AGAP002759-PA [Anopheles gambiae str. PEST]
NV12725-RA	XM_001605779.1	hypothetical protein LOC100122226	ATGGACGGCTCGCAGAGGAGAAAGCCGCCGAATCCCAGCCCCAAGCTCAAGGCGAACTTTGTCAGTAGATTGTCCTTTTGGTGGCTCGGCGATTTATTTTGGGACAGCAAGCACCGGAATCTCCAGGCTAACGACCTCTACGATGTTTTGCCGGAAAACGTCAGCGAACCGTTGGGTGATCAATTGGAAAAATCGTGGGAAAAAGAGCTGAGAGACGCCGGAGATAAGAAGCAGAAGCCAAGCCTGTGGAGGGCCGTCATAAGGACGTTCGGCTGGCCGTTTGTCAAATATGGATTCAGCATGTTTCTTCTGAACGTCGTTAAAATACTCCAACCGCTGATTCTGGCGATGCTGGTCTGGTACTTCGACCCACAGTCGACGATGAGCACAGAAGAGGCC…	9						1e-132	91.3725	NP_523740.3	multi drug resistance 50 [Drosophila melanogaster]	959	4e-169	92.9487													dros
NV12293-RA	XM_001606217.1	hypothetical protein LOC100122658	ATGAGCGTCAAAAGTTACTTGCTCGTAGTATCGTGCATACCGTTGCTTAATTTTCATGTTCTGCACAAAAGGCAATCTGATGTATCCTACGGCAGTCCCGCTTACAAATATTGCGTCTGCGGTGTAAAAAACGAAAGAACGCCAGAAAACGATCGCATCATCGGCGGCAATGAGACGATCGGTAACGAGTATCCGTGGATGGCCGTCATCGTCATAGAGGGCAGGATTCCACAATTAATTTGCGGCGGTTCCCTTATCAACGATAGATACGTTCTCTCGGCTGCCCACTGTCTGCGCGTCAAATACGCGCAAAGCCAGATGAAGGTCGTCCTCGGCGAACACGATATTTGCCAGAGCGACGTCCGCGTCGTTAAATTTTCCATCGAAAAGTTCATTCAA…	7			CAB91840.1	serine protease [Anopheles gambiae]	239	2e-84	54.2424	NP_611611.1	CG4386 [Drosophila melanogaster]	258	3e-73	83.3333	CAB91840.1	serine protease [Anopheles gambiae]	223	3e-73	83.3333								apis
NV11736-RA	XM_001606834.1	hypothetical protein LOC100123269	ATGGCAACACAAAGATCTAATGGTCCTAATCGTAACTCGCAAAGATCTACTCTATTGAAGGTAGTTATTCTTGGTGATGGTGGTGTTGGAAAATCTTGCCTAATGAACAGATTTGTGTCGAATAATTTTGATGAGCAAAGCTTTCATACTATTGGAGTAGAATTTCTCAATAAGGATATTGAAATAAATGGAGAGTCCTATACACTGCAAATCTGGGATACTGCGGGACAGGAAAGATTTAAAACACTAAGAACTCCATTTTATCGAGGATCTGATATCTGTCTATTGACGTATGCAGTTGACGACAGAACAAGTTTCAGAAATTTAACTCTTTGGAAATCAGAGTTCCTTTACTACGCAGATGTTCAAGAAGAATCATCATTTCCTTTTATTATCGTT…	5						7e-68	100																		apis
NV12800-RA	XM_001606861.1	hypothetical protein LOC100123288	ATGTCGGACGACGGGGGCGGTGGTACGGACAACCCGGCCTTCAGCAACGACGAGGACACGACCTCCTGCAACAACTCCACGTCGACGGCCAGTGCCGGTCACAGCAATCACCAGTCCGACTCCGAGACCGGTAAGAACGAGACGAGCCTCCTGGAGAACGGCAAGAACGAGACGAGGATCGAACTGCCGGAGGATAATGGCCAGACGCCTGGGAAGCCCAAGCAGAACGGCGTTAACGGCAACGGGAATAATAACGACGTCAGCTTTCTCAATACGAGCGTCACCAGTGTGAGCAACAATGACGTCACCGATAAGAAGGAGCAGATCGAGGCCGTTAATCTCGAGCTGGTATCGATGAAGCCCTACGCCGGTAAGAACAACCTGCAGACCAAGAATCAC…	9			AAD38337.3AF117751_1	serine protease 22D [Anopheles gambiae]	615	1e-158	91.9192	NP_788284.1	CG33087 [Drosophila melanogaster]	252	3e-67	100													apis
NV10570-RA	XM_001608148.1	IG-like venom protein	ATGCAGCGACTTGTCAGCAGCGGTGCTGCCAGTAGCAGTGCCGGCAGCGGTGCCGGTGCGGCCACCGGATCCTACAACAGCCTGGCCCTCGTCCTCCTCAGCCTCGCCTCGGTCATAAGCAGCGGCTCGAGCTTCAGCTTCAGCCGGAATCTCCACGACGTCGAGCAGGATGTGGCCGAGGACGCGAGCCTCTACTCCCAGGAGATGCGGCTCAGCGCGCCCGAAATCACCCAGCAGAAGCAGAGCCAGCAGCAGCAGCAGCTCGAGCGCTACGTCAGCATCAGGTCCAGTCCCAGCAGCTACATCAGCGTCCCTGCAGGGCACAGGCTGGAGCTCAAGTGCGAGGTGGACGGCAGCCCGCCACCCAAGGTCTACTGGATCAAGGGCGAGAACCCCGAG…	1						6e-48	100									5e-49	100
NV14907-RA	NM_001134330.1	Nop60b-like, Nucleolar protein at 60B homolog (Drosophila)	ATGGCTGAAATAGAGAAAGAGAAGAAGAAAAACAAAAAGTCTCTTGGCGAGATCCAAGCCAAGATGAAGTGTCAAATGGAGCCTTCCAACGATGTAGGCAAACTTGAATGCAAAGACTGGCCTTTGTTGTTCAAGAATTTTGACAAAATGTTGACACGTACAAAACATTTTACACCTTTGTCATCTGGATCCACACCTCTACATCGTACTCTGTCAGAGTACGTTCAATCCGGTTGTATCAACCTGGATAAGCCTTCCAATCCATCTTCACATGAAGTTGTAGCATGGATTAAGAGAATTTTAAAAGTTCAAAAGACGGGTCATTCTGGTACTTTAGATCCTAAGGTATCTGGCTGTTTGATTGTTTGTATTGACAGAGCTACACGTTTAGCAAAGTCT…	21						3e-159	83.7349				3e-159	83.7349				6e-160	83.7838
NV18258-RA	XM_001599826.1	Nos, nanos-like	catcgccatggcgcgagttttgagcatgccgatccccatgccgcagtactatggccaaaagagccagccgaacatgctgtttccgctcaaccccagcctcgaggacgagctcaacaggctcttcgtcgacttccgcgtcagccacgcgcccgtcgcatttgcgagtaagtacacgtcttttttttctctctctcgcgttttttcggcagcagccgccgccgtggcttccattgtcgatcgtaagctcgcttgccgctgtcgtttatcgcctttcctttagcgtagatacgcattcgttcattcggcataattcgaaagtacgtccgtccactatgccatcgttactcagttccgtggattcggcacagtaaacatccaagttcacctacactgttgatc…	161						2e-31	100
NV10004-RA	NM_001159869.1	Ogt, O-glycosyltransferase	GGACTGCTCGGCGGGATTTCCATGATGGCGGACGTAGTGCTGCAGTCGAACCGATAATAGTGATATATATTCTCGCAGTACAGAACCGTGTGCCTTCCTATTATACACAGAGACGAAATTTCGATAGACGTTCGCGAGGAGCTCGCACTTCGCGCGTGTTCGTATCTAACTGTGTGTGCGTGTGATCGTTTTGTAGTAATACCAGGTGCAGCACACGCGTTCTCAGGTGGATGAGAATTCGCGAGTTCGCTATAGATGTATAAGTATATATCTGTATAGAATATAAGCAAGTAGGCAAGCAGTACCTATAGTAGCCCTGCAGAAACACGAGTGCGACGACGAGCGAGAGAGAGAGAGAGAGAGATAGAGAGAAGCGCATGATGCAGACGCAACAGCCTC…	1						0	86.6142
NV16173-RA	XM_001600545.1	Ostf1, osteoclast stimulating factor 1	atggctgccacagtaaatacaccaggacgtcctgcacctccaaaaccagtttcaaaacctggtaaattttgtataaatttttttattatgactttaatagcatagctgatgttaatatgcatgtaaataaaattttattttaaatacctatgaatattgttttaacattaattgttcatctactaaaccttgttctactttccgttataaaattgttaaatgataaagtctgacaatttcaattattgttataatttgtattctaaaacacattgcatcaggatatacaaacatataatagtatgattcatagtatattttggtcacatgtttatctaattcgcacatgaactttgcatttttgcatgagtcactgatgaggtttacataaagtagtta…	35											2e-37	100
NV50197-RA	LOC100119054	peroxinectin	atgtatcggtatgtaagaaagcgcgcgcgcgcgcgcgcgcactcttacgtaagatttataactcttttcgaaattgcggcgggcgcagcctaattcagttgcggatgtatatgtatgtgcatgcatatatagtgtgcagtatagataggggagagcatcaatcggtaattacgtcgctcgcatcgcccataggccaagcatgcggcgcagcgatcacgtcgcgcagtcgcgcaggcacgcgaggcatagctcgaggttgtttgtagcaataatgacgcacacatgtatatacacggtggtacacacacaagagagcgcgcgcgcgcgcgcatcacatgacgagaggaggaaggcatctctctctctctctctctctctctctctctctctctctctctc…	18						0	92.7308				0	93.4263				0	92.7308
NV14781-RA	XM_001599981.1	Plk4, polo-like kinase 4	ggaaagttgtacattgcgtacgtctttattgtgcttaacgtatgctgctagcaaaaataaagtatctatatataataatatgcttatatcaatatctccttaaggatgtatgaatcgttatataaatatagtatatgatagtaaaaatacaggattgcaagatctccggagcttcttgcgtctatgcgtgtatatcttacaaaattacatacttatctatctcctttatataaaactaatctaactctatcgtatgttcttgtgcgacggctgcactaggagcttaactatattaggtaagtggcagagcttttccctgacaatcgacgggatctcgttgctctggtgctgctgctggttgaaccgaagaacactgccactcggactctcgtacaacat…	21						1e-63	72.3164
NV17949-RA	XM_001599870.1	serine protease LOC100114471	tgccgctcgaatcttcggccagccggactctcgctttctgtcccggcgcgcagctcgtctgtctcatattgactttgcatacgccagaccatacgccatatcgtgacgcgtgtgcgctcgagctccagcaactctccggacggtgacacatcgacatcaccgactgaatcgtccaagccgaaatcgaccatgggttacaagattggaggggccctgcttgtcctcggactcgctgtactcggcatcgctcgtgctcgtaagtacatattataataatttttcttttctttctttgctgatgagctttaatagaaattttttgggtaatcggctcctctcataatcttcttgaatgacgtgctgctaattgttgtgctggaaacgtcaaaactgatagtt…	123						3e-138	100				4e-138	100				1e-136	100
NV17948-RA	XM_001600099.1	serine protease LOC100115421	ATGAATCTCAGCGTCGTAATCATCTTTTCGGCGCTCTTCCTTCTCAACAACGTCAATGCCGATGCAGGTGAAAATTGCACTGCACACGATGGTTCTGCCGGGGCTTGCATCCTTCTATCGACATGCGATGAATTGTTAGAGATGATTATGACATCGAAAAGAGCAAAGATGAATCATAAGGATGCCATTGCAATCATCCAAAAATCAACTTGTGGGTTTATACAAGTCGAGCCTTTGGTTTGTTGCCCTGGTAAAAAATTGGGTGATGATGCTTTGAACGATCCATCACCAAAGTTTGATGAAGAATATGACGCAGATAGACCCACGATTAAAACAACAAAATCACCGATCGTCACATCAAAAACTATGAAACCAGGACAGAAGCCACCGCAACACTCA…	123						1e-139	90.8397				2e-138	90.7692				1e-137	90.7336
NV17950-RA	XM_001600128.1	serine protease LOC100115458	atgtggactttgaaagttctcggactggcgttggttctcgcggtgccggacgcgtcctcacgtaagtatacactacactatatctaccgatgccggcgtaaataattgtttgcttacgttggctttgcttggtatctacctgtatgcatgtgtatacatatatcctcacatagcctcgcggatttgtagattgtattcggacgctgattctcatccttgaagccgcatactcgcacgagtcgagattttgcacatagcgttcttcatagttgcgtatatttcctttcacgggccgaactgcatcagaactcgaccgacgcgggttgagctttatcttaaatacgcgattacgcgcgtacgcggttttgcggaggtatgtgcatgatgcatattcggata…	123						2e-116	87.1245				4e-114	87.7193				1e-114	87.7729
NV16257-RA	XM_001600402.1	similar to 3-hydroxyisobutyrate dehydrogenase	ATGACGGAAGTCTTCAAGCTCGGTGATCTTGTCTGGGCGAAGATGAAGGGATTTTCCCCATGGCCTGGCCGGGTATCAACCCCTCTTGCCAACATGAAAAAGCCAGCAAACCCAAAGAAGGGTCCAATCTATTGCATCTTTTTCTTTGGATCTGAAAACTATGGTTGGATTGATGAAAGCAATATTAAACCTTATCAAGAACATAAGGAAGCTTGTAGAAAATTATGCAAATCAGAAGGATTCAAAAAAGCGTGTGATGCTATCGAAAACTTCATTGCTAATGGCGAGGTGTTTGATGATAAAGTAGAGGACTCAGATACTTTGTTTGATAAATTAAAAGATGACAGCATTAATACAACAGTTGAAAAGAAAACTCCAAAGATCAAACCAAAAAAATTA…	36						3e-83	98.6667				3e-83	98.6667
NV11654-RA	XM_001605614.1	similar to abc transporter	ATGGGGCGTACTGCAAGAAAACGTCGGTTGAAGAACCAGAAGATTTTTAATAATCTTCAAAAAGACAATGAAGATCTTTATGAGAAATTGAGATCTTGGATGCTGATTAATAATTGGAAAGCCACCTGTAGTTTAGAACCCTATGTTTTTAAAACTACAGGCAGAGGCTTGATGACATTAGACAAAGTAGACGCAAATCAAGTAGTTTTGAAAGTTTCTAAATCGCTGTTGATCACAACTGCTGTGGTTTCGCAAAGTTCTGTTGGAAAATTATTTTGCATTGATAAAAGTTACAGCGCACAGTGTGTCATTGCCATATTTTTGATTTATGAAAAGCACCTAGGTGGATTGTCATTTTGGAAACCATATTTGGATACTCTTCCAAATTCCTATACTAAT…	5						2e-76	100				1e-76	98.5401
NV13574-RA	XM_001605304.1	similar to abc transporter	ATGTTTGATTTCTTCACGATTTACATCGAAACAGTATTAAAAAAGAGAACATTCAATATGGTCAATGCAAGCATGACTTACTGTCCACCAAATATTTCGTTTAATGAAATTTGGGTGAACCATGGAACTTCAAAATGTTTTATGGACACCGTTAGTTCTGCTGTGATTGCATTATATTTGCTAATATTTGGTTCAACTCAACTATGGATGTACAGGCGATATGGAACTGAAATTGACTTCCATACATTACCTAGAAGCAAGCTATATAATTTCCAAAAGTTTTTGCTTTTCTTTGTACCTATTCTCAGTCTTCTCAGAATTATTTTGCAAGCAACAGTTTTAGATGACAAGCAAGTTTATGGATACATGGTTCTTTCAACAATTTTAACAATAATAGTT…	14						6e-78	85.7895				1e-85	86.6995
NV16927-RA	XM_001604008.1	similar to abc transporter	ATGCAGCATCGCGCGGTGCTGGTGAACCTGCCCAAGTCCGAGTCGCTGGACATCGAGTTCAGCAACATCGGCTACTCGGTCTCCACGGGCTTCCGCAAGCCCCGCAAGCAGATCCTGCGCGGCGTCGACGGCTGCTTCAAGAGCGGCGAGCTGACGGCCATCATGGGCCCCTCCGGGGCGGGCAAGTCCTCGCTGCTGAACATCCTGACGGGCTTCCAGAAGAGCGGCGTCAGCGGCAGCATGAACTTCCGCTCGAAGCAGGGCTGCCGCGGCTGGAGCGAGTACAAGAAGGAGTCCTGCTACATCCTGCAGGACGACGTGCTGCACCCGCTGTTCAGCGTGCAGGAGGTCATGGCGATGGCGGCCGACCTGAAGCTCGGCAACAACCTGAGCCGCAAG…	48						1e-121	100				6e-137	100
NV15155-RA	XM_001603593.1	similar to acid-labile subunit	CCATAATCCAACCCAACCACATCCACACGGCACACGGCACACAGCATCGTCGACGGTGATCTCCTTTCATCGCGGCTAGTTAGACGTCGACCTATAAATTGACGGCGGCAAAATCCGAGCTCGTCAGAGAGCGAACACAACAGCAGTAGCTACGTTGCTTCCGAGCGGCGCGCACACCTCTACTGACGATGTCTCGTGCACCGGCTTTGTTCCCAGTGTTGGCACTGTTGCTGGCGTTGGCGATAAATTTCCCAAGCGCGGTAAATGCCGGTTGCTTCCTGGAACGTGGCGTCTCGAATCTTGGCGAGCACGACGCCTACACCTGTCTCCGCAGCAAGGACTTTCAGAAGGACCTGGACCGGTTACCCCTCAACGTCACGAAGCTCGTGAACATCGCCT…	23						1e-09	32.3232				8e-11	31.3043
NV11801-RA	XM_001607336.1	similar to actin binding protein, putative	ATGCCGCTGCCGAAAAGACTCGTGGAGCCGGTGCACGTGGCGCGTGGCACCATACACGACGACTTTCCGCTACCCTCGGAACTCGAGGCTGTGACCAACGGTACACTCGCCAACACCATAAGGCAGCTGTCCAGCCTGTCCAGGCACGCCGAGGATCTCTTTGGCGAACTGACCAAGGAAGCCCATGGACTCAGCGACAGGGCCAACTCGCTGCAGGCCAGGATAGACAGGCTAGCGGTCAAGGTCACCCAGCTTGACAGCAATGTCGAGGAAGTCTCGCTCCAGGACATCCACATGCGCAAGGCGTTCAAGAGCTCGGTGGTCTTCGACCAGCAGGTCGTCTCCAGGGACACCATGCCCACCGCGATGACCGAGACCTACCATCAGTGCGACACACCA…	5						4e-54	98.1651				8e-51	98.0769				9e-48	100
NV14306-RA	XM_001602907.1	similar to adam	ATGACTCAGAGTGAGAGGACTCAGGTTCCAGTGGCCCTCGGCTGCGATTCAAGAATAGATTTGCCAAGTACTCGAAAAGACTCTTCTCTCCATAAAAATCTTAAATATTATGAAACCATTCATGCTTCAAGTTTTGAGCACAGAATTGTCAAACGAGGTGCTCAACACAGTTATCATCCATATAACAAAATCAGCGAACTTGACTTTTACACTCATGGAAAGCATTTTAGACTAATTTTGACGCCAAGAAAAGAAGTTATACATTCCAAATTTAAAGCTTATGAAGTTGACGGAGATGGACAAGAGAAATCAGTTCATTTAGATCATGACAACTTTTATCATGGAAGAGTTTTTGGTGAAACAGATTCACATGTTCAAGTGCATTATGATGATGGTCTT…	17						9e-86	98.0263				2e-85	98.6755				2e-85	98.6755
NV14603-RA	XM_001604066.1	similar to anamorsin, putative	CTTTTCAAATTATTTAACCAATAGTTTGACAACAAACAATATGGCAAATTTTGTGAAAGAAGGTAATAAAGTCGTTGTGCTATTAGCTCCAAATGAAAATGATATTGCTGCAAAAAACTTTGTTGACGAAATTAACAAAGTTACTGGAAGTGCTGGAGAAACATTGCTGGTAAACTCCACAAATTTGCAAAATCAGAAGTATGATTCCTCATCAGTCGATGTTGTTTTATCTGGATTTACGACACCTTTCAATCACAGCGATGATTTATTAAAAGAATTATTACGTGTCCTAAAACCAAAAGGTGTCTTTGTTGCACACGAGCCACTTGATGAAACTAACGAAACAGACTTCAGCAGCCAAAAAGCTAAGGTTAAGCTAACTGGATTTTTACTGCAAGA…	19						2e-41	60.2041				1e-29	56.5574
NV17309-RA	XR_036768.1	similar to ankyrin repeat domain 17	ATGGACATGGAGGACTCTTATACCGACTGTCAGGGTGCAACCTCCAGTCTTGGGCTTAGGGGTAATACACCTTTAATGTATGGTTGTGCTGGTGGTCATGAAGAAGTTGTGAAAGTTCTTTTAGAAGCGGGTGCCAATGTAGAAGATCATAATGAGAATGGTCATACGCCTTTAATGGAAGCTGCTAGTGCTGGTCACGTATCAGTTGCAAAAATTTTATTAGAGCATGGTGCTGGCATTAATACTCATTCCAATGAATTTAAAGAATCCGCATTAACTTTGGCCTGTTATAAAGGACATTTGGATATGGTCAGATTTTTACTAGAAGCTGGAGCAGATCAGGAACATAAAACAGATGAAATGCATACTGCTTTGATGGAAGCTTCAATGGATGGTCAC…	65						7e-58	100
NV10270-RA	XM_001607294.1	similar to ankyrin repeat domain 50	ATGGCAGCGCCTGTGATCGAGAAGAAGCGCTTCTTCTGCCGCGAGTGGGCCTTCGCCAAGTTGGCCCACTGTCTCGAGCAGCGTCCGGCATCGAAGACCTGCGGTGCTCTAATAGTCGGTGGGCCTGGAAGTGGAAAAACGGCCCTTTGCGCGGAATTAGCCTGGCCGTCGAGCGGACCAACGGCCAGGCATCAGAGGTCTCTAAACAAGAGGCTTTTGGCCAGGCACTTTTGTCAAGCCAGAAGCGAGGCGAGCTTGTCGCCGGCGCAGTTTGTTAGGAGCCTTGTGGCTCAGCTACTACAGGCCACCGTAGCCGAAGCCTACGCCGAGAAGCTTCGCACCGATCCGGACATTCAGGCTGCTTTACAGCCCGAATTACTCGATCGCAATCCCGACGAG…	1											4e-66	84.2105
NV10126-RA	XM_001605403.1	similar to ankyrin repeat protein, putative	ATGACCAACCGGGATACTCGGCTACATTCCGCGGTGAGAAGCTACAACAGTGATCTAGGCCCCATAAAATCGTTACTGGAACAGGATGTCAGCGATATCGACGTCGCCAACTCGGAAGGCCAAACACCTCTTCACCTGGTCCTGGTTACCTTCAATGAACTGGTCAAGAGTAGTCGCTTTCCACTTGGCTATATGGCCTACCGTTGGAGTCTCTACGATAAGATGGATCTGATCGAATTGCTTCTAGATTACGGAGCCGATGTCAACGCCGTCGACGCCAATGGCGATACTATCCTTCACCTATTAGTCGTCCAACGGGACGGTTTCGTCTGCAAGAAGATAGCCGAGCTGCTTCTGAAATACGGAGCCGACGTTAACGTCGCCAACGTTAACGGCGAT…							1e-155	100				9e-112	100
NV12035-RA	XM_001606847.1	similar to ankyrin repeat protein, putative	ATGGAGCAAGGAGATGCCATCGATTACTTTCTAAACAATCCGCGAGAAATCGGTTACGTAGACTGTGAAGGAGATACCCACCTGCATCTCGCTGCCAGAGCCGGTGATAGCGAAGTCGTCGAATTCTTGATAAATAATGGCGTTGACGTCAACGCTGTGAATTCGTTCGGAGACACGCCTATTCTCATGGTGACTCCGGGCGATGATCGGATGAGAAAAGTCGTCGATCTTCTCATACGCGAAGGTGCAAACGTCGCTCACAAAAACCGCCGCGGAATTAACGCACTCATATTGTTTAGAAAGAAATTCATGCCGAGAAGCAAGAAGTGGTTCGGCAGAGAGGTATGCAGGGGTCTGAGGTACCTCGATATCAGTGACATCGAGATGGCAACTTTACTC…	6											1e-117	100
NV12132-RA	XM_001601694.1	similar to ankyrin repeat protein, putative	ATGACGTGGTGGACTGATTTGAAGCAATTCATCAGCAATGGGGACAGCAATGGTATCAATTCTATGCTGAGCCAAGTTTCGGTGGCAGACATACGCGATGATCACGACAGTAACTTGTTGCATTATTTTACAAACACTGACAATGAGACTATCGCAAGACAGCTGATTGAAGCAGGCTGCGACATCAATCTCAAAAATCGGTATGGTGAAACACCACTGATGACAGCTGTTGAATCAAACAATCTCAAAATAGCTAAACTACTCCTTGATGCAGGAGCTATTCATCTGAATACAAACTTTATCGAAGAGTTTGGTCCCTTGCACATGGCCGTCTGGTATGGATTCAAGGCTATGGTTCGAATATTACTTGATGCTGGTGCAGATGCAAATGTCATCGAT…	7						2e-87	98.0645									7e-82	97.931
NV13843-RA	XM_001605492.1	similar to ankyrin repeat protein, putative	ATGGATCATTATAAGCGTCTCAGTGGAGGTGGTATCAGTTACGAGCGTACGAAGATGTTGTTTCATGCGCTCGAAGAGGGCAACATATGTTTAATCACCCGCTTACTCAAGGAGGGCGGGCTGCGGATCAACGCTCGCTTAGAAGCATCGCGGAAAACCCTTCTTCAGGTCGCTGTTTTTCATGGACGCTGCATCACTGTCATCCGGCGCCTTGTTCAAGCTGGCTGCCGCATCAACTCGACCGACAGTACAGGTGACACGGCTCTGCACATAGCCGCCAGATTGCACAAAATTAATCTGGCTATTGAATTGATAAGACTCGGCGCCGACGTTCACGCCAAGAACTACAATGGTGAAACTCCGCTAAAAGTCACTGTGGCCAACAAGTATCACGTCAAC…	15						1e-123	100
NV14694-RA	XM_001601414.1	similar to ankyrin repeat protein, putative	ATGGGAGCTGTGATGTCGCGCCTGATAAGGCCTCAGGCCTTTAACTACAACCAACGTTATGAAGTAGTCACCGAGTACCTCATCCGCGTCGGTGGCCCTGTGTATTCATCTGAAGTTTTGAACAAAGCTAGTAGACTAACAGCCTACTTGCACTTCGCCGTCAAGTTTCATTACATCCCCGAGGCGATTGAACTGATACAGCTCGGCGCCAAACCTCCTGTCAAGAATAGGAAAGGTCAAACCACCTTGCAATACGCAGTGGTGAGCAAGCGTTATGTTGAGGGGGTGGAGAAGATCATTCCCAACGGGATACACTATAAAAAGATGAAGTTCTATGGCTTACGATCCCTGCGTTATGCCACTAAAGCCAGGAAGATGAAGAGACTTAGAGAGCTTGCT…	20						2e-120	100				2e-95	100
NV15271-RA	XM_001603082.1	similar to ankyrin repeat protein, putative	ATGGCAGAGGACGGCGCGGTGGATCTCGAACACGACTTGCGAGATCTCAGTCTCGACAACCAAGACGATCGTCTCGTTTACAATCGACTCCACGTAGCTGTTTTGAGCAATGACGTTGATGAGATAACGTCTCTGCTGAACGATAGTGCAGACGTAAGGGAGAAAACCTACGCGAAATACCCATCGACTTCCGAAATCGAGTGCGAGTGCACGAACTTAAAGTTCTGCTTCCATCAGGCCGACGAATACGGAAACGAGTGGAAGAGCGGAGACGTTGTGGCGCAGAATGCCCTACATCTCGCGGCGAAGCACAGTAAGCTCGAGGTGGTAAAACTGCTGCTGGACGCGATTGGAGACGTCGACGAACGGTCCGGTGATGGCTCGACGGCACTGCACTAC…	24						4e-122	100				5e-117	100				5e-67	100
NV15585-RA	XM_001604296.1	similar to ankyrin repeat protein, putative	ATGGAACATTTTGCTATCCATTACCGATACATGTACGTGAACGAAAATGGGGAGCCAGATGAGGTGCTGAACTATGACATCTTTTGCGACGCACTTTTCAAGAAGAGACTGGAGATTGCAGAGTCCATTGTCAGAAATGATTTCAAAAAGATGTTGAAACGAAAGCCATTCAATACCCTGCTACACTTGGCTGTCGAGCAAGAAGACATCAGCGCTATAGAGTATCTCCTCAGTAACAGGGCTTCCATCAAATTCAAAAATACTCTTGGGGAAACACCTCTGCATCTAGCGGTCAGAAAGAACAATGCAGAAATACTGGACATCATCTGCTCCCACATAACTTATGGTCACAAGGAGAAAACTAACATCAACCCCACGGACAGCCAGGGCTTATCGCAC…	28						6e-126	100				2e-146	100				3e-104	100
NV16196-RA	XM_001601480.1	similar to ankyrin repeat protein, putative	ATGGCGACCAACACAGTGATTGTCCATCCAAACACCACAAACACCAGCACTACCCCAGTCATCAGGCTGACTATCACGAAACTGCTGGCTGCAGTGAAGCAGGGCAATCTAGAGGCAGTGAGCAACTCTCTAAAGACATATGGTCTGCCAGCCAATGGCCCCAAGACAACAGACTACACAGTGCTGCAGGCAGCCCTTCAACGGAAGCACCGAGAAATAGCTAAGCTCCTCATCGAGCATAATTGCAACGTAAACAACCCCACAGAGAACGCAGACTACCAGTCGACTCCTCTCTACTATGCTGTGAGTTTGCAAGATGATGAATTGGTTTATATGCTACTCCAGAAGGGTGCAATCATCGACATAAGGGACTATCGCTCAGGCCAGAGTCCGGCACAC…	35						7e-86	100				2e-79	100				1e-74	100
NV16216-RA	XM_001602119.1	similar to ankyrin repeat protein, putative	ATGGATTTAAATATGATGAATTCTGATAGAAATGCAGCCTTACTAGTAGCCATAAGAAAATCTGACTCATTCAGTGTAAAGTCCATACTGAAATCCCTAAAATCGAATAAATTAGGAACAGATCCTAACTGGACAGATTATACACTGTTGGTGATAGCACTGCATAAGGGTCGAATCACGATAGCCCACATACTTATTGACAATGGTTGCAGAACTCAATCGCCTAAGAAAACAAATTTTTTCTATACACCTTTGTTTTATGCTGTAAGACTTGGAAGGATTGATCTAGTGAAAAAGTTATTAGTGAAAGGTGCTTCAATTCTGGATAAAGATCAAAATAATGAAACAGCCCTTTCCTATGCTGTGAGGACAAAAAGATTTCAAATTGTTAATCTGATG…	35						4e-102	100				3e-76	100
NV16719-RA	XM_001603875.1	similar to ankyrin repeat protein, putative	ATGACTGAGGTCGAGTTTTGTAATGCCAATATTAGTCATTCTTTTGCTTTACCAACAATGAGAAATAATAGTCTCATCACTCATTTCCTACCACCTCAGGATGTTCATATAAAAGATGGAAATGGCAATAGTCCACTGCACTTTGCAGTAGCATCCAATGATATTGATATCATTCAGTTGCTTCTAAATACTGGAGCTATGGTTAATGACTCTAGAATGGATGGCTTGACTCCGCTACACATTGCCATTGAATCTGGCAAGGAAGAAAATGTCAAATTACTTTTGAACCATAATGCAAGATTGGATATTAAGGACTTGTTTGGCAAAACTCCCTTACACCACTTAGCTGCTTGTATTAACTATTACAATGAAGAAGTGATGCTCAGTATAGCAAGATTA…	43						4e-143	100				8e-133	100				1e-89	100
NV17237-RA	XM_001600198.1	similar to ankyrin repeat protein, putative	ATGGATATTTTGCAAAAGGAATCATTGATAAGTCATTCAGAAGCAGACGCTTTGTTAGAAGAGACCAGGTTTGAATTGGACAGTGACTGGGATGATTATAATCAATTGAACAGAGCTCTACGGTGTGGCCAAAAAGAGTTGGTAAAACGACTATTACACAATGGTGCTCGAGTCAACAAAGAACCAGCAGTTTTCAACATGTGCACACCTCTGCACTTAGCAGTCAATTTGGGCGATGCAGACATTGTTAAACTGCTTTTGCACAAAGGGGCAGCCATCAATATTAAAAATAATAATCGCGAGACTCCGCTCATCATGTCAGCCAAGATGAGAAAAGATGTCATAACTGATATTCTCCTATCAGTTGACGGTCAACAAAACTGTTCAAACAGGGAAAAC…	62						7e-162	100				7e-116	100				1e-105	100
NV17268-RA	XM_001601369.1	similar to ankyrin repeat protein, putative	ATGCAAATGAATTTACTGCAAGAAGTGTACAATGGTAACATAGAACGTATAAAAGAAATAATAGAGAAAGAAAGTGTACCAATTGACAGCAAATGGTCAGATTACATGCTTTTGAGGTATGCTCTTTGGCGGGAACAAAAAGAAATTGCTAAATTGTTGATTGAAAAAGGCTGTAGAATAAATAAAACGACTAAATCTTCGTCGAATACACCACTTCACATTGCTGTCAAACAGGAAGATGTTGAAATTGTGAAAATTCTCTTGAACAAGGGAGCTTCGGTAGAATCTAGGAATCACAATGGTGAAACACCATTGCACTTTGCAGCTAAAACTAAAAATGACGAAATTATTGACTTAATACTTACGAAAATAAATAGTACTGTAAATGCTAATTTCGTA…	62						4e-132	100				2e-124	100				3e-83	100
NV17714-RA	XM_001604013.1	similar to ankyrin repeat protein, putative	ATGGTGCGCCGTGCTACATGCTACGAAGCATTGTCCTTGGCAATAAGACAAAATTCAGTAAAATATACAAAATATATTTTAAGGCGATCAAATGGATTGGTTATTCACAACAACTGGACAGATTATCTGCTTCTGATTAAGACTCTTCAGCGTGGTCATAGAAAAATTGTAAAACTTCTGCTAAAGGAAAACTGCAGAGTCAATAAAATAGAAAATACCAATTTTTTCCATACTCCGCTTTATTATGCTACTAGATTAGGAGATGTTGATCTAGTGAGAATGTTGTTGAGCAAAGGTGCCTTGATTAATGGCAGAGATTTTAACAAGGATACATCACTTTGTTTAGCCTTAAAAATGAAGTATTATAAAATTGTTGATATTATGCTTTCACATTATTTA…	108						8e-117	100				2e-151	100
NV17791-RA	XM_001603214.1	similar to ankyrin repeat protein, putative	ATGACGAAAATCGCTCTTTGCATTTTACTCGCTATCGTAGGCGTTGCGATGGGTTATCCAAGCGGCTTTGCACCAGGATATTATCCAACTTATAACACCGGCTTGAACAACCTGTACAATCAATACCCGAATCAATATAACAATCCTCACTACAACAATTATCCTTACGCACAACAGTACCCTGGATATAGACAGCCGACTTTCAACAAAGCATCGGCAAATGCTCAAGCCTCCTCCAGCACTGGGCTTTTTGGTGGACAAAGCTCAGCTCAAGCCTCCGCCCATGCAGGAGACACACAAGTTCGTGCATTTTACGTTGAAGAAAAAAATCAAAGTGGTGCAATGTCTACTGTTCCAAAATTCAAGATCAAGAAGAGTCTTAACTTCAAGCGCAGGAGT…	112						8e-99	74.9004				2e-75	70.6977
NV18139-RA	XM_001601291.1	similar to ankyrin repeat protein, putative	ATGGAACGTTATAAACAAAACTCGACGTACTACAAGGAAAACAAACGTTTTCTCAAACGTACATATAATTCTAAAGCAGATTTTTTGGATCAGTATGACAAATTATACAGTTATGATAAAACTAAGACGAAACTGCTTTATCATCAAATTTTATTGGAATTGAAGATATCCATAAAGGATGGAGATATTGAACAATTCAAGCGCCTAAGCAACTTCCTTTGCTACATCAATGCTTCAGAAAATCACAATGAATTAGTATCTTATTACGAAGATGCCGCGAATTCTACTGTTTTGAAAAAGTTTTTTCTAAGTGGAAAAAATATATCACCAGAAGATAAAGATGAATCGTGCCATACAGCATTTTACTATGCTATTAGATGGGGTAATATCCAAGTATTA…	139						0	100				4e-145	100				3e-112	100
NV18140-RA	XM_001601317.1	similar to ankyrin repeat protein, putative	ATGAAAAAAGATGAAGACGCAGAATTGACTGTACACAAAATTAGAGAACGAATTTCTTTTGTTATTCAGAACATTAATTTATTGAATGACACTCCGAATAATCCGCCGCAAGAATTTTTATTTATAGCTAAAAGCATTGCGCAAAATATGAACGTGTTAAAACGCCAATTAAAATCGACTTACAATATGCTACCATGGGAAGAAGTTGAATTTTGTTTAGTAGCTTTTATTTCGACTTTTATTAAAAAACAAGAATTAAATTTATTTTATCTAACTTCACTGACCAAACTGAAGGTGATAAAATACTTGACGATTTTTGCGAAATATCTAACAGTGGTAAAAGACAATCTGAAAACTTCAGAAATTGACAAATTGTCCATTTTCCCGGACATAGATCGC…	139						3e-156	100				7e-151	100				3e-147	100
NV18183-RA	XM_001599310.1	similar to ankyrin repeat protein, putative	ATGACTCAAAAAGAGGAGAGACTCATCAACAAATTTAATTGTGATATGCAACTTTCCCGTGTCACATCAACGATTACTCTATCATCAATTAGACATCTACTGGAAAATGGAGCAAACATTAATTCAAAAGACGAAAATGGAAATACTCTGTTGCACTTGGCTGTTAAGAATGACAACATAGATGTGGTAAAATTGCTGTTGAACAAAGGAGCTCTTGTTAATGACAAAACAGAGAGTGGACGCACTGCCCTGCACATAGCTGTAGAATGGGGCAGAGAAGAAAATATACGCCTGCTCTTGAGCAAAGGTGCAGGTGTCAACTCAAAGGACAAAGATGGCAGAACTCCTCTTCACTTAGTTGTTGGAAAAGATGTATACTTTTATGGAAAAAAGATAGTC…	143						7e-126	100				4e-117	100				3e-101	100
NV17863-RA	XM_001601938.1	similar to annulin	ATGTTTTACAGATTCTACGATCGCTACCGGGTCTTCAACGACCGGAGGCGCAAGCCTTTCCCCTACAGATTCTATTGGGAGAACTACAGGAACTCGGTGCTGACGATCGTGCACGTGGACTACTGCGTGGACGAGAACGGGGACGCGCACCGGACCTCGCGCTACGAGCTGATGAACCGCGACGACGGCGGCGCCCGGCTGGTCGTGCGCCGCGGCCAGCCCTTCGTCGTGGACCTGGCCCTGTCGCGCAACTACGATCCGGCCATCGACGGCATGTCCATCGTCTTCACGCTCGACGGGGTCAAGAGGCCGCAGTACGGGCACGGCACGCTCGTCGCCTCGCCCGTGCTGCACCCGGGCGAGCTCTCCGAGGGCTCCTGGCAGAGCGTCGTCGAGGCC…	116						3e-60	97.2477				3e-81	81.1828
NV13429-RA	XM_001604676.1	similar to anti dorsalizing morphogenetic protein	ATGTTCGCGGTAGCACTTCTGCTGCTGGCTGCTGGCGGAATTTGTGCGATGGACATACACGACGAGACAGAGGAGGAGTTGAATCGAGCTTGGGATTCGCAGAACGTGCAAGTGAACGTCGAAGAAGTACAAGGAGAGCTTAACGAGCTGCGGAAGCAAGAAGCTTTGGAGAAATTGAAGGAGATTCTGGGAATACGAATACGTGGCAAACTGAAGGAGGAGAGCCGAAAAAGCGTACCGCCGCAGTTTATGATGGAGCTCTACAATACCGTGACCGATGCGGATGGCAAGACACGTGTAAATAATCCTTACAACGCCAAAGTCGTGCGTAGCTTTACCGAAAAAGATAGCTCGACCTCCCATTTTTACGTTTTTAATGTATCTGCTCTTGAGCCGAAT…	13						7e-25	100				7e-25	100
NV11845-RA	XM_001607574.1	similar to Antichymotrypsin-2 (Antichymotrypsin II) (ACHY-II)	ATGGAAATCAACTTTGAAGGCATTAATTTATATTTTTGTTTCCTTATATCCCAACTGGTTATCAGTACTGGTGTCAACATGAATTCAGAATTAAATTTTTTACACATTTCAAACTCTTGCAGTGATTTCACCTCCAATTTATTTCAAGAGCTTACTTCAAAACAAGAAGATACAGAAAATGTAGCAAGTTCATCGCTAAGTGCATACATTATTTTATCATTACTGTTACATGGAACTGATGGTGAAACAAGAGAAGAAATAAAATCAGGCTTAAATTTAAATGATCTAGACAAAACCCAAGAAGAACTGCAATCTTTATTTATGCATTTAAATAATGTTACAGATGCTGACTTACAATTGACTAATGGAATTTATGTAGACAGTAACTTTCAGTTGCGA…	5						1e-37	97.2222				1e-37	97.2222				1e-35	95.8333
NV10047-RA	XM_001602968.1	similar to apyrase, putative	ATGGACACGATAAGTAAATTGAGCTTGATAGCATTGACATGTTTGGTTTACGCTTCTATCTGCAATTCGTTGCCATTGAATGAAGCTAGTAGAGCCTTTGAACTCTCGATAATTCATTTTAGCGATTTCCATGCGAGATTCCTTCCAGTTTCTCCCTCCGGCGGTCTTTGCTATGAACATGAGAAATGCGTCGGTGGCATTGCAAGAGTAGTGAGTATAGTTAATCGTCTCAAGCAGATTCGACCAAACGCAATATTTCTAAACGCCGGAGACTGTTTCCAAGGGACTCTGTACTACGATGTCCATCGCGGCAATATCACTGCTTATTTTATGAATAAATTGCCGCACGATGCAATCACCATAGGAAATCATGACTTTGATGACGAGATACCAGGTTTA…	1						5e-51	80.6202				2e-46	79.3388				4e-52	77.037
NV10586-RA	XM_001600189.1	similar to apyrase, putative	ATGTCGCGCGGGAAGCTCGGCTCGCTTCTACTCGGCCTCTTGGCCTGCTGCGCCGGATACAGCAAGGGGTTCACCGCCAATAATCTCGTCTACCCCGGCCAGAATGAGTTCTTCGAGCTGTCGATCGTGCACCTTAACGACTTTCATGCTCGCTTCGTCCAAACGAGTTTTACATCCGGCACTTGTCACAAGGGCAGGAATCACGAGTGCATCGGAGGTCTGGGCCGCGTAGTGACAGCCTCGCGCCAGCTGATGCAGGAACGACCGAACGCCATTTTCCTGAATGCTGGTGATCATTACCAGGGCACGCTGTGGTACAACGTGCACAAGTGGAACGCCACAGTCCACTTTATGAACAAATTGCCACATGACGCCATGACAATAGGCAACCACGACTTT…	2						9e-107	74.1135				1e-118	61.0169				5e-107	74..1134752
NV17147-RA	XM_001602713.1	similar to apyrase, putative	ATGATTTCACCGAGTCAATCGATATTTGTAACACTTTTATTATTGTTTTTTGCTTTTGTATGCTTATCATTACCATTCAATAAAGTTGTGAGTGATAAATCTTTCGAACTTTCAATCATTCATTTCAGCGATTTTCATGCAAGATATGTTCCTGTTTCACCGTCTGGCGGTCTTTGCCACGAGAACGAAAAATGCGTCGGCGGCATCGCTAGAGTAGCAAATATAGTTCAGCGTCTCAAACAGATACGTAAAAATGCCATATTTTTAAATGCCGGAGACTGTTTCGAGGGGACCTTGTACTATGGCATCTATCGTGGCAATGTCACTGCCTACTTCATGAACGAACTGCCACATGATGCAATGACTATTGGGAATCATGACTTTGATGACGAAGTATCA…	58						5e-73	71.0145				5e-41	100				4e-54	78.3582
NV12741-RA	XM_001607072.1	similar to arginine kinase-like protein	GCTCGACGTGTGTTCCGGCTTCTTCTTATTCTTCTCGATCCCCCTCACCGGGAATCTTCTCTTGTTCTCTCGTCGCTCGTGTGCCAAGTAAAAAAGGCGGAATGGTTGACCAGGCAGTGCTGGACAAGTTGGAGGCCGGCTTCACCAAGCTCTCCACCTCCGACAGCAAGTCCCTGCTGAAGAAGCACCTGACCAAGGAGATCTTCGACGCCCTCAAGACCAAGAAGACCTCCTTCGGCTCGACCCTCCTCGATGTCATCCAGTCCGGTGTCGAGAACCTCGACTCCGGCGTAGGCATCTACGCTCCTGACGCCGAGTCCTACACCGTCTTCGCCGACCTCTTCGACCCCATCATCGACGACTACCACGGCGGATTCAAGAAGACCGACAAACACCCGC…	9											2e-74	97.6923
NV12454-RA	XR_036815.1	similar to Arylphorin-like hexamerin-2	AGAAGAGAAGTTTGCATCTGATCCGAGGGAAAAGAGCACGCAGCAATCATGATGCGCAACTGCATCGTCTTCGCCCTGTTCGTGGCGATGGCGGCTGCTGGCCAGTCCTACCCGGGCTTCTACAGCAAGACCGCCGACATGGAGTTCCTGCACAAGCAGAAGAAGATCTTCGACCTGCTGATGTACGTCGACCAGAACGTGCTCACCGACACCGAGTACTTCGAGTTCGGCCGCAACTTCGACATCGCCGCCAACGTGGACTACTTCACCAACAAGGAGGCAGTCCACGACTTCCTGGTCTACTTCAAGAGCGGCTTCCTCGCCAAGGATGCCCTCTTCACCTACTACAAGCAGGAGCACCGCGAGGAGATGATGCTGCTCTACCGGCTGTTCTACTTC…	8						2e-73	97.7612				0	100				0	100
NV13180-RA	XM_001605476.1	similar to Aspartyl beta-hydroxylase, putative	CATAAACCAACAAGTATTATTTATTTGTAAAATATGTCCAAACGAAAATTAGATGAATTCCTGCAGGAGGAAGCTGAAATTCCTACCAAACCTACTTTTAAAAATTCCTTAGACTCTGACGAAGAGGACGACGAGGCAAAAGAAGAAAATTATGATGTTATGCATGAAAATGATATCGAAGGTGTGGAAGATGGGCCATCAGCACCAGAGACAAATATTGGATTTACAGCATTTAATATGAAGGAAGAACTGGAAGAGGGCCATTTTGACAAAGAAGGACACTATCATTTTAAGAAAGAAAAAGAAATACGGGATAATTGGCTTGACAATATTGACTGGATGAAAGTGAAATCTAAACCTGGTACAGATAATGGTGCAAAAGAAGAAGGAAGTTCTGAC…	11						2e-94	87.5				3e-98	87.4396				2e-94	87.5
NV14083-RA	XM_001607242.1	similar to ATP-binding cassette protein C12	ATGAAGCCGAACTCGGCGTACGTGCCGCACAATCGACTCTCGAGATACTTGGCTGCGCTATCAAGTCTTGCCCTAGTCAGGTTCAAAAGTGCTCTGGGCTCGGAGCTTCCGCTCGACAAGATCGGATTGTTCTCCAGCGCGTCGTTCAGGTGGCTGAACGAGTATCTCTACGCGGGATACAAGAACGGAATGAAGGACAAGACGCTGCCGAGCTTGTCGCACAGGGAGACCTGCAATGATAATGGGCCTAGATTGGAGGGTTTGCTGCACGCGCACTTCGTGGAAAAAGGTCAGGCAGGCGCGTCGATTCCCCAGGTGGCATGGCACTTCGTCCGCACTCGAGTCATCATCGGTTCCATAATCTACTTCGTCGGCAGCATCATCTCTCTAGCGGGACCG…	16											1e-103	100
NV12728-RA	XM_001605835.1	similar to ATP-binding cassette protein C4 splice	ATGTGCCAGTATCTTTACAATCTGCGAATATCAATGACTTTTCGTTTTTACAGTGCCCTTCGCTATCTGGCTGACGTCAAAATTTCCATGAAAAGAATCGAATTTTTACTGCTGGACGAGGTCAAATCGAGCATTAAATGCACTAAAACCGAGGAAAAGAACATTCTGCTGAATGGAGTGTCAGTTTCATGGAAAGCCGGGGAAAAAGTTCTAAGAGACGTTAATCTGAGCTTAAGTCGTGATAAGCTCTACGTCGTCGTTGGATCAGTCGGATCAGGCAAGAGCACGTTGTTAAAACTAATGTTGGGCGAGCTTCAACCGATTTCCGGTGAAGTCAACGTCAACGGCAAAGTTTCCTACGCGAGTCAAGAGCCTTGGCTTTTTCCCTCCTCGATCAAG…	9						3e-154	91.7808				1e-154	92.4399
NV12988-RA	XM_001605202.1	similar to ATP-binding cassette sub-family A member 3, putative	ATGATGGAAAAGCTGAGGATGTTTCGGCTGCTTCTGTACAAGAATTATCTTGTCAGGAAGAGGCACTGGAAGATGGGATTGTTGGTAGAGATCCTGATTCCACTGTTGTTGTTTGTGTTGATACAGGCTTGCAGAGACTTTTCTGCAGCAGAGCCTCAAGTTCACGAGAACAACACTTACTATGAGATTCAGACAAAGGAAAATCTGATTAGCAAGATCACTTATCGAACTACTATATACTTTGCACCTGAAAACAAATTTACCAGGATACTCATGGAGAAGACACGTGGATGTCTTAAGTTTCCTGCTGGGACAATAACTGGGTTCAATTCGGAAGAGGAGCTGCTGAAAATGTATGCTTTGTATCAAACACAGGATCCAATCAATGACATTATAGCT…	10						1e-62	72.9282
NV12990-RA	XM_001605303.1	similar to ATP-binding cassette sub-family A member 3, putative	ATGATCGAGTCCCTGAGAGTCTTGCGACTCTTGTTCTACAAGAACTATTTGATGCGCAAACGTCAATGGATAGTCAGTCTACTGGCTGAATTCGTCATACCAGTGGGCCTGATTCTGACGGTCTGGGCGATTCGAAGCTTGGTATCAGAGCCGCCCATGAGGACCGGCCGCAGCACTTACTATCCATTGGTGTCGCAAAAGGCCTTAGCCGATGCAGCGACGAGATACCGGAGGCAGGTGCGGATACACTATGCGCCGAACTCTGATCCCGTCAAAGACCTCATGCGAGATATTACGGACAGCTGTTTGCCGAACAACCAGAGCTTTATATTCGGTTACCCATCGGAGAGAGAGTTGATTCGCGGTACACGGAAGGATACAGAGAACGGTTTGGGACCT…	10						3e-38	100
NV12992-RA	XM_001605339.1	similar to ATP-binding cassette sub-family A member 3, putative	ATGATTTCAGAAAAATTAAGAGTTTTCAAACTCCTCCTGTACAAAGACTTTTTGGTTAGAAAAAGACACTGGAAACTTGGATTGTTTGTTGAAATTGCAATTCCCCTACTGTTATTTGTAACGGTATGGGGCTTGAGGAATTTGTCAGTTCAGACATCTCCTAATGCAAATTTTGACTCTAGTATAACATATCCAGTGGAAGAACGATATGAATTTTTACCTATACCTGGAACTAAAATCTACGTTGTACCTGACAACCCATTTATAACATTGTACATGAATGAAGTAAGAAATTGTTTAGGAAAAGATCGATATATTATAAGAGAATTCAAGACTGTAGAAGACATGTCTTTGCTTGTGGACTATTCATATCAACGAGCCGTAAATGAAAAAGTAATA…	10						8e-80	84.7059
NV10688-RA	XM_001604297.1	similar to ATP-binding cassette transporter	ATGGCAACCAAAAGAAAGATAATCCACAAATTATATAAGCTCGCGGAGAGGCTAGCGCTCATATTGGCAAGCGCATCGCGTCAAAAAAATCACTCGGCCAGTTGGTCGCGCGTCGCTCACGAGTACAGGTGGACGGTAGGAATATTCAAGAAAGGCTACACCAAAGTCCTGACGGTCGACGACCTGTTCGATCCTCTGAAGATAGACCGATCGACGCTCCTGGGCGATCGATTAGAAAAACGATGGGAACAGGAGCTGAAAAAGTCGAAAAAGTTGAAGAAAGAGCCGAGTCTGATGAAGGCGATGTTCCTTGCCTTCTACGGCGAGATCTTCTTCATGGGCGTCATCCACGTATTCCTGGAGTTTGTTCTCAGAATGGGCTCACCTTTACTGCTGGGT…	2						6e-145	84.7896				1e-116	82.1293
NV10689-RA	XM_001604318.1	similar to ATP-binding cassette transporter	ATGAATACGGCCACAGCAGAGAGCAATCCGAATCCTCAAGAGAGAGACAACTTCTTCTCGAACCTTTTCTACTGGTGGACTAGGCATATCTACAAAAAGGGTTACAGAAGGGCTTTGGCGCTGAGCGACCTTTACGATCCGCTGGAACTCGATCGAGCGTCTTATCTCGGAGATCGATTGGAAACTCAATGGAACACACAAGTTTACAAGGGAGCGAAATCGCTGAACCTGGCAAAAATCATATTCTTCACATTCCAAAGAGAATTCATACTTGGTGCCGTGAAGCAAATATTCGAGCTAGCTGTTATGTTCGGATTTCCGATTCTGCTCGGATTGCTTCTCCGATGCTTCTCAGACGAAACGAAGACTTCTCGCGAGACGCTAATGTGGTCGTTTTTT…	2						3e-121	92.1739				1e-123	92.3077
NV10690-RA	XM_001604363.1	similar to ATP-binding cassette transporter	ATGGACAATACGAAAGTTACTCATAATCCCAATCCGAGGGAAAATGCCAACACGTTTTCAGTTCTATTCTGGTGGTGGACGGTTGGCTTGTTCAAAAAGGGCTACAGCAAGGTTCTCGGACCGGAGGACCTCTACGATCCAGTGAGCACTGACAGACGATGGCTGGCCGAAGTTTCGAACGCGAGGAAAGTGCAAAGGCGACCGAACCTCTTGAAAACAGTCTTTCGAACGTTCCTTTTCGAGTATTTTATCCTGGGATTGATTCAGATACTCAACGAGTTTGTTTTGAGGTTGGGCACACCAATACTACTCGGCGCTCTGCTCAGGCACTTCAAACCAGAGCCGACGACTACCTACGAGGCGGCGCTATGTTACGCCGGTGGAATATCAATCGCCATA…	2						2e-97	88.2353				5e-99	88.4058
NV12726-RA	XM_001605791.1	similar to ATP-binding cassette transporter	ATGGCCGAAGAAAACAGCAATAAAGCTAGGAAAAAGGAAGCGACATCTGCACCAGGACAGAAGATCACAGAATCAGCTAAACACAGAATGACTTATGGCGATATCAACTATCTAGGATCTAACAAGGCATTTTTCTACTTTGATAGAGGTATAAGAGCTACGTTAGCTGCTGTAGTTATGCGTAAGACACGTGGATTCACCGAATCATGCCCAAAACTGAAAGCGAACTTTCTGAGCCAGATTACTTTTTGGTGGCTCAAAAAGCTACTTTCGTACGGATACAAGCATGACATTGTGGACAGTGACATTTATGAAGTTTTGCCGCAACTTCAGAGTAAACTTCTTTCCGACGATCTTGAGAAAGTTTGGAACGAGGAACTAAGTAATGCCAAGGCAAAC…	9						3e-151	91.6084				3e-149	91.5493
NV18185-RA	XM_001599353.1	similar to ATP-binding cassette transporter	AATGAAAATGCGCTCATTGCGCTTCATGATCGAAAGATCTCCGAGAGCGAAGCCGAGACCTCGTCGAACTCAGCGGACGAGGAGGATACCCAGCGCAAGTACAGCAACCTCCACCTGTTCAAGACGTACTTCCGAGCCGGTGGTTCCTGGTGCTTGCTCGTGTTCTACGGCCTGGTACTGGTCCTCACTCAATTGGCAACCAGTGGAACCGACTACTGGCTCGGCTATTGGGTCAACATCGAGGACATTCGCATGAGCGCGAAGAACAGAACCGCCGAGAAAATGATCATCAATAAATACGATCCGATCGCCAACGTTTCTGGCGAGAAAATCTTTACGGAGTTCGACGCGGACATCGACCAAGAAGGACTGCTGTCGACGCTCGACGCCATCTACGTC…	143						8e-42	98.7654				1e-42	97.5904
NV16970-RA	XM_001604616.1	similar to ATP-binding cassette, sub-family B (MDR/TAP), member 10	ATGACGCTGCTCTGCAATGTGTCCAAGAGATGCTACGTTCAGGCATATATCATCCAGACCTCACAACTGTCTCGGAAGAAGCTTCTGAACCTCAAGCATCTCAAGAGGTTCTCCACAGACAGCATCAAGACAAAACTAGGAGAACCTGTCAAACAGGTCAACAACATTCGGAGAACCAAGAACAATGAGCTGCGCAGGCTGTTCTTGTTGGCTGCGCCAGAAAAGTGGCGCCTAATAGGTGCTATTGCCTTTTTAATTATATCCTCCACGGTTACCATGGCTGTGCCATTCTGTCTTGGCAAAATTATTGACATTCTTTATACAAATGATCAGAATAAGACCAAGGAGAATCTCAACAAGGTCTGCTTTGTTCTGCTTGGAATTTTCATATTTGGTGGA…	51						0	100				0	100
NV12592-RA	XM_001600473.1	similar to ATP-dependent bile acid permease	ATGGACGGCAAGGTACACGCACAGAGGCCAAAGAACCCAAGAGAAGGGGCTAATCCACTAAGCACACTAACTTTTGGTTACATCCTTCGACTATTTTGGGTAGGCTACCGCAGGGATCTTGACATTCAAGATCTCTACGAGCCGCTGAAAGAGCACACGAGCAATCGATTGGGCGAGAAAATAGCAAGACTATGGGAGCAGGAGTGTCAGCGCGTCAAGAAGAAACAGGAGACAAAGGCGAAGAACGGCAAAAATGATAAGAAACTCGAGCCCAGTTTACTTCGAGTCCTCTTGAGATGTTTCGGTTTCAAGCTGATGCTCTACGGAGTCCTACTGGCGTTTATGGAGATCGTCCTCAGGGTTTCTCAGCCACTGCTCCTGGCGCGTCTGCTCAAGTAC…	9						6e-88	100				9e-90	100
NV11610-RA	XM_001604571.1	similar to ATP-dependent transporter	ATGTCGGACCTGGAGCAAAACGTCGCCGAGCTCGAGATCGAGGAGTCGGGCAAGAAGAAGCTCACCCACAAGGAAAAGAAGAAACTGAAGAAGAAGCAGGAATATGAGAAGACCATCGAGATGCTAACCAAAGCGGGCGGCCAGGGACACAGTGAGTTGGAGTCGAATTTCACCGTTTCCCAGAGCCAGACGCAGAATAGGGGTGGTCAACAGCTGGAGAACGCTGTGGATATCAAGGTGGAAAACTTCAGCATCGCTGCGAAAGGCAAAGAGCTGTTCACCAATGCCAATCTCCTCATCGCACAGGGCAGACGATACGGTCTGGTTGGTCCTAATGGCCATGGAAAAACTACGCTATTGCGTCATATTGCAAAGAGAGCATTCAACATCCCACCTAGC…	5						2e-108	91.4286
NV18569-RA	XM_001599456.1	similar to BCL3	ATCTGTAAAGTACACAAGCGCCTCACTGACTTCGTTTTTTCTTGGAGCAAGTAAGGCATTGTAACAAGGTTATAGGGAAATAAAAAATAAGTGTGCATTACTGTGCAGATATTACTGTGCTGTACTTCTAATCTGGCTGAATGGAGGCAGCTGTAGAAGTACCACCAAAGAAGCCAAGGTTAAAACAAAATCTTCAATTGTCAGAATGCATTCGCCAATTCGAGTTGCCTCAGCAATACCCCAGTACAATAACAGAACGATTAGCAAAACCTGGCTCGCAAAAAAGTACTGCAACAATTCAAACAAAAAGCATGCAGAACATTATCTCTGCTCTGCCCTTTCCTGGAAAGATGAAATTCATTCCAAACAAAGAAGTATTGATTTCAGACAGTTTGCAAA…	251											2e-52	82.069
NV17066-RA	XM_001604084.1	similar to Blo t 3 allergen	ttattgactgttcctttcgatccaatcgatgtattcagagacccttgtgaaaactgtagggtagttgacttgagcacagccaagagcccaagaaacaagtccaaccaaaactccatcaacagtcagaggaccaccagagtctccctgagcacaaataatacacgcatcgttagtttcaagtattgacgcattattagttattttcatcatagaataactcgcgagacaataactcatacctggcacgatccatgttcgacgacgggatcatgagcacaaatgtgagtctcgtgaactttttcgcccaacttcgtgtaaacattgttgcagtattgttggtcagctatcaatactccaactttttgcaaatcttttggtgtagggccattttgctgtaaa…	54						6e-26	100				2e-23	100				4e-24	100
NV17131-RA	XM_001602045.1	similar to BMKETTIN	ATGAGGCGCCAGCAATCATGGGACATGCAGAAGCAGCAATACTCGCAGGAGAGGACCGAGACTCAGGTTACGAGGCAGCAGATTACCCAGCAGAGAGTCCAAGGCGAGATGATCGTCCAAACTACGCCCACAGTACCAACATTTTCGGGTAGACCAGGTGACCCGTCGCCACCAGTATTCGAACAAATCTTCAAAAATGCACGATTTGCACAAGGTGGCAATGCTATATTCGAGGGTCGCGTCAAGGGTAATCCAAAACCCGTCGTGTCTTGGACCCACAAGGGCGCACCTCTGCTGGAAACACACAAGATCCTCATGTCTTACGACGACAAAACGGGTAATGTAAAGTTACAGATAAACCAAATCGGACCGGGAGACGAAGGAGAGTATACCTGCCAT…	58						0	100				0	100				0	100
NV17365-RA	XM_001599289.1	similar to Bmper protein	ATGGAGACATTTGGGTCATTGTTTCCAACTGGCCTGAATTTTGCAGTGGGTTTAATTGTTTTCTTCAATGTGGCGCATCAGAATAGTGTTGTTATTGCACAGCTATCAGGCAGCCTAGAGACATGTGATGCTGAAGGCGAATCTATCATCAGTCCTCAAATAGCCAATATGAAATGTTTCAACTGTACCTGTAAGAGTGGCATGGTTGAATGTGTCAAAAAAAATTGTCCCAAAATTGAAGGTTGTTATAGGCTTCAAGAATTACAAACCGACGAATGTTGCCAAAAATGCAAAGGTTGCATGAAAAATGGTTTGTACTATGAGTCGGGCACCGAGTGGACTGAGCCGAACAGACCATGTAGATCATTGACGTGTATTGCAGGCGTTATCACCGAATCA…	74						2e-143	89.1608				4e-141	89.0071
NV50061-RA	LOC100122730	similar to bone morphogenetic protein	atgccggttccgttgaaacacgtgattgaaacttcaaatacctcgaaacacgctctgagattttttgcagaaactaaaaatttctatattaccagcgagtttagatcctgtacgcatgtttttaataaccaacaataattgctcaatttttacattttgaattaaatcgtatggtactttacattatctttcctgcatctttgtagatattgttctataaatttcaattatagatagcttgtgcagatgcgatagttgatacgataaaactatgagcaatcaagatttatactagtatataaacgacccaaatccacgtatattgatcactcgtgcctgccacgtaagtttgcaaagttaacgtgacatggaattgacccattattcatatgatatata…	4						5e-112	89.5928				8e-112	89.5928
NV13912-RA	XM_001603219.1	similar to Bone morphogenetic protein 7	ATGCAGTCTTTGGGGAAACCCAAAGGTCGTCGGGACTTGGGGATTGAGTATACGCAGCTCAGTCACCTCCGAGCCTCGTACGAGTCAGTAGCGTTCAAACGATCGGAGAGGAACGTAGTCTTCTACACCGCTATTTTGGGGGGCCGAGCATGCGTGCTCGTCTTGTTCGTCGCGGTGCTCTCGTCGACCGAGCAGATTGGCCAGTGTCAGCGGCTAACTGGAATTTACGTCGACAACGGAATGGGCCAGACCGTCGCGCACCGCGTGAGCTCTCGGAGGGAAACGCGCGACATAGCTCGAGACATCCTCGACATGCTTCGACTTCCAGCAGTGCCGGCAAGGGCAGCGCGTTTCCGCAACGATTCGATCGAGAGCAGTGGCCCGGCTTCCCGCTACATT…	16						0	93.7028				4e-60	100
NV17702-RA	XM_001599866.1	similar to C-type lectin	CGAACGTCGTCGATCGAGCATCGCTCTCTTCAGGTATACAGTATAGCACCAAAGTATAAGCAGCATCAGGATGTTGCGTTTCCTCGTCTTCGGCGGAGTTTTCGTCGCTCTGGCGACAGCTCAACAGCCAGGTGGTCGTGTTCTGGAGCCACCGATTCCCGCTGCCTGTGCCCAAAGAACGATTCATGAACGTTTCAACGGCAAGGGCTACTTCTACTCGTGGGCGGATCCACGCACTGCAGGTCAAGAGGTCGACTGGTTGACCGGCAGAAACTTCTGCAGACAGCGTTGCATGGACCTCGTTTCTCTTGAGACTTCGGCCGAGAACGAGTTTATCAAGAGCCGCATCGTACAAAACAAAGTCAAGTACATCTGGACATCCGGACGTCTCTGCGACTT…	108						4e-66	82.1918				1e-65	83.9161
NV11366-RA	XM_001603007.1	similar to cactus maternal/zygotic protein	ATGTGGAAGGCAAGGGACATCCCGGACGGGCCAGAGGCCAAGGAGGACAAACAGCAGGTGGATTCGCAAGCCGACTCCGGATTCCTGTCCGGCAGTAACCTTATGAGCTCGAGTCTAAGCATAGAGCCGGAGAACGAGGAAAGGAACTATGAGGAGGAGACCAATATAGCTCCTGAACCTGCTAAGGCTTGCGAGAGTGGATTGGATCTAGGACTCACTGAGAGTTTGGGTCAGCTGTCACTGAAGGAGAATACTCTGAATGTATTGGACAGTGGCACCATCGACTTGGAGTCAGAGGAATTGGCTTCCACAGAGGTTAAGAACGAGGGACAAGAGCCATGGGAAATCTATTATACTCAAGATGATGATGGTGATACACAACTTCACATCGCCATTCAC…	4						2e-67	94.4444				1e-66	99.1525				2e-67	94.4444
NV11365-RA	XM_001602977.1	similar to cactus zygotic protein	GAGACATCGGTATACGAGCAGCGTATAAAATCTGTGTCCAGTGGTGTGCGAAAAGAAGCTTGTGCGCCGTGTTCGTCGATCGTATCATGTGGAGTCAGGAAAAATCGGCAGCGCAGACCAGGAAAATCGAGAGCCAGATAAGCGGCCAGGCAGACTCGGGTTTTCAGTCGCTCGCCGACAGTTGCACAGCATCCATGAGGGCCTGCAGCGAGAACGCCGAGTGCGAGCTCAGCGAGACCTTCATTCGCACTTTAAGTTTAAAGCACGCGAACATCAACAACTTGGATATGGGCAAGTCGCAGCACAAATCCGAGCCGATCGTCAACGCGAATCGGCTCGACTGTCCGTGGAACGAGATAGACAGCGACATGCTCCGGAACTCCTACGAGTTCTTCTACA…	4						3e-99	87				1e-73	83.6478				2e-66	99.1453
NV11922-RA	XM_001604903.1	similar to calcium-independent phospholipase A2	ATGGCGTGGCTTGAAAATATCGCTTCCAGTGTTCGGAACTATTTTGCCGATGTACCTGGAACTCATGTACAAGAGGTGAAGACGACCGATTATGACAAAAGACACATTCACGGTCGAGCGGACGGAATTATATTGTACGCTCCTGGAAAGTCGGAAAAACAGAAGTATGATATTGTCTTGCAGAGACCATGCACTGCAACCTTGTATCAAGGCTACAGTCTGTTTCGATCTGATAATCTCGAAGAAGCGGAATCTCGATTCACCATTTACAAAGACAAGGTTCCACTTCTCATGGAAATATGTCGTGAGATAGTAAACGCTACTGTAATACAGAAGCTATGCGATACATTAGTAGAGCATCCAACATGGAATTTGGCTCATATTTCAGCTTATCTATTG…	6						1e-110	91.2844				1e-121	91.8455
NV10573-RA	XM_001608150.1	similar to carboxylesterase	ATGGAGGAGGGGCCGATCGTTAGCATAAGCGATGGAAAAATTCAAGGCGCGAAAAGGAGAAGTCTTCTTGGAGTGGACTACTTCGCATTCAAGGGCATCCCTTACGCGCAGCCGCCGATTGGTCCACTGCGCTTTAAGGATCCACAACCAGTTAGCAAATGGTCAGGAGTACGGGATGCATCGCAACACGCAGGCGACGTATCGATGCAGTATGAATCGGACGGCTCAAAACCTTGGGGAATAATCGGGAGCGAAGATTGCCTGTATCTGAACGTGTACACGAATTCCATGACCGACCGTAAGCGGCCGGTTATGTATTACATCCACGGCGGAGGCTTCGTCGAGGATTCAGGAAACGACTGCATTTATCGAGAAGATTACCTCGTCACGATGGACATG…	1						2e-62	100
NV18253-RA	XM_001600392.1	similar to carboxypeptidase A	ATGGGCTGCTGGGCTTACTTCGCGCTCGGCGCGATCCTCGTGCTCGCGGTGAACGCCGAGGAGAAACTGAGATTGTGCGCACCATCGTTCATAACTCCCGATTCGTGTAACGCCCTAGAGCGCGGAGACAGTCCGATCAGGTGCCAACGAGTGATCGACACAGCAGAATGTGCTATCCAACTCGCCGAGGGAAAGGCCGACTTTGGCGTTTTCACGGCGGACGAAGTCCTTCTCACCCACCACTTTTATCCGACCGGAGTTCAAGTCGTTGCCGAACTGAAAAACAAAGACAATATGAAAGCATATGAGACCCTCGAGTTCCAGACCGTAGTGGTGGTACCAAAAAGTTTCACACCGACAGAAGGTGGCTTCAGTTCCCTCATTGGATCAGGCTTGTGC…	161						5e-82	85.2071
NV14685-RA	XM_001600922.1	similar to caspase-1	ATGCTTAATCTGGTGGCCGAAGCACAAGGTAGGATGTCAACAGAGATGGGCGCCGACCGCTACAACATGGAGAATCCAAATCGTGGAAAATGCGTTGTCTTTAATCACGAAACTTTTGCCACTCACCTCGAGCCTCGCAAGGGCTCGAGCGTCGATACGCGTAAAATCAAGCAGACATTTCAGCAACTCGGCTTTACTGTCGACATCTGCAACAATTACGAGTACTATGATATCATAGAAAAGCTCGACGAGCTGAGAAGAGAGGACCACTCAGATAACGATTGTCTTTGTATTTTTGTACTAACGCATGGAATGGCGGACGATTTCATCTGTGCAAAGGACACTAATTATAAGCTCGACAAAATATGGAAGCCCTTCACAGCTGACAAATGCAGCACG…	20						6e-56	74.1259				4e-54	74.8201				6e-56	74.1259
NV14744-RA	XM_001604809.1	similar to caspase-1	CGAAGGAGACCCGAAAGAGCGCGAAAGATTTCGCTAGTGACCGCAACGTCGATAACATAACGAGCGATTAGTCAGCGTGTAGAAAAAATAGAACTCTGAGACTTATTCGTATTTTATTGCGCCCCTCTACAGTCCGGGAGCCAGTTTCGAGCGTTTCCTCGGCTGGTGGTGCTCGCTCATCCTTTCGTCGCGCAGCCTGTGTATATTTAGAAAAAATACACTTTGCTTCCTTTTTCTACTCCGCAAAGGTCGCGAGTGATCAACACAATGGGCGACACTGACGTTGCTGACGCATTCGGCTGTACCAGAAACAGCGTTGCTCCTATCAACCAAATTCGCTCTGCTCCAACTGAGCGCTATGCCACTCATTACAATATGAATCATGGGAAGCGTGGGTTG…	20						8e-109	100				2e-107	100				6e-105	100
NV12850-RA	XM_001607274.1	similar to cathepsin F like protease	ATGGCAGCCTCGCGAGTCGGAAAAACGGGACTCGCGCTGTTGCTGCTGTTCCTCAGCTGTGCAGCGGCTCAGCTCAGGGTCGACGAGGCTCCCGTAAACGTGCCCTTCAGCAGCGTCTCGAGCCTCCTCGTTCAGAGCGCGCTGAGCTCCCTGAACGAGAACTCGCCGAGCCGACACACCTACAGGAACGGCGACCTCATCAGCGCCCAGAAACTGACACAGCCTCCGTACGTCATCTACAGACTGACTCTGAATTTGGAGCCAGTGTGCAAGAGTAGCGAAGAGAACTGTGCTCGTGAGGCATGCACCTTAGTAGTCCGACAGCATGAGCAAGGTGTCATCGACGTACTCCATGACTCGATTCAGTGCATGGAACTGCAGCCCCAGTCCAAGCAGCAG…	9						6e-180	92.9231				4e-176	92.7673
NV16445-RA	XM_001605246.1	similar to cathepsin L-like cysteine proteinase	ATGAAGCCGGTCGCCGGATTGTTTCTGTTCACTTTCGTAATCGCGGCCAATTCGATATCCATGTACCAGACATTGGGCGAGGAATGGAAGACATTTAAGCTGACGTACAACAAAAACTACAGTACGACTCTGGAAGACAAGGTGCGTTTCGCGATTTTCCTCGACAATCGGCACAAGATCGCGAAGCACAATCGGGACTTCGAGATGGGATTGGTCTCCTTTTCTCTGGCACTCAACCAATTCGGCGACATGACGCTTCACGAGTTTGCCAGTAAAATGAACGGCTTCAATCGAACTGCTCGAGTGGATCAAGCGATGTACAACGCGGAAGAAAAATCGGATGAGGGTGCGAGCTACGTCGAGCCGGCGAACGTCGAACTCCCGGACGAAGTCGACTGG…	39						2e-68	80.6452				2e-68	81.1688
NV16447-RA	XM_001605264.1	similar to cathepsin L-like protease	ATGAGTGCGATGACTCGGGCGACTGCCGGTGTGGTCGTGTTGCTGTTGCTGATTCTTGACTGTGCGAGATCGGCACCGTCGGCTCCCAATAAACGTAGCTTCGTGGAGGACGATGACTGGGCTGCTTTTAAACTGCGTTACAAAAAGAATTACAACGGCGACGTAGAGGAGAATTTCAGGCGATCGGTTTTTCACGAAAATCAGCGCAAGATCGCGGAGCACAACCAGAAGCACGATTTGGGCCTGTTCACTTACAAGGTCAGGATAAACCAATTCGGTGATATGATGTTTGAAGAGTACAAGAACTACATGCACGCGGCGAACAACACGATCACGCAACTAAAGCGGATACCCCGAGGCGACGAGTTCATTAAGCCGAAATCCGCCGAGAATGTGCCG…	39						2e-67	98.374				2e-67	98.374
NV17831-RA	XM_001599708.1	similar to cathepsin o	ATGCGATCGGATCGCCATAATGGAGNNNNNNNNNNNNNNNNNNNNNNNNNNNNNNNNNNNNNNNNNNNNNNNNNNTTCGAGGCGTATGTGCAAGATTACAAGAAGCCGTATAAAAATGATCCCGACGAGTACGAGAGGAGATTCGGGAGATTTCAACAATCTCTTCGCAAAATTGAAAGTCTAAACAGGCTGAGAAGTTCAGCAGATAGTGCTCGCTATGGCTTGACAGATTACTCAGATATGACAGAGCAGGAGTTTCTTGCACTGAATCTTCGCCCAGACCTTTCCAATCGTAGTGAAAAACATCATCAGTGCCATTATCATCACAACCATTCAGATAATAAGCGATATGAAAGAGCAGTAACAGTATTGCCTGACAAATTTGACTGGAGGACAAAG…	115						8e-61	98.1481				1e-49	98.9011
NV50138-RA	LOC100119534	similar to cationic amino acid transporter	ctagctggccgccttggtcagctttttgctcgcggcctcgtcgctctcgctctccacctcgtccggcgcgacgaccatgaacagcatttggactagatacgtgagtttacctgcaacggatcgatagaataacgcttttattgtttcttgggcaaacatggttttttcactgcttgacaagtgcggcgtatcggccgtttttcacaacgataaatatgaccatagcttctttttgctaacaaatttaatatgttaccgatcaggtaatcttcaaagtatacgtaaacgtcatagccaaagaaacttacgtgcaaacctgctcttcctcttcttgtagacataaaagtggtagatcatacatccgagcagtataaagaagaggacgaagagatacatgag…	12											8e-75	100
NV11601-RA	XM_001604301.1	similar to cd36 antigen	ATGAAAGACGTGATCAATATCTGGAACAGGCTGTCGGGCCGAAGCTACTCGGCTGTCAGCCAGAAGCAGGACGATCTGCAGCAGAGGGATCAGAACCTCAGGGAACAGCAGGACCCGGTCATTTACGCGAGGAGCTTGCGCCGGAAGTCCTCAGTTGTCGTCAACCAGTTCTTCAACAATGCCATTCCGCTGCACGCCGATGGCCGGCCCAAGTGGGCGAGAAGCATCTTCGTGCTGATGACGATTGGCTTGTTGGGTCTGGTAACCGGTTGCGTCGTTCTGGTGCTGCAGCCCTACGAGTTCATTTTTAAGTGGAAGGCGACCTTCGGCGAGGGCGGCGAGATCTACGAGATCTGGCGAGCTCCGCCCGTTGATCTCTACCTCAAGGTCTACCTCTTC…	5						2e-73	83.871
NV13422-RA	XM_001604511.1	similar to cd36 antigen	ATGGCATCGGCAAACGAGGGTGTGGAACTGGAGAAGATCGAGAGGGACGAGTCGTCGAAGACGCCGGCCGGTACCAAAGAACACCTCGATATAGCATCTGAATCCATAAGGATGCCCGAAAAGGTTGCACCAGTTGACGATATTACAGTGCCAGATCCATACACAATGCCAGCAAATCCAAATGGATTTCGCAAGAAGAAGGAATCAGAAAAGATGGTTAGGCTAAAGAAGAAAATTGGGATTATGGTCCTAGTGGCTTTCTTTGCCATTGTTCTAGGAGGTACGGCAGGTTTTCTTTGGCCTTCTTTCTTTATGGATATTTTAAAGAAGGAATTGATTTTAAGTCCGACTTCAACGAGTTTTAAAATGTGGCAACAAACTCCAGTACCAATGCATTTG…	13						4e-74	84.6626
NV50557-RA	LOC100118794	similar to cdk9	>SCAFFOLD122atggatattggatattcaataatgtacctgaatccaatggtaacaaaacattcgctctaaacgtatcaatttcaaaatatacttataatttatttaaataaaaataattattttcaatgtattctttacagataatgcatagagacttgaagccggccaatgtactaataacaaaaaaaggcgttctaaagatcgctgacttcggattatcaagagcattcaaagaaaacagcaacggtgagcaaaatcgttttacaaatagagtggtgactatatggtaccggccactggagcttttactcggtgaaaggaactatggcccctctattgatatgtggggggctggttgcatactggccgaaatgtagacgaggtaaatcactgttt…	122						5e-45	100				5e-45	100				5e-45	100				5e-45	100
NV11952-RA	XM_001605411.1	similar to cell adhesion molecule	ATGATCGACCAATCAAAAATATTAAGATCTTCAATCTCCATGATCACATTGAACAAACGCATGCTCTACGAGAGTCGCAACAAAGTGCATCTCGTGTACGTACTGTACGTCTCACGCGTTGTATATATAGGCAGTGCAATGTCTTTAAAAATAAGGATAACGCTCCTTATTGGAATAATAAGTGCAGCGGTTTCTCAGACAGCTTATTACAATGAAATCGAACACAGATGTCCTAAGCCATGGATCATGTTCCAAGACTCCTGCTATCGATTCATAAAAAGTTTTAGGCCAAGAGAAGATGCCAGGAGAAATTGTCTAGCTTACCAAAGTGATTTGCTTTCCATCAACTCTCTTGATGAACATGGCAACATACTTCGTGAATTGTTTCTACAAGATCCG…	6						1e-157	99.6183				2e-79	100				9e-49	98.9011
NV15443-RA	XM_001601984.1	similar to cell adhesion molecule	ATGCGACCAGCGTCCACGTTGTGCGGCATCGCCGCGGTTCTGCTCTGCGCGCTGGGATGCTGTGCCTCCGGTCAAAAGTCGGAGCCGGGAATGGTGTTCACGAGACATCCGCAGCCACTGGACGCACCTCTGTGCGATGAGGTTTACTTCGAGTGCAGTCTGAATCTCGCAGCCGAGAGGTTCGTCTGGCGACACAGGCCGCTGGGCTCCAGCGAGTGGATCCTCCTCGACTCGGGATCCGCTGGCGGAGGCAAGACTTCCAGATACGTCGTCTCCTTCAACGACACGAGCAAAGCCGGCGATTACCGATGCATCGCTTTTTACGGTACGAGCGGTCTGGCCTCGGATCCAGCCCGACTGACTCAGGCGCGCATCGAGCGCTTCTCCGACAAGAGTGAC…	26						2e-85	98.6755				9e-82	100				2e-73	100
NV50284-RA	LOC100116998	similar to cell adhesion molecule AbsCAM-Ig7B	ttacctcgagcgaccccttcgcggcagcgatttttgctcggacattggtgagatgtccgaggaagtgctcgacgtgccgtggtacatgaagtccgaaacggctcgaactgcaatggtatgtctcatgtgatatagcgtacctcgacatatagcagtaaaaattggcttgttatacacatagcgcgtgtgtgtttcttattacataatatgtataggtgcgcgtgcacgagagtgcgcaataaaatatgctatatacagggtctgtactgactgtgcttgagcttgcccgcgtccagctggttcgacgactcggtccgggagctcgtcagctggtccgcgtcagactcgctctcgtcgctctctacgtccccctgtgtctggtgcttccgctgctgacgt…	34						2e-141	92.9889				1e-87	100				2e-114	89.3004
NV10210-RA	XM_001606690.1	similar to cell division cycle 27	ATGATCGTCCAGGAGCCAGTCCAGGCGGCCATATGGCACTGCTTGAACCACTATGCTTACCCAGACGCGATATTCCTGGCAGAAAGATTGTTCGCCGAAGTGGATAACGAAGAAACACTGTTTCTTCTTGCTACAAGCTATTACAGGGCTGGAAAAGTGAGGCAGGCACAAGCTTTGCTCTCAAAGCGCTCACTGACTTCCCCGCAGTGCAAATTCCTGCTGGCAAAGTGCTGCTATGACTTGGGAATGTATGCAGAAGCAGAGGCTGCCATTGTTGGAGGATACTACAAGCAGGTCAAAAATTTCGACGAGATTGTCACCCAGTTTGGAGATGAAGCTTGCTTCTCGCTTCAGATCATAGCCAAGATATGTTATAAAATGACAAGGACCACAAAGGGA…	1						1e-68	99.1597
NV18033-RA	XM_001604462.1	similar to CG10477-PA	ATGAATCGGGCTACTTTGTTGCTATGCCTCTTCGGCATATTATCATCTAATCTCATAAGCAATGTTGCTGCTCGTTTGGGCGGTGAGGGAATCATAGGCGGTGAAAGAGCCGATGAGAAACAGTTCCCGTACCAGGTTGCCCTTCTAGTCAAGGGTAAGTTGGTCTGCGGTGGCGGCATCATCGGTGACAAGTACATTCTCACAGCTGCTCACTGCTTCATCGACAAAACTGGGTCATTCTACAACAGGGCCTACACTGTGGTCGCTGGTGCTACGGACCTGAACCTGGATGAGGGTATCAAAATCGCCCCTGAGAAGGTTTACGTACACAAGGACTACCAGACATCTACCTTCGAGAATGACATCGCCATCCTGAAGCTAAAAGAAGGTCTAGGAGTC…	127						1e-128	90.5594				6e-118	89.9628				3e-119	90.0369
NV11377-RA	XM_001603464.1	similar to CG10682-PA	ATGGCCCAGAACATCAACCCGTATTACTCGTCGCAAGGGGCCCAGAGCAAGTCGCGCGAGGAGAAACAAAGCATGCCCAAAGACAATCACGCAGTGAGCAAACGCCTGCAGAAGGAACTCATGATCTTGATGATGAGCACCGAGAAAGGCGTGTCCGCATTTCCCGAGGGTGAGAACCTATTCAAGTGGGTTGGAACGATCGCTGGACCCGCCGACACGGTGTATGCAGGCCTGACCTACAAGCTGACTCTAGAGTTTCCCCACAGTTACCCATACAGTGCACCAGTTGTTCGCTTTGCAACTCCGTGCTTTCATCCAAATGTTGACAGTGGTGGCAATATCTGTTTGGATATTCTAAAGGACAAGTGGAGCGCTCTTTATGATGTTCGTACTATTCTC…	4						2e-55	81.5385
NV14661-RA	XM_001605889.1	similar to CG11020-PB	ATGAGCAGCAGCAAGAAGGGCGGCGGGAAGGAGGAGGGCAAGAAACGCGGAGCTGGAGCGGCCGTTAGCGGCGATGTCGGAGGCCCGTCCTCGAAGGAGGACAGTCCCGCTGGAGCCGGTGGACTGGCCGGCAAGGACGGAGAACCGGGTAGTGCCGGGGGCTCGGGCTCGGGTGCCGCCAGCAATGGGGCGCCGAGCGCCGAGCCCTCGCAGCCCGGGAGCAAGCCCGGCTCCGCGGGTGCGACGGCGAGGGAAGCGGCCCAGAGACTCCTCGGCGTCGCCACCCGCGGCGAGTGGACGGCCGCGGATCAGCTGCTCAAGACACTCGAGAAGGCCGTGCAGAGCGCCGGGGATGAGGCCAATCTCCAGCCTCTCGCCGGACTTGCCGATCCGCAAACG…	19						7e-101	100
NV11246-RA	XR_036823.1	similar to CG11254	ATGCAAGAAGAGAATAACGGGCGTTATTTTCCGAATGGTTTAAAAGATGTACTGTCAGATTGGAGATGCAACAACACTTGGAAAAACCTGCCTTATGAAGAAAAAGCTTATTACAAGAAAAAGGAAAATTTACATAAAAGTCAATCAATTCATGACAAAAAAACTTGTCACGGGGAGTCAGTAGCTCAACTCGAACAAGCTAGAATAGAACAGGAGGAATTTTTGGACAGTACAAAACGAAATCTATCATCATTGATTTATGAAGCGAAGAAAAACAATAATATTCAAAGATTAAAATTCTTTGTCGTTCACATAAATTATTTTTATAGTCGTATTTTGGACAATAATGAATTAGACTATTGTCCAGCTGAAATAGCGATTGCCGAATTTAGTTTGGAA…	3						3e-46	78.8136
NV10659-RA	XM_001603030.1	similar to CG11824-PA	ATGAGGCAGCAGCAGCAGCAGCAGCACAGGCACTTTTCGGCTCTCGTCCTGCTCGGATGCCTCGGCATCGCCGTCGCCAGCCCCGTATTCGTGCCGCAGTTCCTCAACGAAGGAGTCGGGCGGAACATCAGGCACCTACCATGCGTCTCTCGGCGCACGGGGGAGACGGGCGTGTGCATGTTCGCCTTCACCTGCGCCCGGGCGAACGGCACGCACCTGGGCACCTGCATCGACCGCTTCTACTTCGGCAGCTGCTGCAAGATCGACGAGGAGCCGGACGTCTTCCCCCAGGACAACACCATCGACGTGGACCACCCGCTCAAGCCCTACGCCACGTCGTCGGCCAGCAGTACCGCCGCGTCTCTGGCCACTACCCTGGCCACATCGCCCTCCACGCCG…	2						5e-76	100				1e-49	100				5e-48	100
NV13984-RA	XM_001605525.1	similar to CG12139-PB	ATGAGTAAGCTCGTTTTTCTGCTTTGTGCGCTAGCCGTCGCTGGATTCGCGCAGGCCAAGAGTATTCAAGACGCCTCGCAAGCTCGTCAACTGGTGCTTCTGAGCGGAGAGTCGGGCAAACTTTGGCGGGTGAGCCTCGACGCCGGCTTCGAATCCGTCCTGGAAGAGACGCGGTTGCCCATCAACGCCAATAGCAGTGACGCAATAGTCGACTTCGACCTGGACCCGAAGGGTGATCGACTGCTCGCCATCGATGAACACAGTCGCATCAACTCCAGCCGTCTTCACGATGCGAACCCCAACGACAAGCCCAAGAATTTCAGCAGCAGCGGCAGTTTCCAGTACCACCCCACAGGTCGGGACGCTCGCATAGCGTACGATTGGCTGGCGGGCAACGTC…	16											1e-116	90.991
NV15105-RA	XM_001602436.1	similar to CG14372-PB	CGTTTTTCGTGGAGGTATCCGGCGTCGCCGAGAGCAACGTACAGCTGCCCTGTAACTTAGAGTCCGAGTACAACGACGTGGTGAAGCTAGTGCTCTGGTATAAAGAGCCGAGCAACGAGCCAATTTACGGATTCGACATGCGTAACGGCAGGCAGTTTAACGACGCGCTGCTCTGGTCGTCGCCGAAGGCGCTCGGTCGCAGGGCCTACTTCACCACCGCGACGAAACCCGCGCACTTGAGCATCAAGGAGCTCAAGCTCAAGGACGAAGGCCTCTACCGCTGCCGAGTGGACTTTGTCAACTCGCCGACGACGAATCAGAAGATAAATTTGACTGTGATCGAACCACCGGGAAAGCCGCAGATCCTGGACGGCGAGACGATGCGACCGATCGTCGAGC…	23						6e-77	85.9756
NV15722-RA	XM_001600396.1	similar to CG14372-PB	ATGAGGTCGCTCCTGCTGCTGACGATGATGTGCCTCGTCGACTCGGAGCTCACGTCGAGGGGACAGCTGCAGAAGGTGGATGAGCCGATACCGCTGGCGCAGGTGTCGGCAGTGACGGGCTACGCAGCGCGGCTCCCCTGTGACCTGGCGCCGGGTCCTCGCGGCGAGGAGCCGTTCATGCTGTTCTGGTACCGAAACGAGCACGAGGGCGCGCCCATCTACAGCGTGGACGGTCGCTCGAAGCCTCTGTCCCAGGGCAAGCAGTGGTCGAATCCCAAGGCACTGGGCGACAGGGCCAGCGTCCGGTTCCTCGACCAGCGAGCCGAGCTTCAGATCGACAAGCTCATGCCCGAGGATGCCGGACTCTACCGCTGCAGGATCGACTTTCGGAACAATCCC…	29						1e-103	80.5556
NV14092-RA	XM_001607290.1	similar to CG14892-PA	ATGACAACAAAGAACTTGTTGGACCTACCTGATATTACAGCCCTTTTTGTCAGCGAATACACCCTGATGAAGCTAGCGCGTCCAGCGCCACTGTCCAAGGTCGTGCGGACGATTTGCTTACCAGCCGAGGACGAGGAGCCGAGGGCAGGTCTGGAGTGCGTGACATCGGGTTGGGGTCGCTCGGGTCCGTCGCCGTCGTTGTCGAGTGCCCTACTCGAGGCGAACGTGCCGCTACTCGAACTCGCCGAGTGTCTCAAGGCTTATGGGAAGTCGGTGCCTATCAGGGATGGACATCTGTGCGCTGGGAATACCGATGGATCCAGTGGCAGTTGCGTGGGCGACTCTGGCGGTCCACTGCAGTGTCGTAGGCCCGACGGCGTTTGGCAGCTGGTCGGCGTG…	16						2e-33	93.617				1e-25	100				2e-33	93.617
NV18703-RA	XM_001603382.1	similar to CG15671-PA	ATGCAAACGGTTGGCTTTAAAATTTGCTTCTTCTATTTATTTTTGTTTACCTGTCAGACTTGCAAAACTGTAGCACATATAACAGGCGAGCAAATGTCATGTGAAAACGAAGGAGAGCCCATAACAATCCTCGATATTCCTGTCCCGAGATGTTCATACGAGTGCTTTTGCAGCGATAAAATAGTCAAGTGCTTAAAGATTAATTGCTCCACCGTAGAAGGCTGCCACTCTGTTATTGAAGACGATAAGGACTGCTGTCCCCAATGCAAAGGTTGCATGATGAACGACGTGTTTTTTGAATCGGGGCTAGAGTGGACGGCGCCAAGAGATCCATGTAAAAAGTATACGTGTAACGCCGGAGTTATCACAGAGTCACGAATTTACTGTCATATACCGTGC…	348						2e-110	100				4e-110	100
NV10957-RA	XM_001607859.1	similar to CG15744-PA	ATGTACAAGATACTTGTGATCTTAACTCTTGCACAATGTTTCCTATCTGCCTCCATGTGTCCAGCCCGATGCAACTGCAGACACATCAAACCACAAGCAGAATGGCTGCGTGTAGTTTGCAAAGACAATTTGGAAGACGTAAATGACGTCGACTTTAATCAAGTTAGCATTGAGATGATCCATTTGGATCTGAGCAAGAACGATATATCAATCATAAGAGTTGACACTTTTAAGAACTTATCCAATTTGAAACGTTTAAATCTTTCTGCCAACAAAATAACACTACTGGATGAAGGAGTCTTCAATGGTTTAGCAAATTTGGAGCGATTAGACTTGAGTAAAAACTTAATTTCATCTATCGACTCTCATGCTTTTAAGAGACTGTCAATGTTAAAAAGA…	2						1e-12	24.1935				1e-13	22.9091				2e-13	23.5075
NV12991-RA	XM_001605323.1	similar to CG1718-PA	ATGTTAGCGGAAAAATTAAGAATTTTCAACACTTTAGTTTACAAGAACTTTTTGGTTCGAAAAAGACAGTGGAAAGTAGGATTAAATGAAGCCAATCCTCCGCTTTCCTTCTCAGTTAATAGCACTGAAATTTTTCCCTTGGAAAGCAAACATTCATTCTTGTCGGAAAAGGGTCAGCCATTGTTGGTCGTGCCCCGAAGTAAATTTATAACATCATACATGAATAGAGTACACAGATGTCTAGAAGGTGGTAAAAGAAGGATAAAATTGAAAGAATTTGAAACGGAGGAAAAAATGCTCAATGAAAAGGACCGCTGGAATAGGCCGATAGCTGTGATATTTAAAAATCAAAGCATCGATCTAACTTCAACGCATTTGGACTATAAAATACGCATGTAC…	10						1e-55	100
NV18473-RA	XM_001599500.1	similar to CG17684-PA	ATGAACGCCAGCGTCAACATTGAGAGGAACTCGTGGCGTCTGCCTCCAGACGAGACCGTCCAGGTCGCAGATCCACGCTCGAAGTCTGCCCAGGATTTGACTTACTCCGATGGCGGTCATAATTGGCGAAGTATCATCTTCTCCCTGCTGGTAATCGGCGGCGTTATCGCTGGTATCGTCACCGCCATTTATCTGCTTGGCTACGTCGACGAACTTTTGTACTGGAGTGGAAGACGCTTGACGCTGGAGGAATGCCTTCACGGTGACTTGACCCCCCACAGGCTACCGCCCACTTGGATATCGCACGACAAATTCGTCTATCAAGCGGACGACGGCTCCCTCGCCCTCCTCGACACCTCCAACAACTCCATTTCACTCTTGGTATCGAACCATACTCTC…	204						2e-64	99.3289				8e-60	99.0909
NV13265-RA	XM_001602818.1	similar to CG17888-PC	ATGGACAGCGAGGAGAGCGACGGCATGTCGTCGGTGAGCGACGCCGGGCCCTACTGGCAGCATCACCAGCAGCAGCAGCCTCTGCACCACCACCAGCAACACCACCCGTCGCAGCTCCAGCATCACCAGCAGCATCACCATCACCAGCAACAGCAACAGCAGCAGCAGCAACAGCAGCAGCAGCAACAGTATCTGTGGAGCAACAACGGACCACAGCACTATCAGCAGCAGTCGCCCCACCAGTCTAGTCCGCACCACCACCACCATCATCATCAACAGCAGCTCCATCAACAGCAGCAGCACTACTCGCTGGGCTCGTCGTCGGGTCAGACGAACAATGGCGGCCAGCAGCACTATTCCCAGCAGTACCAGATCCAATTGCAGAACGGCGCCGGCGGA…	12						2e-12	100
NV17142-RA	XM_001602420.1	similar to CG18255-PA	ATGGATGAAAATACATTAGAATTTATTGTGGAGCCTCTAGAAACTCTATGGAAACAAATTCAGTTAGCTCAGACTCAATTTCTGCAATCGTCGTTAGACGAAGAAGCTATTATCGAAGGATTTTTATATCCGGCCAAGCGTTTACTCTCGTCATTGGAATCAATAAAACGGGAAAGATTTACAATACAAGATAATGCTGTAAATCTTTTGCAAGAATTGTCAGAAGGTACTTCTAATTTGGGAGCGACATTCTTAAATTTACAAAATGAGTTAATACAAGAAGGTGCTGAAGAGAATGATTCCATTATTGAAACATTAACAGCTGTTTTAACGCCTCTGAATAATGTAAAGCCACTTATAAATGAGATTTCCAGTAGTGATAAAACCGCAATGGAAGCT…	58						2e-104	86.8545
NV50449-RA	LOC100115644	similar to CG18296-PA	ttatgaaaataacgagtacctttaacattcatctgagttttcagaatcatcgtaaatgttgaaaattgaattcaaagagatcacgttgtcactgagactaatcaacgatgtttttctcatctgaaattcagtatttacaattttaaccgcaaacttaacttgtcttacatcttatcccttaagaacaattcagtagataaaagaaattattatctttggaaatataaacgtaaagataaaataaattgaatatatttggacaatgtagttaattgctatcctattatgatgattgtgaaatgtgctgtgaatcaacactggccaccaaagcgttgttattttacttgcgcaaagaatatgtgttatacatatataagataacattgataaataaaatta…	82						1e-110	88.5321
NV12294-RA	XM_001606231.1	similar to CG18735-PA	ATGGCTCTGCAGGACATAGTGAAGTACCTTATGGGGATCTTAGCGGCTTCGCTGCTGATGCTGCTCGTGAGCAGTGTGGCTAGCGATGGTTCGGTCAACGAATCCAGGCAGTCGAGACGGCTGTTCGACATATTCCTCGGGAGGTTCCGTCCGTGCATCACTTGCACCTGTGGAAAATCGAATCGCGGAGGCGCCAGATTCCTAGGCGGCGAGTACACGGATACCCACGAGTTTCCCTGGCTGGCCAACATACACGTGAAGAACAGCGTGCTTGTGACCGGCATACTGATCAACGACCGTTACGTTCTCACGGCGGCCAGTCCGTTGATCGGAGCGACTCCACCGGAGGTGAAGGTAGCCCTGGGAGAGTACGACAGGTGCCAGCTGGACATTTCCTCG…	7						6e-77	72.7723				7e-66	80				6e-58	80
NV12286-RA	XM_001606098.1	similar to CG1901-PB	ATGGTCGAGGCTCTCGGACTGCGCAGGATACCGGATCCCAGTAAAGCGAACGTAAGTCAAGCCGAGTACGAGCGGGCGCACAGGGAGTACCTGACGAGGTTACGCCGCTCGGCCGAAGGAGACGCCCGGCAAAGGAGACTTTTTACAATGTACGCCACGGAGGAGGAGCCGCCCACGCTTGCGACCAGGCGAGACGAGCCTGTCAGACTGAACTTCCCACTGTCCATAGAGAATAAGGATAACGCTCTCGTCGAGTCGGCGACGTTGAGGCTACTGCTGGAGCACGAGGAGCCCGACGACGACGAGCTCGAGGTCAGGCTGTACAGGAGACGAAGAGGCTCGAGGCGACGACTCCTCACCAGGCAGCCGCTCAGACAATTGGCCAGCCGATTGCAGAGG…	7						4e-60	100				1e-58	100
NV14057-RA	XM_001607025.1	similar to CG2071-PA	ATGAAGTTCGGTGTTGTGGCCTGTGCCTTCGCGGCTCCGGCGGAAAAGATCGTCGGTGGCGAGAACGCCGACATTACCGAGTTCCCTTACCAGGTATCCCTGAGACTAAGGGGCAAAGGTCACTTCTGCGGTGGTTCGATCATAAGCGAGAGGCACATCCTCACTGCGGCTCACTGCGTCGACGGTATCATAACGCCGCTGCTTAAGAATAGGTTCTCCGTTGTCACCGGTACCACCACCTCATCCGGATCGAGCGGAAAGAGCCACAAGATCAAGAGCACTCACATTCACGAGGGCTACCTCGGAACCGACGAGTCGTCCTACAAGAACGACGTCGCCGTCATCACGCTCGCCGCGCCGATCAAGTTCGATGCTAAGCAGAAAAAAATCAACCTGCCC…	16						1e-70	78.2857				1e-54	78.6765				2e-70	82.2086
NV17976-RA	XM_001601315.1	similar to CG31043-PA	ATGCCGTTCGTCACGAGGAAGGTGGAACCGCGCTTCCTGAGCCGGGGCCACGTGCCGAGCGGTTCGCGCGACTGGCCCGTCGGCGCTGAGCTCGAGGCAGTGGCCAACGGCGCGCTAACGGCTTCGCTAAAGCAGCTGGCCTCGCTGCTCGTCGTCGCCGAGGACATCTTCGCCGAGCTCACCGCCGAGCTCGCCGGCATCGCCGAGAGGAGCGGCAAGCTCAGGGCCAGGATCGACCGGGTCGAGGAGCGACTCGCCGAGCAGGACCCCAAGAAGATACCAGTCCCGGAATCGGACATCTGTACGTTCGCCCAGCGCACGCTGCACTTCCACGTGGGCAACGAGCCGGAGCGATGCCTCTTCACCTTGGACACGAGGCCGAAGGCGCTGCGCCAGTTG…	126						2e-49	96									1e-47	100
NV14059-RA	XM_001607033.1	similar to CG31265-PA	ATGAAGTGGACAATAGTGACAATCTTCATCTTTTCTTCCCTCGTTGGAAGCATTAGCTCTCGTCGTCTCAAGCCAAGAATTATCGGAGGATCCAACGCAAAAATCACAGACTTTCCTTACCAAGCGTCGCTTCGACTCGTTGGTTTGTACCACCTCTGTGGTGGTAGCATCATCAGCGAGAAACATATTCTCACGGCAGCTCACTGCGTTGATAATCTCTTCGTAAAGCCTCCGTGGACGTTGGTAAGTGTACACACAGGAACCGATAACTCGAGCAGTCCAGGTCAGGTGCATAAGATCGACTGGATTAAGATTCATCCAGACTGGAAGCAAATACAGGAGTCGTCATACCGTCACGATATTGCTATTATTAAGCTACAAGACGAGATTGTCTTTGAT…	16						6e-96	89.4231				2e-92	89.1626				2e-87	88.7179
NV50218-RA	LOC100116169	similar to CG31317-PA	atgactgccgcttctgtcaacgcttcgtgtctctcggtgcgttttgtcatcgggtatcttttggagagaaagggggaaaagcgtaggaggatcttcgacgaagggtattttggaatttcagatgaactcgagggtgagagatagagtttattaaaccatctcgggcgtcaaaagggaacttgttttgatccgcgctcgcacgagcgtttgaaattcggaaaaaagcgccgaactctttgatcttccgcattgtaggataaacgtgttagagatgttctcggcggtcctccgctgcggtataatatcggatctcatcggcttcctttgatcctcgcgcgtagttgctactgacgtgccgtcgaaatacgaaacgtatctgcagctatagtacagtgtaca…	20						6e-114	91.7857				8e-72	80.1205				4e-59	99.0991
NV11105-RA	XM_001603353.1	similar to CG31919-PB	ATGGCTGAAGCTGAGGCTAAACTGTCTCAGAAGTTAGCACAAATTATTGGTAATGAAAATTACTACTATGTGGCCGTAAAAGGTTCACCCTTTGCAATGGATTGTGTTGCCTTTGGTTTGACAAAGGATGAAGTCTTGGCGCTATCAAAGAGATTTCCCAATACTGGGACAGATGTCGTGAATGGCGTTGTGATAAAAGGATCGCCGCTCGAAGTTATAAACGCTCTTTCCGAATTAGGATACAGAGTCGTTTGCAGCACGGGCGAGGCGGAAATATTATGGACCCTTCAACGAGAAGTCTCAGAATCAAGTATGGAGTCAAGTAATCATTCGCATGATGATGGTTCATGCTGCAATTGCAAATCTGGAAACTCAGCCAGACAGACTTTATCCGAGTTG…	3						1e-39	100
NV17056-RA	XM_001603605.1	similar to CG31954-PA	ATGGTAGAAATCGATATTATTGCACCAGAAGTATGTAGCACAAATATGGCATCGCTAACCTACGTGACTGATGACGTATTCTGCGCTGGAAATGACATGACCAATGCAAACGCTTGCAGTGGAGATTCAGGTGGCCCAGTTGTAATTGACGGGAAACTAGCAGGAATTATTTCTATGACAATTTTTGACTCAGAGTTTTGTGGGGGATCTATTATTTCAGAGTATTGGATAGTATCAGCAGCTCACTGTTTCAGCAACTTCAGAGACGATTTAGTACGAATTCGATCCAGTTCTAGTACTACTGCTGTAAAAGGAAGAAAACACAAAATTGAAAAGGTACTCATACCTGAAAATTTCAACATACCGGATTCTAGAAAAGGAACACATGATATCAGTCTT…	53						7e-50	100				2e-46	100
NV14109-RA	XR_036841.1	similar to CG32019-PD	atgggggtcgctgacgacttcgcgccgagcttcacccagaagccccagctgcggcaggaggacgagggcaaccggctgatattcgagtgtcagctggtcagcgcgcccaagcccgagatcacctggttccggggcgagacacagctcgccgaggacgaccgcaccaacttcaagatacagagcatcggcaccaacaagttcctcgtggtgctcgagctcgatgacgtcatcgagactgacgccggcctctacaaggtcaaggccaagaacaagatgggcgaggtcgcagcatccatcaacctcaacttcagccgtgagtatacgctcgctattctatattatcgcgtgccgattttgaggttagaaatttgaatttcgaccgttaaattcactcgcgcc…	16						0	100				0	100				1e-122	100				3e-79	93.959
NV16959-RA	XM_001603721.1	similar to CG32473-PA	ATGCCGGGACCGACGACTGCGTCCTCTGGACGCACGAGCAGCGAAGCCATCCGCATGGAGCCCTTGGGGAGGACTTCCAGCTCGCGCAGTCCTGGACAGAACGGCAACGCCAACAGCGAGGCTGCCAGAAGCGGCGCAGGAGAGACAAATCCAGGCCTGCACAAGCGCAACATCTACGAGCAGAACGGCGTGGCCGTGTGCTCGCAAAAGCGGGCGCTCTGCATAGCTACAGTCGTGTTCGCGACTCTATTCGCCATATCACTCATCATCGCCTTCGCGGGACCACAAAATGACTGCCCTTGCGCTGGAGAAAAGCCAGCGAACTTGGAAATCGAAGAGGACGAGGAAAGCAGCGAGCCGCTTGCGACCAACGGCCAGATCTTTCCATGGGACAACGTC…	51						0	89.3665				0	88.3663
NV15353-RA	XM_001605451.1	similar to CG32677-PA	ATGGGGTGCAGTAGTAGAAAGCGAACCAATGGAAGGAAAAAGTCGAGCTCGATGTCTCGCCGGCAGGCGAGCTTCCCTGACTCGGGTAACGCGTGTGCCGATGGAGCCGGTTCGACAAGCCACGTCAAGCAGCAGCAGCACTCGTCGTCGAGCTCGTCGTCGGCATCGGGTCGCAGCGAAGACGTCCCCGGACACTACGGTAGCGACCAGCAGGCCCAGTCTCAGCAGGACGACAGCGGCACCGAGGAGAGCCCTGTCTACATACTCACCTCCGCCAAGGGTGACCGCAGCTACAAGCTGCGCGATTCTAGTTCTGCCCACGACGCCCAGTCAAAAGGAGGCAAGTTACTTTTTTTATCTATGAACTATAAGGATGAGAACTGCAGCGAGATACTAGTA…	24						5e-57	100
NV13760-RA	XM_001603337.1	similar to CG3297-PB	ATGCCGAAGAAAGTGGTGCCGTGCAATCGCGAGCGAGCGAAAGCCATTCTGCATGGCGAGGATGCGCCGATCCCGGTGGAGGCCGCTAACAACAAGCCCGCCCAGTCCGACAGCAGCTCGGACTCGGGCGTCCAGCTGAAGAAGCAGATCGGCCTGATCGACGGTGTGGCCATAATCGTCGGCATCATCGTCGGCGCCGGGATATTCGTCTCGCCCAAAGGTGTGCTCAAGAGCAGTGGCAGCGTCGGCCAGGCGCTCATCGTTTGGATCTTCTCGGGATTTCTCTCGCTCGTCGGGGCGCTCTGCTACGCGGAGCTTGGCACGATGATACCGAAATCCGGAGGCGATTACGCGTACATCAGCGACGCGTTTGGACCGCTTCCGGCATTCCTCTACCTG…	15											1e-100	77.51
NV16757-RA	XM_001603005.1	similar to CG33141-PB	ATGGCGCCGCCGAACAGCCATCAGAGAGAGAGAGAGAGAGAGAGAGAGAGAGAGAGAGAGAGAGAGAGAGAGCGAGAGGGGGAGAGGAACATACATGCGGAGAGAAAAAAAGCTTATAACTCGGCTAACGATGCAACGATCCGCGGCTTTTTTGACGCTGTTCCAGGTGCGGCGCCGCAGTCGTTTCGAGTCCGGCCGCTGAACACCTCGGTCCTGGAAGGAAGCGAGGTCACTCTGCAGTGCGAGGTCAATAATCGAGTTGGCAACGTGCAATGGGTCAAAGACGGCTTCGTCTACGTGATACAGCCAAACGGAGAAGTGGTTGGTCACTCGCGATGGCGAATCGTGGGCGAGCAGTCGCTGGGCATCTACAACCTGAACATCAGGAACGCCTCGCTG…	44						3e-171	85.8382				5e-111	80.4
NV16046-RA	XM_001599228.1	similar to CG34114-PB	ATGAGTGCTGCGGGAGGGGATGTAGGCGGTGCATTGAAATGGGTAGGAAGTTTCATCTACGACGAATATTTTATTGCAGGACCACCGCAACTCGCCAATGCAGTACTTGAAAACACGGCCGAGCTGCCGTGCGACATCCGACCGCCAACGCCCAACGACTCGTACGTTCTCGTCGTCTGGTACAAGGAAGACGTGAACCCCATTTTCAGCTACGACATCAGAGGAAAGCACGCGGGTCAGCCGTCGCAGTGGATGGCCGACTATCTGCACCAGCGGGCGTACTTCGTGACGGACAAGAAGCCGACGAATCTCAGAATCGACCGCGTGGAGAAGTCCGACGAGGGCGAGTACAGGTGCCGAGTTGACTTCATGAAGAATCCAACGAGGAATTCGCGCATC…	34						1e-58	95.2381
NV12659-RA	XM_001603213.1	similar to CG4562-PA	ATGGACGCCAGTAAAAAGTACGATAGTCCAAATCCTAGGCTCAAAGCTAACATAGTCAGCAAAGTATTCTTTTGCAAAGCTATTGTTAAAAAAATATTCTCAATTATTTTTTCTTTTTCTTACAGTTGGCTGATTCCAATATTTTGGTATGGCAGAAAAAATGACATTGAACCAAAGGATATTCACAACGTTTTGCCAAAAGATGTGAGCGAAACACTCGGGGATAAATTAGAAAGAAATTGGAAAAAAGAAGTGGAAAATGCCCAAAAGAACAAAAGAAAACCAAACTTCCGTAAAGCCATCCAGAGGACCTTCGGCTGGCCCTTCATGCATCTTGGGATCTACGCTTTCCTTCTGACCGTTGTGATCAAACTGTTGCAGCCGATCGCTCTGGGCCTT…	9						4e-82	100				2e-80	100
NV12660-RA	XM_001603237.1	similar to CG4562-PA	ATGGAAACCAGTGAAAAATTTGACAGTCCGAATCCGAGGCTCAAAGCCAACGTAATCAGCAAAATATTTTTCTGTTGGCTGATCCCATTGTTTTGCTATGGTAGACGTAATGAAATCGAACCAAAGGATATTCACAAAGTTTTGCCGAGGGAAGTTAGCGAAACACTCGGTAATCAGTTGGAAAGCTATTGGAAAGAAGAATTGGAATATGCCAAAAATAAAAAAACAAAACCAAACTTTCACAAAGCTATCCTCAGAACTTTTTTCTGGCCCTTCATATACATTGGAATCTACTCTTTCGTCCTGACCGTCGTCATCAAACTGTTGCAGCCGATAGCTCTGAGTCTTTTAATCCGACACTTCTCTCCAGGTGCCACCTCGACTACGAACGAAGCTTAC…	9						3e-81	100				1e-81	100
NV17018-RA	XM_001603775.1	similar to CG4562-PA	ATGGAGAACGAGAAGAAGCACTACAAGCCCAATCCCAAGCTGACGGCTAATCCGTTCAGCAAATTGTTCTTCTGTTGGTTACTGCCGATTTTCGCCGATGGAAGGGACCACGACCTCGAAGCGAAAGACCTGTACGAAGTGTTGCCGGAGAATCTGAGTGAACCGATTGCCGACAAACTCGAGAACTACTGGAACGTCGAGTTCGAAAATGCGAGGAAGCAGAGTAGGAAGCCCAGCTTGCTGAGAGCCTTGAGGGCGACGCTGAAATGGACGTTTCTGAAATACGCGATACACTTTTTCGTTTCGCATCTCATATTCAAAACAATACAACCACTGGCGGTCGGCTACCTGATTTGGCACTTCGACGAGCGATCGACCTCGAGCACATTGGAGGGCTAC…	52						1e-109	99.4845				7e-114	100
NV18247-RA	XM_001601226.1	similar to CG4562-PA	ATGGATAAAAATGAGAAAAAACAGGTCAACAACCCGAGACAGGGCGCCAATCCCTTATCGGTCATTACATTCAAATGGCTACTGGGAACGTTTCTTTTGGGAAACAAACGAGAATTGGAAGTGGATGATCTTTACTCACCTCTCGACGAACATTCTAGTCGACTTTTGGGTAATAAGATGTCTCGGCTGTGGAAACAAGAAGAAGAAAGATGCGAAAAATCGAATAAAAAGTCTACTCCGAGTTTGCTTAGAGTACTTGTAAGGTGTTTCGGCTGTGATATTATGGTGTTTGGAATGTTCTTGGGCATTCTCGAATTTGTCGTAAAAATTACTCAACCTATAATTTTGGCTAATTTACTGAAATATTTTAGCGGCAAGCATAGAATGGAACAGACCGAA…	159						2e-140	100				0	100
NV17579-RA	XM_001601849.1	similar to CG4998-PB	ATGTGGTTAAGGTACATGGCATTGGTGTGCCTAACGGCTCACGCTCTTGCGACCCAAGTGTATTCGTCCCCCTCTGGGAACCAACAAAAACAGTATTCTTGGCAAGCTCCGGATCTTGCTGCATCTGCAAGCGACCCAAATGGAGCCTTCCACCCCCTAACTTTTGATTCCACTAAACAACAAGCTCAACCACTTGACCCTTCAGCGGCCGAAACGGTGATAGATGATATTCTTGTTTCTAACCGTCAGGGCCGTAATCTCGAGGGTTACGATGAAATTTATGCCGATCCTGAAGTAAAAAATGCTTTACAGATTGGAAATGACACCCTTGCACGATCGTACATTCGTGACAAGTTGTGCTCTCTGGGTTTGATGAACTGTGATGGCACCGAAGAGAGA…	89						2e-107	99.2308				6e-86	100				3e-100	100
NV13938-RA	XM_001604440.1	similar to CG5367-PA	ATGGACGGGGGGGTTGCTGTCGTCATGCATCTTTTAGCCAGCGCCTGCTCGAGCTCGTTGCTGTACTCCAGGTCGTCGAGTTCGACGACGATGGGCTTGCTCATCTGGTGGTTCCTGCTGTGTCTCGGACTTGCCGGGGCCAAACTGCCCGAGGAGGTGTCCTCTCGGCTGGACGAGTACTGGCATCTGTACAAGATGCGACACAACAAGACCTACACCGGGACGCTGGAGGCCGTGCGCCGCGAGGCCTGGGAGGACAATCTGCTCAAGATCTACGAGCACAATCTGCTGGCCGCTGCCGGACACCACGAGTACATTCTCAGGGACAATCACATCGCCGACCTCAGCACTTCCTCGTACATGCGCGAGCTGGTGAAACTCGTTCCGAGCCGTCGACGT…	16						4e-100	89				4e-100	89
NV18048-RA	XM_001604985.1	similar to CG5492-PB	ATGGGCTACGACACGGAGATGGACGGCTGCGGTCGCTGCATGAAGTACACGCTGTTCGTCGTGAATTTCATCATTTTCATCGGGGGACTGACCATCACGGGCCTGTCGATCTGGGCGCTGGTGCAGAAGGTCAACTACGTGAGCGAGCTGACCGGTAACAACCTGCTGACCGGTACCGTCTACATCCTCCTCGTCAGCGGTATCATCGTCACGGTCATATCGTTCCTCGGCTGCATAGGAGCCGCCCGCGAGATCAAGTGCATGCTCTTCATGTACTTCATCATCATCCTGCTGCTGTTCTTCATCATCCTGATCGGCGGCGTCCTGGGCTACGTCTTCCGCGAGAAGTTCATCACTACACTCCAGCAGCAGATGCAGAACTCCATGAGTCTCTACAGA…	127											4e-94	71.1111
NV12729-RA	XR_036808.1	similar to CG5789-PA	ATGGACTCGACGAAAAAGTACGAAAATCCGAGCCCCAGGCTCTCGGCCAACGTCCTCAGCAAGATCCTTTTTTGCTGGCTCAACCCGCTGTTCTGGTATGGAAGGAAGCACGACCTTGAGACTAAGGATCTGCACAATGCTCTGCCCGACGACCTCAGTGAACCACTGGGGAACAAGTTGGAAAAATTCTGGAAGAGAGAGGTGGAAAATTCTCAGAAGGGCAAAAATAAGCCTAGTTTGCTGAGAGCCATTCGAAAAACTTTTGGCTGGACCTACTTTCAATATGCAGCGCACATTTTATTTTTAACTATAGTTGTAAGAGTGGTGCAACCATTGACCCTTGGTGTTCTGATTTACCATTTTGACCCTTGTTCGACAACGACGACGGCCGATGCTTAC…	9						9e-157	92.1502				2e-171	92.7215
NV16516-RA	XM_001605996.1	similar to CG5789-PA	ATGGCGCAGCAGAGGAAGCCCAGTCCTAGACTCTCGGCGAATATCTTCAGTGGGCTGTTCTTCTGGTGGCTGAAACCGCTGTTCTGCCAAGGCAAGTCTCGCGACCTGACGAGCGACGATCTTCACGATGCGCTTCCGACCGACGTCAGCGAGCAACTTGGAGGCCGTTTGGAAAAGTACTGGGAAGAACGAGGACACATGCTCGTCTTGAATTGTCTCAGGGTACTGCAGCCGTTCACCTTGGGTCTGCTGATCGAGTACTTCGAGCCTGGCTCTCGTACGGCCAAGAGTCATGCATACGTCTACGCCAGCAGCCTCGTCCTCCTGACGTTCCTTCACAGTCTGCTGAAACATCACATCGACCTGGCCACGCTCGAGATCGGTATGCGTCTGAGAATT…	40						2e-102	87.8505				7e-167	84.5714
NV11370-RA	XM_001603259.1	similar to CG5873-PA	ATGAGGAATAGATTTGCCAATGCGGTCCGCGCGCTCGCGCTTCTGCTCCTGCCTTGGGGAGAAGCGCTGCAGTACCAGCCGCTCGACATCTACGCGAGCCACGGCAGCGAGGAGTGCGCCTTGATCCTCGACTCACCGGGACGCAGCAGCCTCTACGATTACACCTACAACCTACTGCGCGGCGGTGCTTTCCCACCGTCGAGCGTCGGATCGCAGACTTGCATCACTTACGACGCCGTCAATCGGGCTTTCGTCGAAGCCTCCAAGCGAGTCCATGTGAGCATGCCGAAGAACGAGAAGTGGAGGCCCGAGGATTTGGCCAGTGTCGGCGAGCTTTTGCTCGACATTTCTGTGAATCTCGCTCGCACCTACGGTCTGACGACGCAGCAGATCGAGAAG…	4						2e-43	100				5e-43	100				6e-42	100
NV14309-RA	XM_001602993.1	similar to CG5912-PA	ATGGCGAGATTTCAAGCCTTCCTCCTCGGCACCGCCTGTCTGCTCTGCTGTTTCGCCGCCGATCTAACTCATGGCTCGCCGAGGCTGCTGTTCGCGACGAACAAGGACATCCGGGTGGCGAACGTCTCGCGGGCCAACAAGCTCGTGGGGACGATAGTTAAGGAGCTGCCGGAGGGCACGACTCTGGACTTCTATTACGAGCGGAATCTGGTCTGCTGGAGCAACAACGCCATCGAGACCATCCAGTGCGTGCGGAGCAATGGCAGCTACACTCACGAGCCCATCACCGTCGTCAACTCGAGCCTCATCTCACCGGATGGTCTCGCCTGTGACTGGTACACCGGCAAGCTCTACTGGACCGACGGCGAGAAGAACAGGATCGAGGTGACCAGCATCGAG…	17						2e-33	100				0	99.3976
NV12437-RA	XM_001604088.1	similar to CG6383-PA	ATGCGAGCTGCGCTGCACGTCGTCGCAGTGCTAGCGACGCTGCTGACGACGAGCACGAGCTACGGCGCGCCCCAGGAGCGTTCGCCGGCCGACGAGCTTCTGGCCTCGTCGGCCGCTTTGAGCCAAGCCCGAGAAGCCTACTTCGATGGGACGGCTCAACTGAGGCTCAGGTCCTTCGTCTCGGTGCACCGACACAGTGGCCTGAGCTTCCGCACCTGCGAGCCTGGCCGACTGTTCGAGCAGAGGTTCGACACCGGGGACAGCATCGGGCTCCGGGTCGACCACGAGGGCCTCGTCTTCGTGGCCAAACTCCAGCAGAGGCGACTCGAGGCCAGGCTGAACGCTAGGCTCCTCGACAATGCCTGGCACACCGTCAACATGTTCTTCAGGCTGGGCAAT…	8						2e-127	65.6098				3e-115	63.6598
NV18027-RA	XM_001604231.1	similar to CG6865-PA	ATGTTGCTCTTTGGCTTGATAACTCTTCTCTTGGTGCAAAATGGTGCGCGAGCTCTGGAGGGTGAAGGTATAATCGGGGGCGAAAAAGTCGACCCCAGGGAGCTCAGCTACCAGGTATCGATACAGGTGCTGGGTTTGCATGTCTGCGGCGGTGCGATCATCGACGAGAGTCACGTGATCACTGCAGCTCACTGTGTCATCGACGATGAAGACAATGATTTTATGTCGCTACCGCTTACAGTCGTAGCTGGTACGATTGACATTAACGACGTGGAGGGACACGAGTATGAGGTTGAGAAGGCTTACATACCCAAGGAGTTTGATATCACCGACATACCAACTATTTATGATATTGCTGTGCTCAAGCTGAGAACGAAGTTGGATCTGAGTGACTCCAGT…	127						4e-62	81.8182									2e-61	99.1071
NV18031-RA	XM_001604351.1	similar to CG6865-PA	ATGAACCTTCAGACTTCGTTGGTACTCGCGTTCGCGACGACAGCTCTGCTCGCTGGCAGTGCTGTCGGAGCACTGGAGGGCGAGGGGATCCAGGGTGGTGAAGTTGTTGAACTGGGAAACTTTACCTACCAGGTAACCATTCAAATCAACGGTCGTAGCATCTGCGGTGGAGGAATCATCAGCTCTACCCACATAGTCACTGCTGCCCATTGTGTCACCGACGAAAAGGGAGAGTTCACCAAAAAACCTATGAAGATCGTCGCTGGAATCCATGACCTCAATATTTGGGCCCCGACGTGGTTCGCCTCCGATGTTCAGAAGGTCTACGTACCCAAGACCTTTGGTCTCACCGACTTCAAGAACAGTATTCCTGGTGACATCGCCGTTCTGAAACTCTTT…	127						4e-99	90.6667				3e-91	90.0943
NV12330-RA	XM_001606600.1	similar to CG7002-PA	ATGGCCTGCAAGGAGGGGAACTGGGTACCAACAGGACATCGGGGTTGGACCTCCGTACCCGATTGCAAAGCCGTTTGCGATCCACCGTGTAAGAACGGAGGTATCTGTCTACCTCTCAACACCTGCCAGTGTCCGCAGGATTACCGAGGACCGCAGTGTCAATATCGCTCAGATACCTGCACAGGCTCGAAGCTGGGCTTCAACGGCGGCTTCGAGTGCGGCACCAAAGACGAGAACTCGTACTCCTGTCGACTGAGCTGTCCCGACAACGTAGACTTTGAGTTCCCTCCAGCAGCGGAGTACGTCTGTCGTTACGACAGCGGCGGTAAATTCGAGCCTCAACCTATTCCCCAGTGTCAGCCACCTGAAGGCTCGAGACTCGTTTCGGTCGAACACTCG…	7						0	88.2124				0	88.2277
NV11498-RA	XM_001606170.1	similar to CG7422-PB	ATGTCGCTTCGCATCTGCCGATCTGTGTGTGTTGCGTTTGGATTCATTCTAGCAGGGGTTGGTCTTTTATTGGGATTCTATGTATTCCCGTTACTTGTTAATCAACAGGTCGATGATACTATGAAATTAGTAAACGGAACTGAAGCATACGAAAGGTGGGAAACACTCCCAATTCCATTACAGTTTAAAGTTTATTTTTTCAATGTGTCTAATCCTGACGAAGTTCAAAATGGAGCTAAACCCATAGTAAAAGAAGTTGGCCCATACGTTTATGATGAATATAGGCACAAATATGATATAACCGAAGATGAAGATGGTACTTACTCATATAATCAAACTCAATTATTTTCATTTAATGAGAATGCATCCAAACCGAACAAGGAAGATGATAACATTATA…	4						3e-39	100
NV17510-RA	XM_001600407.1	similar to CG7749-PA	ATGCGAAGACGACTGACGAAGGACAGGGCGCCGCTGTTGGCGGGCCCGTGGCTGCTCCTGTGGCTGCTCGGCACCAGCTGCAGCCCGTCCCTGGCCCTCGACGACGGCGCCGATAGCCCGATCGCCCTGAACCTCGCGATCCCTCTGAGCAGCCCCGCACCCGTCCTTACGACGAGCAGAAGCAGCAGCAGCAGCAGCAACCGTTTTCTCCTTCAACGCGATGAGCCGGCGCTCGACGAGTTCCGCTTCACCTCCAGCCTCTACAACGCCTCTATCCCCGAGAACTCGATGGGCAAGACGTACGTCCGGCCCGACGAGAAGATGGGTATCGAGCTGCGCGCCAGTAAGCGCGCCTTCGAGGAGATCAAGTTTCGCATCGCCTCCGGCGACAAGGAGAAG…	87						0	100				1e-40	100
NV11553-RA	XM_001606890.1	similar to CG7788-PA	ATGATATGCGATCTGCCGGATGATCAAGGCGAAATTTCAGGCACGTATGTAGTTCCGGAGGACAAGTACGAGGCAGAGCTGGGATCTCTTACGAGAGTTCATAATTACGGAAAAGCTTGCGTGGCCATTAAAATCATCGATACGAGTCGTATTACGCAGGAATACGTCATCAAGAACCTGACGCGGGAGGCTAAAATCCTCTCCATGCTGAACCACCCGAGCATCGTTAGACTCTACGAGACCATTCAGTGCGGACCGGTCTACTACCTCGTGACCGAGCTGGCGACTGGCGGCGACCTCTACTCCCACGTAAGAAGCCAAGCCTCGGGTCGTCTCGACGAAACTAGCGCCCGATCTTATGCGCGCCAGCTGGTCGCGGCTCTGCAGCACATGCACTCC…	4						4e-139	87.5				3e-139	87.5				1e-138	87.4539
NV16810-RA	XM_001603286.1	similar to CG8146-PA	ATGGATTCGCCACCATCCTACTCACTGAGTGTAACTGGACCGCTAAGCGACATTGGCAGCAGCGGTATTGGAGGCTCCATATCCAGTGACTCTGTTCGAGCACATTTTGCTACTACAGAGCTACAGGAAAGCGACATGGAGAGCAAATCTCTGTCCCAGGACTCATTTGATTATTCGGATGGGATACACGGTGAAAACTTCAACACTTTGAAAAAAGGGCCTACTTGGACAGATGTCCTGTCTGCAGCAGCAGCCACAGTTGCAGAGCAAAGGAAGCTGGAAGAAATTGCTATAAAACCACCACCTGAATTCCAGGACAGTCCATCTCCACCTGATACTTCTGCCTCGTCTCTGGAACCCCTTACTGCCGATACCCACACTATTTTGCACACAAGGAGA…	47						6e-28	100				6e-28	100				7e-31	98.2456
NV11003-RA	XM_001599749.1	similar to CG8173-PA	ATGGCAGAATTCAAGACGCCAGTTTCCAAAAGAACCAGGAGCAGAGTAGCCGAAAATTCGGAGTTCCATACTCCCATAAAAATTCCTCCATCACCTTTTCTAAAGCAGATAGGTTATGGATGCGGTGTAAATGTTTTTACTCTGGAGAGATCGCCTAAAGTTGGATTTATTCGTTCGCCATGGGCAATAAAAAAACGCAACAAGAATGTAACAAAGGACTCGACGTACAATTCAAGGATCAAATTGGAAGCAGAAATTTTAAGAAAGTTAAAGCATCCAAATATTGTTGGATTTAGAGCTCTCACATATGCACCTGGTGGTGATCCTTGTCTTGCCATGGAAAAGATAGAAATTTCTCTGGGAGATTTGATTGAAGAAAGAGTAGAAGCAGGAGAAGAT…	3						1e-74	88.4615
NV17688-RA	XM_001598985.1	similar to CG8188-PA	AATGAATCAATGTCAACAAATAATAAAAAAAACTAAGCATTTACATTTTTTAGTATTTAATATTTTTAATATTGTAATCGTTTATCATAGATTTCTAATATGTAGATAATTATGTACAAAACTCTATTAATTATAATATGTATCGAATAAAAAACTAATCTTTCAAAAAGAATAAAAATTACAATTAGATTTTCAATTGATGAAATATTATTTATCCACTATTATCAACTATAATGTCTAGCATAAATTCTGTTTCAAATGTTGAAAATCTTCCACCTTATATTATTCGACAAGTATCCCGTGAACTTTATGAATTACATGGCAATCCCCCTGAAGGTATACACTACACACTGAATGATGAGGATATCACGGATATACAAGCCGTTATCGATGGACCAG…	104						1e-22	97.8723
NV10549-RA	XM_001608127.1	similar to CG8355-PC	ATGGACTCCTTCAAGCAACTCATGATCGCCATGGGCGTTTACAACCAAGGCATCGACTTCATTCGCGAACTACCCGTTGAACTATCCCAAATCATCCTCTCCAAATTGGACACCCAATCCTTGCTCAATGCTGCTCAATGTTTTACAAGGAAACAGAGCAGTGAAACAGAAATGGATTCAACTGAAGACGAGCAGAACAGCACGGATCTTGCAAGTACGATCTTACAACCGTCTCCGATTTCAAAACTACCCGACGTCTGTTTGGCATGCATATTCATTACATTTTTCACAAAAGCTTTCTTTGACGCAGTGTGCAAGCGTTGGTGCAGGACACGGATCACTCGGGACATGCTCATTAGTGCTCTGGAATTCTGCGGAACTTACGTCACTGTTATTGAC…	1						3e-88	100				7e-53	100
NV16987-RA	XM_001605197.1	similar to CG9134-PB	ATGCTGCTGCTCACCAAGACGCTTCTGGCACTGCTGCTCCTGGCGACGCTCGCCGGCATCGATGCCGTGCCTGGAAGATTGAACGACGACTGTCCGAATTGCGCTGATGAAACGATAAGTGCCGGAACCATGAGGTGGACAATGCCACTGCTGAAGCTCGGTGAAAAGCGATACTATCTAGGAATCTTCTTCAAGGCCAACTGGTACAGAGCGGCGCAGTACTGTCGCTACCACGGTATGCACCTGGCGAGTATCAGCTCTCAGGAGGACAACGACAAGCTGGAGAAGCACATCAAGGACTTCGGTCTTGGCCACGAGCATTTCTGGACGTCGGGCACCGACCAGGGTGAGGAGGGAACCTTCTTCTGGATGGCCAACGGTAGACCCGTAACCTTTGAG…	51						6e-65	82.5175				2e-44	89.7727
NV50086-RA	LOC100122030	similar to CG9270-PB	tcattccagaagagccgacgggtggtcaaactctacgacttctccgttatccaacaccagtagcttgtcactgtccattatggtattcagtctttgagcgatgatcaacactgtgcagtctttgaacgcaacctttatggttttcggaacgagctcgtcagtggcagcgtcaacgttagcagtggtttcatccagtaccagaatcttgtttttacttgaacaatcgcacgagctaaacagagactaaacgttctccagagctgaccagagggaagcgtcatcgtactcgtgtttcggatcgagattgtctctcaacgatgcagagaataaaactggctcttgggggatgatggaaatacgactgcgcagatccgataaactaattttcttggtgtcgat…	6						1e-72	93.865				1e-72	93.865
NV50043-RA	LOC100117965	similar to cgmp-dependent protein kinase	atgtttacggctgtccaatttaatatgttgaacctgcaaatgcaattactcaatgaattaccgaaaaataaaaatggcaacgtgaaccttcaagtgcaggagcacgcatatgaaaagataaaagactgcatacttgagcatcagcttttgattcattacgttgatgaaatagaaagtctgtactcgtatgctatgctggttcaaatttttgcttcgatacttcaattaagcagtgcgagtatcacaatattattggtgagatttacatttctgctttacttactttttataactaaataaaatattaattaagataaatcatattcatcgtcgtcaagtcaaaccaaggtgaagaatctttgaacaaagctgtactgcgaatttcgatgttagtaggca…	3						4e-42	97.5904
NV10040-RA	XM_001602641.1	similar to chaperonin	ATGACGGGAATGGACGGAAGACGCGGCAATCGCCAAGCTTACAAGGATAAGAGCAAGCCCACGGATATTCGTTTCAGCAACATCAATGCGGCTAAAGCTGTCAGCTATGCCATCAGAACCAGTTTGGGACCCAGGGGAATGGACAAAATGATCCAGGCTGGCAATGGCGAGGTCACGATCACAAATGATGGAGCAACTATCCTGAAGGAGATGAATGTTATCCACCCAGCTGCAAAAATGTTGGTAGAGTTGTCCAGAGCACAGGATATTGAAGCTGGTGATGGAACCACTAGTGTTGTCGTTATTGCTGGAGCACTTTTGGAAGCCGTGGAACGTCTGCTCCAGAAGGATATCCATCCTACTTTGATCAGCGATGCTTTCCAGAAGGCCTCTGCAAAA…	1						5e-60	100									5e-60	100
NV10556-RA	XM_001608252.1	similar to chaperonin	ATGGCTTTACACGTACCAAAAGCTCCCGGCGTATCTCAAATGCTTAAGGATGGTGTTCGCTACTTTTCTGGATTAGAAGAAGCAGTTTATCGTAATATCACAGCTTGCAAACAGTTTGCACAGTCTGTGCGCACTGCCTATGGACCTAATGGCATGAACAAAATGGTTATCAATCACTTGGAAAAGCTATTTGTAACTAGCGATGCCGCTACAATTATCAAGGAATTGGATGTTGAACATCCAGCTGCAAAACTATTAGTTCTTGCATCTGAGATGCAAGAAGCAGAAGTTGGAGATGGTACAAACTTTGTTATCATTTTTGCTGGTTCATTGCTGGAAGCAGCTGAAGAACTATTGCGTTTGGGAATCACAACATCCGAGATAGTAGAGGGCTATGAA…	1						5e-83	100									2e-82	100
NV14712-RA	XM_001602462.1	similar to chaperonin	ATGTCGACGGTTGCGAGTCCCCTTGCCGTCGGTGGCACGCGGACATCCGGAGCCCCGGTCCGCACGCAGAACGTAATGGCTGCGTCGGCTATTGCCAACATTGTCAAAAGCTCTCTTGGACCGGTTGGTCTTGACAAAATGCTTGTCGATGACATTGGTGATGTTACAATTACTAACGATGGAGCTACTATTCTTCGTCTTTTGGAAGTTGAACATCCAGCAGCTCGTGTTCTCGTAGAGTTGGCACAGTTGCAGGATGAGGAAGTTGGTGATGGTACTACTTCAGTTGTCATCATAGCTGCTGAACTACTAAAAAATGCAGATGAGCTTGTTAAACAGAAGATTCATCCTACTTCAGTCATCAGTGGTTACAGATTAGCTTGCAAAGAAGCCTGCAAG…	20						1e-134	74.344									8e-122	72.7554
NV18778-RA	XM_001601874.1	similar to chaperonin	atgaataagatccgttttcatgcatctaaagtgattcaccagcttctcattttgggcgtgagagacattccctgacgctacagcgtctttgcctccggcgccctcgacaccaacttgtgatcaaatctaaccctcgttagaaatagccctccccccactctagttgcacaatatacaatttgttaaggggacacaacacctttaaaccctgaaaaaagacttataagtaaaaatcaaaaaattaaagtaaatcatttaaaattttttctagtatatttagcataaatatcttttgtgctcgaattcaagtaggatactttgtacacttgtagttttggtatgattgcagggattttgatttgaatgcttagaaatggttnnnnnnnnnnnnnnnnnnnn…	405						6e-122	100									6e-122	100
NV16710-RA	XM_001606423.1	similar to chaperonin subunit 6a zeta	GCGAGAGTGAAAATCAACGATCAATAATGTCGGCGATCAGTCTGTTGAATCCGAAGGCTGAGTTCGCCAGGGCGGCTCAGGCACTGGCCATCAACATCTCCGCGGCCAAGGGAATCCAGGATGTCATGAAGACCAACCTCGGACCCAAGGGAACCATGAAAATGCTGGTGTCTGGATCCGGAGACATCAAAATCACCAAGGATGGCAACGTTCTTCTCCATGAAATGCAGATCCAACATCCTACAGCTTCCCTCATTGCCAGAGCATCCACAGCTCAGAACGACATGACTGGAGATGGAACAACCAGTACAGTATTGTTGATCGGAGAATTGCTGAAGCAAGCTGATGTTTACATTTCCGAGGGTCTTCACCCAAGGATGGTAACCGAAGGATTCGATC…	42						3e-178	93.578									2e-175	93.4783
NV16710-RB	XM_001606436.1	similar to chaperonin subunit 6a zeta	ATGTCGGCGATCAGTCTGTTGAATCCGAAGGCTGAGTTCGCCAGGGCGGCTCAGGCACTGGCCATCAACATCTCCGCGGCCAAGGGAATCCAGGATGTCATGAAGACCAACCTCGGACCCAAGGGAACCATGAAAATGCTGGTGTCTGGATCCGGAGACATCAAAATCACCAAGGATGGCAACGTTCTTCTCCATGAAATGGGTCTTCACCCAAGGATGGTAACCGAAGGATTCGATCTGGCCAAGAACAAAACTCTTGAACTTTTGGACAAAATAAGGGTGCCCATTGAGCCTACCAAGGATGCACTACTCGACGTCGCAAGAACTGCATTGAAAACCAAAATCCACCCTGCATTAGCTGAGAAGCTCACAGAAATTTGCGTTGACGCGGTCCTCACT…	42																6e-74	73.7624
NV13112-RA	XM_001601073.1	similar to chondroitin synthase	ATGAGTCCAGTTATTAATATTTTATTCTCCCATTGCCGGAGCAATATTTATTTGATTGTTGGTGTTTGCGTGGGTCTCAGTATTAGTTTGCTTTTTGCCCCAATCGAGATAAATGACTGTCAAGACTTGGAAGAATCTCTCCCTTATTCTATAAGTAGTAATGAATTAATTGACGAATATGAGCCAAAAATAAATATCGAAGCTAAACCCCAAAAGGCTAAGAGAGTTCCAAAAGTATTTGTTCGACCAAGGTACTACTCAACAGAGTTAGGAATTCGTGACAAATTATTCATTGGTGTGCTAACGAGTCCTGAGTACCTGCACAGCCGAGCAATTGCCTTAAATAAAACAGTCTCTCATTTAGTGGATAAAGTTCGATACTTTATTTCAATACCTGAA…	11						6e-87	100
NV11723-RA	XM_001606859.1	similar to chymotrypsin	ctacgaatgttgtataattttatttacagcagttactttctaagcgctaagattcgtcggcgatgatgcctcgtatccagtcgacgtagctgtagaccctggtgaacacgtcgggatagccgagagcacagggcgagccccaggagccgatgccgatctggactccctcggctaccagagggtttccggcgtctccctgtattattaaacgaattcacgcgtattagttcggtgaagattatcgagtccgagaattaagtcgatatcgactcacgtagcacaagccttggccgacgccggcgaacgtgcagatgttgctccgagtgacgctggggaaggtctcgcgacacctgtccagaccgatggtcggcagttcgatgagcttaagactgaagctct…	5						7e-80	92.8105				2e-78	92.6667				2e-78	100
NV11725-RA	XM_001606874.1	similar to chymotrypsin	attatatcaattcataatttattttaaagagttgcattacaattttttcatattaatttaaaaactgactgatccaatcaacgtaagcagatactctcgtgtaaatgtcggggtggccaaaggcacaggggtatccaaaagacaggacaccaacttgaacaccatcctcggtgaccaaagggcctccagagtctccctgcaatgaacgacatttatataaatacgcatcactttcaaatcttaaatcaattaacgttatatatcagcccgtataagattcattgaagacaaacatcatctgttttaagaagcacaaatcgttatcagtaacacgtacatcctacgtttgcgcaaagcactcaagagaaaagattaatgtttttattaaatgaataataa…	5						1e-25	100				2e-20	97.6744				6e-23	97.9167
NV12202-RA	XM_001604346.1	similar to chymotrypsin	ATGAAGTCGCCTGTCATTCCTACGAGAGTACAGCAATTACTTATCGCTGAGAATCCAGGAATAACGGCTCACACCATAGCCCGAGATGCGCTGGGCATAATCCGCCAAGACGTCATGGGGCGTCACAGTGAGCTTCTGGTCGACCTCCTAGGACTTCTCAACCACCTGTTGCTGTGTTCGCCAGCATCCGAACGCACCGAATTGCAGGCGCCAACTTTGGTCTCCACATTCTTACCGGTTTTCTTCAATTTAGCATCCGACGATGTGACAAAGTGGCGCCAAGTCGCTGCGAGACTCAACGAACTCGTGATGGAAGCTCCCAAGCATTTGTACAAGATGAAAAATTCGTGCGCGACCGATCTCGAGCTTTCGAGCGAAACCAACGCGTTCGTCAGACTA…	7						2e-32	75
NV14519-RA	XM_001606740.1	similar to chymotrypsin	ATGTCGTCGAAGCTGGCAGTTCTTTTGTGTCTCGTGGCAGCGACAGCCGCAGGTCCTCACCGCGTGCCCCGCATCGCTGGTGGCCACTCAGTGGAACTAGGCGAACGTCCCTACTACGTATCCCTGTACAACAAGCACACGCTCGATCACTACCCGATTACGCACTGCGGTGGAGCCATCATCAATGAGCAGTGGATTCTCACGGCTGCCTACTGTGTTGGCCAATACAAAGACGCCGATGTACTCGTCCAGGCTGGAAACATCTACTACAAGGGGACCTCCGACGCCCAACAGAGGTCGGGAATCGTTGCTAGCTTCGTTCATCCAGGATACCAATTCGAAAACCCCACCGGTCCCCACGACATCGCTCTCCTGAAGCTCGAGACGCCTCTGGAGTTC…	18						5e-59	99.0654				7e-50	100
NV15330-RA	XM_001604994.1	similar to chymotrypsin	atgaagcgttgcgtactcttgctctcggttttaccagtgatcttcgccgcctcgataattgaaaaagttgaagcgccttaccaggcgaacttagtgatcgcgagtcttctgaacgacgacgcggagaattgcagcggttctataattcacaggcgttggatccttacagctgctcattgtttggtgagcctggtttacccgaggtatctcaccgtcactgtgggaactcgcaagttttcgggcgatggaggaaagctttacgaagtcgagacgcacatcactcacgagaactgggtatatgattatggactgggtaaaggttaaaggcctatttgtttcttcatgtgagtttattggttatagaacctcaatccgacaaacgacatagctctggtgaga…	24						1e-79	88.0952				4e-20	97.7273
NV17537-RA	XM_001600436.1	similar to chymotrypsin	ATGATCCAGCTTTCATCTTTAGTGCTGATCGCGGCTTTGGCTCTGGAAGCCAATGCAGGAGTTACGGATAAATTGGTAGGCGCGAAAATCGCGGACATAGGTGAATTTCCATATCAGGTCTCCTTGCGTCTCAGTGGTAGTCACTTTTGTGGAGGTTCTTTGATTACCAAGAAACACGTTCTTACAGCTGCTCACTGTGTTGTCGCCGTAAAAAGTAGCTTGAGCAGATTGTCTGCCGTCGTTGGCACCAATAGTCTGTACAGTGGTGGATCCACTTACAAAGTCAAAGCTCTATCTTCGCATCCAAACTATGTGAATAAAGTGACCCCTGACTGGTTGTACGATATTGGAGTGGTCACCCTTGCTTCTGAAGTTACACTGTCAAGTCGGGTGGCCTTA…	89						1e-119	90.4215				4e-118	90.3475				3e-120	90.458
NV11712-RA	XM_001606598.1	similar to chymotrypsin 1	ATGAGGGTTTTTGGCGCACTACTCGCACTCTGCTGTATGGCATTAGCTGTTCATGGGAAAAAGACCAGGCTTTCAGACCTTGCTTCACTGGCGAAGCCTCGTGACTTCCCGTATTTCGTTGCATTTTTCGTCGACGAGACGATGTTTTGCGGAGGTGCTTTGATCAGTAAGACCCATGTGCTCACAGCAGCTCATTGCCTCGTAGACCTGTTCAACGATCCATACGTCTTTGAAAGATTGCACGTAGAGGTTGGAGCCACGTCAGTTGGCTCTGGAAAAACCCACAAGGTTAAAAGAGTTTCCTACCATCGTGGATACGTTAATTCTATCTACGATTCTCGACTTTTGCCCAATGATGTCGGCGTTGTCACGCTGAAAACCCCCGTCACCTTGTCCAAC…	5						5e-74	99.3243				2e-67	100				8e-68	99.2754
NV13292-RA	XM_001604108.1	similar to chymotrypsin 1	ATGAAGCAGTTCCTGATTCTCGCTTTGTGCTGCCGTGCACTAGAAGCTAAGTCGTCATTTGTCCCGGCGGCCAAATTGGTCAATATCCGATCGGTGCCCAGGTTGGTCAGAGCCCAGGAGAGTCCCAGGCTCGAGGCCATAGCTGGAGAGTACCCGTACCAGGTTTCCCTTCAGATCTGCGGTGGTTCTTTGATAAGCAAGAGGCACGTGCTCACTGCTGCTCACTGCGTCTTCAGTTTCGTCGGCCAGAAGAAGGACAAGAACACGATCAAGGTTCTTGTCGGCACCAACTCTCTCACTGATGGTGATACCTTGATGGACGTCGACAGAATCTCCCATCACGGAGCATTCACTAACGCCGATGTGTCTCCTGTCATGAACAATGACATCGCCGTCATC…	12						1e-49	97.8261
NV11711-RA	XM_001606586.1	similar to Chymotrypsin BII	ATGAAAACCATTGGGAAGATTTTTCTCCTTTGCCTCGTAGCATTGGCTACAGAGGCCAAAAAGGCCAGATTATCCAAACTCGCTCAAACAGCGAGTCCCGGAGAATTCCCTTACCAGGTCGCAATTTTTCTCGATAGAAAATTCCACTGCGGAGGCGCTTTGATCAGTAAAACACACGTGCTGACCGCCGCTCACTGTGTCCAGCCTATGACCAACGTTCCTTATGCCCTAGGCCAAAGGGTAGTGGTTGAAGTTGGATCGGTCAGACTACGTTACGGTCAAAGTCACAGGGTCGTAAGAGCAGCTTACCATCGCCAATACAACCATCCTTCTTTCGGAAGTACTTTCATTCCCAACGATATTGGCGTCCTTACTCTGAAAACTCCGGTCACCGAGTCG…	5						5e-124	88.6447				2e-118	89.5753				3e-119	89.6154
NV10370-RA	XM_001607812.1	similar to Chymotrypsin-2 (Chymotrypsin II)	ATGAAGGTACTCGTTAGTCTGTTGTTGCTGTGCTTGGCGGTCGCCATCAATGCCTCCCCGAGAATCGTGGGTGGCCACGATGCTCCGGAGGGCAAGTTCCCCTACCAGGTATCGCTCAGGTCTTATGGCCGCCACTTCTGCGGTGGATCCATCATCAACAAGCGCTGGATCTTGACTGCCGCTCACTGCCTGCAATACCAATCGCCGTCTGTCATTCAGGTCTACGTCGGTGCCAACAAACTTAACGGTGACAAACCTCAGGTCTACCAGGCCGAGTACCTGACCTACCACGAGCAGTTCAGCATGAACCGCTTGGCCAATGACATCGGTCTGGTCCGTGTTGCTAAAGAAATCGAATTCAACGAGAAGGTTCAGCCCATTGCTCTGACTTCCGTGGAC…	1						3e-101	76				2e-22	100				1e-10	56.8182
NV10371-RA	XM_001607816.1	similar to Chymotrypsin-2 (Chymotrypsin II)	ATGAAGTTCATCATCAGTTTGATCTGCCTGTCTTTCGCAGTAGTAGCTTATGCTGATCTGAAATTTATTATTTCAGCTGCTCCGCGAATCGTCGGAGGCCAGGATGCTCCCGATGGCAAGTACCCATACCAGGTATCACTTCGAGCACCGTCCCACTTCTGCGGTGGCTCAATCCTGAACAGCCGCTGGATCTTGACAGCCGCTCACTGTGTTATTGGACGTTCTGGAAATGCGGTGACAGTAGTGGCTGGTACCCACTTGCTCAATTGTGGTGCAGAGCAGACCTTCAAGTCCGAGTACATAACATGGCACGAGAAATACAACGGCGGACTCTTCATCAACGACGTTGGCCTGATCCGCGTCGACAGGGACATCGAATTCAACGAGAAGGTCCAGCCG…	1						3e-47	100				5e-61	88.8889
NV10372-RA	XM_001607819.1	similar to Chymotrypsin-2 (Chymotrypsin II)	ATGAAAGTACTTTTTGGTGTGCTTTCCTTGTGCCTCGTGGTGGCTACCAAGACTGCTCCGCGAATCATTGATGGTCATGATGCTCCCGATGGAAAATACCCATATCAAGCATCTCTTCGATTCCATACGTCGCATTCCTGTGGGGGTTCTATCCTGAATAAACGCTGGATTTTGACCGCCGCACATTGCATTAAATACGAATCAGCGAGCAACCTCAAAGTCTACGTTGGAAGCAACCAACTTTCAAGCGCCGATAACCAAGTCTACCAAGTCGAGTACCTCATCTATCACGAGAAATATGACCCTCGGATTCTGGTTAACGACATTGGTCTGGTCCGGGTAGATAAGGATATCGAATTCAGTGACAAAGTCCAGCCTGTCACTTTGCCCAGCGTCGAC…	1						7e-70	83.125				1e-60	82.3944				5e-55	81.0606
NV10373-RA	XM_001607821.1	similar to Chymotrypsin-2 (Chymotrypsin II)	ATGTTGAAGTGGGCTTGGATGATGAGTATTAATAATGGTCTCACGAGGAATACGTACAAAGATCAGATTAAAACTGCTCCGCGAGTGGTTGGAGGTCATGATGCTCCTGATGGCAGGTACCCTTACCAGGTATCACTTCGAACCTCGTCTCACTTTTGCGGTGGGTCGATCCTGAACAGCCAATGGGTTTTGACAGCTGCTCACTGCGTTGAAGCGAAATCATTCGACGATCAAAATTTTCGGATGAGTATAAATGCTTTGCAGACAGACGGAAATGCATCAGTTAATGCTGCTCCACGAATCGTCGGAGGCCAGGATGCTCCCAACGGCAAGTACCCATACCAGGTATCACTTCGAGCGCCGTTCCACTTCTGCGGTGGCTCAATCCTGAACACCCGC…	1						6e-47	92.2222				5e-48	78.9916
NV11724-RA	XM_001606730.1	similar to Chymotrypsin-2 (Chymotrypsin II)	tcatgcgaggcatgaaaaaaatagccgattcctcagtgataatcatatacgctttaatgtaattaaacgcttcattattcatcagccgccgcggccgcgctggattacaataaaagtcgatttttctgcagcatttacggatgagattaatacttcttcgtcgagtgctttgttgtcgtactgttactcctgcttgtcggcgtacttcttgatccagtcgacgtagctgtagactctcgtgaagacgtcgggcttgcccttggcacagggcgtgccccaggacacgacaccgatctgcacgccgtcggagaccagtggaccgccggagtcacccttcaagggattatcgctcgttacttttcggccgtacgtgcagctcgatcgacacagcccggttag…	5						8e-93	71.0843				1e-75	72.8643
NV14939-RA	XM_001605608.1	similar to Chymotrypsin-2 (Chymotrypsin II)	ATGAAATATAATCACTATCAAGAAATAGTAGACTTTGCGGCTTTGGTGTATGATATAAATGATTTTTACAAGTCATCTGGTGTCATTCTAGTAGCCAGTAGAGACATTTTAAATGAAAATTGGGCCTGTCAAAAAATAGCATTGAACCTGATAAAGCAATTCTCATATCATAGTATTACATCGATATACATGGACATTGATTACTTTTCTTTCAAAAATGTGATGAAATTAGAGTCTGAGATTTCTCAAACTCCATCTAAAGAACCTCTTATTGTATTGTACATCGACGAAAAAAAGACACTGACTAAATTTCAGTTTTTAAAAGGAAATCCATTTAGTTTACAAATGAACACAAGAATGATGGTTTTGTGCCAGAACCATGTTTATATAAAAAAATAC…	21						1e-41	100				3e-27	84.7458				1e-24	85.4545
NV16694-RA	XM_001604589.1	similar to Chymotrypsin-2 (Chymotrypsin II)	tcatttattaaaccggatccggcgcatatcgagggacacgtacgcggctcctgtgtgtctatgtttacagcgtatgcaaagtacttgttgcacatattgaagcgtcgcgtttggtgtatatcaattttcttcctgttttctcctgtgtgcccagtcgagtaaaaaaatacgaaaccgcggattctttcttgcgggatcgtataattttcctgcgtcaaacacaaggctgcccactcgagaagaaagtatgcggggcgtgtgacgagcttgaaaagcccgcgcggaatctacgcgaacaatcagttttgcaggatggtaaggatgcggctttttttgccggtcgcgattgttaaaagttgacgagtttcctttgaaatgcgcgacgcttttctgcggttt…	42						2e-47	80				3e-47	80.7018				2e-38	78.5714
NV17538-RA	XM_001600470.1	similar to Chymotrypsin-2 (Chymotrypsin II)	ATGGTTTCTCAACTGTTCTTTTTACTCATCAGTGCTCTAGCACTAGCCAATGCAGGAGTTACGGATAAATTGGTTGGCGCAAAAAACGCCGACATTGCTGAATTCCCATACCAAGTGTCCCTGCGTTTAGGAAGAAAACACTTTTGTGGAGGTGCACTGATCACCAAGAAGCACGTACTGACAGCAGCTCACTGTGTCGCCGCCGTCAAGAGCACTGGCTTGAGCAGGTTGTCTGCCGTTGTCGGTACCAACAGTGTATCCAGTGGTGGATCGACATACAGAATCAAAGCTCTGTCTTCGCATCCGAACTACGTCAGCAAGCCAAATCCTGACTGGATGTACGACATCGGTGTGATCACTCTTACTTCTGAAGTCAAACTGTCGAGTCGTGTGGCTTTA…	89						8e-75	97.7941				8e-75	97.7941				8e-75	97.7941
NV50214-RA	LOC100120427	similar to chymotrypsin-like protease II	atgacagatgcgttagtaatcagtacgcgtcctattagtattgtaaagaatttagtacgattatacatataagcacgatatgacacttatatcagttatcgatatagctatcgtagtagtataaaaaaaggtttgatgactagtgcagttagttgtcgcgtgttatctgacgagaaactatcatgagggtactcatgatagttaattaatttataataactgtgtaattatcggtatgagattaccacgatgtacgttgtgacattaacgccgctccacgaattgttggaggtactgaagctccggatggcaagtacccatacatgggatccttgagatctcgcggaagtcatttttgtgctggctgaatcatcaacaagcgctggattctaaccgcag…	19						1e-40	75.2294				9e-34	92.8571
NV11129-RA	XM_001604477.1	similar to chymotrypsin-like serine protease	ATGAAGTCGATTACTGTTCTCCTGAGCCTCGCGCTCCTCGTTGGAAGCATAGATGCCGGCGTCCGCAGACCGAGAATAATCGAAGGCACCGACGCGAGCATCCGAGACTTTCCATATCAGGCTATGATACAGATGGGTCTGATGGCTCCGCATAAGCACATCTGCAGCGGTGTCATCCTCAGCAAAAAGCACATCCTCGCGACCGCCCACTGCATGACTGTCTTCATGTTCCCCCCCTTCAACTTCGGCAGAGTAATCACGGGGACGGATCGCAATACCAACGACACCACCGGACATATTCACCAGATCGCCAGTATCGAGAAACACGAGGACTTTGACGGAGCCGCTGCCTCGTCCTATCGTCACGATATCGCCGTAATCACGGTCAGTCCAGCTTCC…	3						7e-149	93.0796									1e-143	92.8571
NV16038-RA	XM_001601241.1	similar to chymotrypsinogen	ATGAAGGTACTAGCTACTGTACTCCTCGCGTGCTTCGTGGTGGCCATCGACGCCCAACCGCGAATCATCAACGGTTCCGAAGCCAGCATCAGCGTTTTTCCGTTCATGGCCTCTCTAAGAAGTTTTGGCGAACACTTCTGCGATGGCACGATTATCAGTGAAATCTACAAACCCACGCGTATCGTTTATCACGCGAAGTACGACGAAGAGAAGGGAATCAATGACATCGGTCTTCTTTATTTGAACAAGGATATCGTTTTTACTGGCAAAAAGACTTTCATCCCTCTTTCCAGTCGCACCTACGAACCTGTCATCTCTGCGTACATCATTGGTTGGGGTTCTACTGAGCCAAAAGGCAATTCCAGCGATGATCTGCAAAGAATCGTTGTGCAAATCGTC…	33						3e-23	100				8e-16	100
NV10964-RA	XM_001607880.1	similar to Clast3 protein	ATGATCGACCTACCAAAAGGAATAGATTTAACGGGCTATACACTGATACTGCCGTCGGTGGCGGTGGGTAACGTCGGCCAGCTGACCGTCGACTTACTGATCTCATCGCTGGAGCTACGCCGGGTCGGCCGTATTTTTGACACATCCTTTATTCCCCTCGTTGGCCCCGACCCTTACAACGAAACTAGTCAAGATATTGGCACTTCGGTGGATTTTTATATTTACGAGGAGAAGAAGGTCATCGTGCTGCAGATCAGGTCGCCGCTCGTCTTGAGGCCGTCGAATTTTTTTATCGAGGTGCTCAACTTTGTGACCGATTACAAGATTGGCAAGGTGATCATCTTGACAAGTAGTTTTGGCCATGAAAAGAATGACGAGCAAATCAGGACGGTACCATTT…	2											4e-79	100
NV18265-RA	XM_001600847.1	similar to clathrin coat assembly protein	ATGATCAAAGCAATTTTGGTATTTAATAATCATGGCAAACCAAGACTTTCCAAATTTTATCAGTACTTTAATGAAGATATGCAGCAACAAATAATAAAGGAAACTTTTCACTTGGTTTCCAAAAGAGATGATAATGTTTGTAATTTTTTAGAGGGTGGTAGTCTTATCGGTGGTTCTGATTATAAATTGATTTATCGTCACTATGCAACACTATACTTTGTATTTTGTGTAGATAGCTCAGAATCTGAACTTGGTATTCTAGATTTGATTCAAGTTTTTGTAGAAACACTTGATAAGTGTTTTGAGAATGTTTGTGAATTAGATCTTATTTTTCATGTTGATAAGGTCCATTATATTCTCAATGAACTAGTAATGGGTGGTATGGTTTTAGAAACAAAT…	163						3e-43	100				6e-71	99.2248
NV12795-RA	XM_001607707.1	similar to clathrin coat assembly protein ap-1	ATGTCGACCTCGGCGATTTTCATTCTCGACGTCAAGGGCAAAGTCCTGATCTCCAGGAACTATCGGGGCGACATCGAGGCCGGAGTCATCGAGAAGTTCATGCCTCTCGTTATGGAGCGAGAAGAGGAGGGCAATCTGACGCCTATTATTCAGACAAGCGAGTGTACTTACGCCTACATCAAGTATAACAATCTCTACATCGTGTCGACCACCAAGAAGAACGCGAACATATCGCTGGTCTTCGTCTTTCTGCACAAGATGGTCCAGGTGATGCAGGAGTATTTCAAAGAGTTGGAGGAGGAAAGTATTAGAGACAATTTCGTTGTGATTTACGAACTGCTCGACGAGCTACTGGATTTCGGCTACCCTCAGACCACTGACAGCAAGATACTGCAGGAG…	9											2e-65	100
NV14915-RA	XM_001607098.1	similar to clathrin coat assembly protein ap19	ATGCAATTTATGCTGCTGTTCAGCCGTCAAGGCAAACTTCGTCTACAGAAATGGTACGTCGCGCACCCGGACAAATTGAAGAAGAAAATAACGCGAGAATTGATCACGACAATTCTCGCCAGGAAGCCAAAAATGTCGAGCTTTCTCGAGTGGAAAGATGTCAAGGTCGTCTACAAAAGGTATGCCAGTTTATATTTCTGCTGTGCGATCGAACAGAATGACAATGAGTTGTTGACGCTTGAGATCATCCATCGATATGTTGAACTTTTGGACAAGTATTTTGGCAGTGTATGCGAACTGGATATAATCTTCAACTTTGAAAAGGCTTATTTTATACTTGACGAGTTGCTGGTCGGTGGCGAGATTCAAGAGACCAGTAAGAAGAATGTCCTCAAAGCT…	21						1e-30	98.4127				1e-39	78.3019
NV14885-RA	XM_001604137.1	similar to coagulation factor-like protein 1	ATGTCAATAATTACACCGAAAACTTGCAAGATACTATCATTCTACATCATTTGTATTTTGGTGCTCCAACAAGTATTATCGCAAGATGAAGACGAAGTCTCGACGTCAAGAGCCCAATCCTGTCGCACACTGGCCGACAAACCAGGAAAATGCGTCAACGTCCTGAAATGCGAGTCAATAGTCACTCTTCTAAGGGAAGAACCGACGATAGGACGTCAAGCAGTTGCTCAACTCCGTTGTCCTGGAAACAGTGATCAGTTCAGAGTTTGCTGTCCCCAGGCAAAATTGAGCGCGCCTGAAGAACCTAAAGATCACAAAACCTCGGAACCAATTCAAACACACCCCAGCGCTCAAGCCCTTGTACCACCTCAATGTGGTCTCAGCAATGCTCGACACGAT…	21						2e-117	90.3509				7e-124	90.795				2e-121	90.2542
NV14886-RA	XM_001604157.1	similar to coagulation factor-like protein 3	ttactgaagattgttcagtataaaatcgaggaaagaggtgacgcgcgtgtagattcccgagaaaccaggttcagcgcatttgtaaccacctgacacgacgccgatcaagtagtaattattcttcactgggaacatcaatggaccaccgctatcaccctgcaagagacgtttgcatttgtttttatcgacttggctacattttcacaattattttttccctcgaaataaattattacctggcaagcatccttgccaccctggggataaccagcgcatataacgcgattgtcgatcacagtattcataactgatctgtattgagctttgcacgttgcagcgtcgactactggaacctgagcttcgaggagaacagaactaccagatccccctgtaacgata…	21						6e-116	89.5197				2e-109	88.9908				7e-114	89.3805
NV15259-RA	XM_001602550.1	similar to coagulation factor-like protein 3	ATGAAGTCGAGCGTCGGAAGCAGTTTTTTATTCACTGCTTTGTTGATGAGAGTTTTTTGTCTGGAGACTATATCCGCCGAACAAAGCTGCACCAGCAACACCGGAGCCCCGGGAGTCTGCGTGAGGATTCGGGACTGCGCGTCGCTCCACGACTATGTCGCGAATCGTCCCATCATGGGCATCGGCGCCATGCTCTCCTCCGTCTGTTCCTTCGGATTCTTCAAGGTCATGGTCTGTTGTCCTTTGGAGCTGCCGAAGGACGAGAACACGCCACTGTTGCCACCTCACTGTGGTCACAGCGCTGGTCTTCACAACAGAATTGTCGGCGGGAACGATGCTGCGCTGAATGCCTGGCCGTGGATGGCTGCAATAGCTTTTCGCTTCGGCAACGATTCCGGC…	24						8e-83	82.8025				4e-74	83.2298				2e-73	83.125
NV15687-RA	XM_001607453.1	similar to complement component 1 q subcomponent binding protein-like protein	CACCATCTTTGCATTCTCGCAAGTTCCCGAGTACGAGCCGGCACCACGCGGTCGAGCCTCCGCTATACTATAGTCTACATCTCTAGATTACGAACGCGACAGGCCTCAGCTCTCAGTCAGTCAGGATGAACGGAATCGCCAGGAGCGTGCTGAGGCTCCCGGGCCTCAGGAATCTCGTCGTAGTCCCGGCGACGGCAGCTCGTTTGCCCGGCCAGCAGAGGCTCTTCAGCGGCGCACTGAGCAACGGCCGCCTCGTGTCCGGCGCCTCCGCCAGCTTCGCCAAAAGCAGCCACAGGCACCCCTGCGGCTGCGTCTCCTGCAGGTTCGCCCACACCAAAGCCGAGAAGGAGCTGGTCGAGTTCCTCGCGGAGGAAATCGTCGCCGAGAAGAAGGCGCTCA…	28						1e-59	74.2331				1e-35	98.5294				1e-35	98.5294
NV10442-RA	XM_001607995.1	similar to conserved hypothetical protein	ATGACCGAGTCGTCGTCGGCGAGCTGCAGGAGCCGCAGAGCCGTTTATCCGGTAACCAGGCTGCGCAAGATCCTGGTCCAGGAGAACGGCAGCGTGCTCGGAAGCGGAAGTAGGAGCGGCAGAAGCTCGCCGGTGCGCAGCACGTCCCCCTCGCCTACCGCCGCCTCGCGTCAGCAGAAGCAGTGCAGTCGCAGCATCCTCAAACGTGCCACGACCTGCTCATCGGCGAGCAACGGCAATAAGTGCGTGTCGTTCGACTCAGCAGCAGCCGCCGCCGCCGCCGCCGCCGCCGCAGCGAGCGCCAGCAGGAGCGGCAACGGCAAACGCCTCCACGAGTCCAAGCTCTACAGGCGGGGCGTTCTCCAGGCCATCAACTGTTGCGCCGCGGAGCGCAAGATT…	1								AAA85908.1	cactus [Drosophila melanogaster]	73	8e-37	100													dros
NV10630-RA	XM_001602085.1	similar to conserved hypothetical protein	ATGACGTCGGTCTTCTCCAAGCTGATCGACGGGACGTCGCACAAGTACGGCATCCGTCAGGAGCAGCTGACGCGCGGAGTCGTCGGCGCGGTAACCGCGCTCTATCTCCTCAAAGTCGGCTATCCCTATCTCGCGGCTAGTGCCAAGATCTGCATAGCCCAGGTCAAGGGTCGGGAGAACGCAGTCGATAAGCGGAGCAACGGCAGCGTGCCGAAGAAGCAGCAGAATGGCAGGAAGAAAACCGCCGCCGCGGCCGCCAAGGAGAAGAAGATCGTGGGCTTGGACAGGAACTTTCTCAAGCAGTTGCTCATGCTGCTCAAGATCATGATTCCTGGCTGGAGGACCAGGGAAGCTGGACTGCTGACCTGCGCGACTTTCACCCTCTTGGCCAGGACCTTC…	2						1e-95	98.3871	NP_523740.3	multi drug resistance 50 [Drosophila melanogaster]	202	1e-98	99.4709													dros
NV11689-RA	XM_001606251.1	similar to conserved hypothetical protein	GGCAGTTCGGCGATTTAGCATCATCAGGCTCTAGTTGCGTGACCACGGTGGGAACGGAATCTGCGTCGCTCACGCGTATTCATCTCGACGAGGCACTCCAATCATCATCAGTTGGCCAAGTACATCACATCCGAGAAGACAAGTCGAGCGGCCGGACATACACTGCTCCAAAATGAAGAAAAGCACGGCGTTGATTCTTTGTTGCGCTTTGGTCTTGGTGTCAGGTCAACAAAGCGCTGAGAAAACTATTACAACAGAAAAACCGTCAACAACTACAACTGCTCCAACGACTGTACCCCCAACAACTCCACCAAGTACAACCACTGAACCAACTACAACTACTAGTTCAACTACTCCTTCTACCACTACTACTCCCACCACGACTACAACCCCAAAACC…	5			EAA14126.4	AGAP009668-PA [Anopheles gambiae str. PEST]	225	6e-18	93.0233																		apis
NV12078-RA	XM_001599891.1	similar to conserved hypothetical protein	ATGAACAACAACGAGAATTCGACGTGTGGCGAGCTGCAACAGCTGGTGCAACAAGAGGAAGAGAGTGAGGAACCATCGAGTAGAGGCGTCGACGCAACCCCGCCTTCTACGCCCACCAAATCGAATCGACCGTCCAAGACTGAAATGCACACTTCGCATGCACTGCAACAAGTAATGTGGGAGAGTAACGCACAAGCTTCGTCTGTAATAAGCAAAGAATCGTCCAGCCAAGCGACAACCAGTCAAGGTTCAACGTCCGGAAAAGCAGCAGCCAATTCTTCCTCCTACACTACTGGACAACAGTCTCGTTTGATCTACCTGAATGAGAAAAAACCGACGCGTCCAGAGATCCCAAGAGTCAATAAGCAACCGAAAGTTGTGGCACCATGCAAGCATCAT…	7						7e-35	100
NV12697-RA	XM_001604866.1	similar to conserved hypothetical protein	ATGGTCGCGATGGAGCACAAGAGGAAGACGTCCTGGGACTCGAAGATCTCAGTGAGCACAGTGAGCACGCGTCGCTTCAGCCGAGCCGGAACCCCGAGCTCGATCCTCTCCTCGGACAGCGACATCCGGTTCACTCGCAAGCTCGGCAGCCAGTACAGGTGCGGCTGCTGCGTCCTCGCGGCCTTCCTCCTCTTCCTCCTCTTCGCCGGCGTCTCCGTATACCTCGGATACACGTTCCTGCTGTCGGACCTCCCCAGCGACCAGATCTTCCTGGCGACGTTTCGAGTGACAGAAGGCGACGCTTTCAGCCCAGACCTGGCGGATCCATCGACCGAGGCCTTCCGTCAACGTTCCCGGGCCTACCGGGACCGCTTGAATCTCGTCTTTCGGCGCAGCCCA…	9			CAB91840.1	serine protease [Anopheles gambiae]	223	5e-59	100
NV12774-RA	XM_001606569.1	similar to conserved hypothetical protein	ATGCAGCGGCGGGCTGGGCCGACCCTGGCCTCGGCGGCGCTCGTTCTGATCGTTTTGCTCAGCGATTACAATTGCGAGGCCAGACACCGGCGGACCGGCAACGGACACAAGCCCGACGGAGACATGACACTCTGGATCGATCGACAGCAGATCAAGATGTTCAGTGGTGTCGAAATGGAAATCTACGCGATAGACGAGGGTCGAGTGGTGCCGTACCTGCTGGACCCGGAGTTCGAGAGCAAGCTGCCTATAATCCCTAACGAGGTGTCCTACGTCAACTTCACCTGGAAGTCTGGCGTGAAGAAATACAACTACGACTTCTATCTGCTCAAGTCGTTCGACGAGTCGATACTGAAGACGCCCTCGATCACGATTAACAAGAAGGGTCGGGTGCCCAGA…	9								NP_788284.1	CG33087 [Drosophila melanogaster]	176	4e-36	100													dros
NV13206-RA	XM_001604252.1	PREDICTED: Nasonia vitripennis similar to MGC157150 protein (LOC100120694)	ATGAGATTTAAAATATCGCAACAAGGTCCTAATCGTCACAGAAAAACAGTCACTTGCGTCGCATGGATAGCTTCTGATGAAGTTTATTCTTGTGGCGACGATCACCAGCTGATGAGCTGGAAGTTCGAGGGTGGAACGATAAACGCCAAAGTCGTGACGGAGTTCCCGGATGACTTTCATCCGACCGACATGTCGTGGCACCCGCGACCAGCTCAGACAAATTTGGGCGCAGTCAAGAAGCAGGCCATGGACGTTTTGCTCATCACCACGTCCGACGGAAAGTTCCACCTGGTCAGTAAAACGGGAAGGATCGAGAAATCGGTATCCGCCCACAACGGAGCAACTCTCTCGGGAAAGTGGTCCTACGACGGATCGGCCCTGTTCACAGCCGGCGAAGAC…	11						3e-108	63.4969	AAA85908.1	cactus [Drosophila melanogaster]	220	9e-89	98.9583				2e-65	79.4702								apis
NV14874-RA	XM_001603737.1	similar to conserved hypothetical protein	ATGCGTGTACCCGCCCTCTGTCTGTTGGCGCAAGTCAACATCAGGGCCAGGGCAGTTCCAAGAGCTCGAGAAACCGGCCGAGGAACGGACCCCGACGACAGCGTATACACGGACGAGGCGGCCCCGGGACAGGGACCAACCGACGAGACCAAGCGCATCTTCGAGCTGCTGCGAGCTGGGGAAATAGAGGCCATCGACGATTTGGTAGACAAAAACGGTCCTGGAATACTGAGCGTGAGAGACGAGTGGGGCTATACACCAGCCCACTGGGCTGCTCTTGACGGGAACATCGAGGTGATGCGATACTTGATCGAGAGAAACGGACCAGTCGATCTGTCGTGTCTCGGAACGCAAGGCCCCAGACCCATACACTGGGCATGTCGTAAGGGTCACAGTGCC…	21			AAQ57599.1	relish [Anopheles gambiae]	194	1e-66	100	NP_648776.1	CG7739 [Drosophila melanogaster]	601	1e-47	100													apis
NV14993-RA	XM_001600924.1	similar to conserved hypothetical protein	ATGAAGCTTTTACTCCTTTTCGTTTCTTTCAATGCCCTTGTGGCATTGAGCTTGGGCAGCGACATCACCAATGCTGTTTTTGGAAAAGATCTGGATGGAATGCCAGCTGCATTCGGCGATTTCAATTCGGATGAGTTAACCGATGTATTTGTCTTGAGCAAAGATGGTAGAACGGTCAAAATTATGCTGGCGTCGGTTGAGGAGCCTCTTCTGCAATCAAGGAAAGATTTGAGTTGTGATTTCGAAGATAAAGTTAGCAGTGTTGTTCCGGGTGACTTTGATGGCGATGTTTTTATGGATGTGATGGTTACCACAGTCAGCAGTGCAGAAGCAACTCGTGGAGCTACTAATGTGCACATTTTATGGGGAGACAACAATAAATTGAATTGCAATGGTTCA…	22						0	90.8088	NP_001027578.1	kayak, isoform B [Drosophila melanogaster]	120	0	90.8257													apis
NV15740-RA	XM_001601000.1	similar to conserved hypothetical protein	ATGGCTGCCATCACATTGGACTCCATCGACATCGCGAACATCCTCGCGCAGGAACTGCTGTACCAGCAGCTGGTGTCACCTCTGGAGGGCTTGCACAGCGGCGTACCGACCCGTACCACACCGACGCTGACCCCGACGACTCTGCGCTCGATCGAGAATACGTTATTCCTCGGCTTCAACGAGGAGCCTGCGTCCCACAGCCGCGAGGCCGGCTTCGTGCCACCTCTGATCGAACCGTCCCAGCCTACGCCCACCCAGACCCAGAACAACGTTCAGCAGCAACAGCAGCATAAGCAACCGCACCAGCAGCAGCAGCAGCAGCAGCAACAGCAGCAGGTTCAGCAGACGCAAATTCAGACCCAACAACAACAACAACCGGCGACTGCCACGACCAGAAGA…	29			EAA13539.4	AGAP001093-PA [Anopheles gambiae str. PEST]	239	3e-25	94.5455	NP_723541.1	basket, isoform B [Drosophila melanogaster]	175	1e-42	100	EAA13539.4	AGAP001093-PA [Anopheles gambiae str. PEST]	239	5e-27	100								dros
NV16293-RA	XM_001603352.1	similar to conserved hypothetical protein	ATGTGCCCAGCATTATTGGAAAATGAGGAAAGATGTTTTGGGGGAATGACATTTTTTGCTCAAAGTCATCCAGCTGAACTTTGTGGAAGCAATGGTCTACCACTAACTCCAAATTCAATAACAATATTAGGCAAGTCACAATTTTTGAAAACTATTCAACACCCAAATTTATCCACATATTTGGATATTATCAGAAGCAAACATGAACGAACTGTTGTTGTAGCTGAATATAGAGGCGAATCTCTTGCCTCAAAGGAAAATTTATCTGTCGATGATGTTATTAAAATAGCTTATCAGTGCTTAGTTGGGCTGAATTATATGAATGAACTTGGATTAGTGCATAGTCATCTAAGTCCAGAAAATATTTTAGTTAACAAAAATGGAGATATTCAACTTTAT…	37													XP_310236.3	AGAP009461-PA [Anopheles gambiae str. PEST]	175	2e-29	100								ano
NV16536-RA	XM_001604788.1	similar to conserved hypothetical protein	CCAACGACGACGATCATGTCGCCGAAGTTTCTCTACCTGGGTACTGTCTGTCTGTTGCTTCTTGCCGTGACGGCAAGGGCACAGGACGACGATGGAGGCGATGGAATCGACGCTAACGCTGAGGAGCTGTGCCAGGACAGGCCGGGAGACGAGTACTTCCGACTCAGCACCGAAGGAGACTGCCGTGACGTCGTGAGGTGCACAAGGTCCGGACTGAAGCAAATCACGTGTCCCGGCGGCTTGGCCTTTGATTTGGACAAACAGACCTGCGACTGGAAGGGCAAGGTCACCAACTGTGACAAGCTCGAGAAGCCCCGTAAGGTCCTGCCGATCCTCAAGACCGACGAGCCCGTCTGTCCCGAGGGCAAGCTGTCCTGCGGCAACGGCGAGTGTATCGAG…	40								AAA84413.1	LDL receptor-like repeat; orfIa [Drosophila melanogaster]	121	2e-06	59.375													dros
NV17229-RA	XM_001599753.1	similar to conserved hypothetical protein	ATGGCGAGAGTCACGACGTTGACCCTCCTGGTGCTCCTGACTGCCGGTCTGCTCTTGGACGGCTGCCAGACCGACGAGAAAGTTACAGTGTCGTTCTACGGCGCGAGCTACATCCACCTATCGGTGCAAGAGGCAAAAAGCACAACGGACATCTCATTCAGGTTTCGCACACATCTGTCGGACGCGATGCTACTGTTGGCTGCCGGCAGGATCGACTACTGCCTGATCAAGCTCGAGTCTGGACGACTCAAGGTGCACATAAACCTCGGGGCCGGCGAGAAGGAGCTGGCCAGTGCGCGAGAACTGACGCTGAACGACATGAGCTGGCACGAGGTGAGCCTGATGAGACGAGACGCCAACATCACCCTGAGGATCGACGGTATCCACATCGTTGGCGAT…	62						1e-111	100																		apis
NV17594-RA	XM_001601404.1	similar to conserved hypothetical protein	ATGCATGGCATTAGAAGAGTAGTTACTTTTTGCATACTCACAACAGTGCTTCCAACGATGTTACTAGTAGTTCCTCTGTACTTGAGACACAGCGTCTACGCAGATGTTCAATTTGCAGTGACAGAATCTGATATTGTAGAGATTACTGATGGAATTTCACCAATATTTTGTTCTGAGCACAGTCTAAAAATGAATGATACTTTCAATGCATTTCAAGTTTCTCGAAGGCCAGAGAAGACATCATATAGGAAACACATAAGACTGAAGAAGAGTATGACTCTACCTGATGACACTCTGGAATATTGGGGTTTTTATCTTTTGAAAGGTGCAAAGGTTGCATTGACTGTCTGTTCAAGATTTGAAGGATCATCTATTCTTGTTGTGAAAGGAGAGAGAAAC…	93						2e-49	81.4286																		apis
NV17683-RA	XM_001600780.1	similar to conserved hypothetical protein	ATGGAATACGGGGCTGAGGTGTGGGGATGGAAGGCGAAAGATAAACTGGAGAAGATGCATAGAAGATATGTGAAATGGATAATGAAATTGGACAGAACGACGCCGAAGCACGTACTACACCTAGAGACTAAGAGATACAAGCTAGAAACAAGGACAAGGAGAAGAGCAATAAAATACGAGGCTCAACTGAGTAAGGCAAAAGAAGGAACATTGAGTAAGGGATCCAAAGAGTATAGAACACCTCCCGCTGTTGCACCTCCTCAAGTCCCGAGTCATTATGCTCCAAATTATCCTCTGGGTCATCCAAGAAGAGAAAGGGGACCTGGATATAGTACTTTACCATTACATGTTCACTCAACACAGCATAATAACAATTTAAATAGTGCATCGCCGGCTACA…	103						5e-26	100	NP_524426.2	cortactin [Drosophila melanogaster]	85	4e-27	100													dros
NV17725-RA	XM_001599951.1	similar to conserved hypothetical protein	ATGTCGAGCAGCAGAGGCAAGGCCGGCTTCCTCGACAAGCTTGCGGGCCGGAGCAAGTCCGGCGGCAGGGCCGGCAACGACGAGACCAAGGACCAGCCGCCGACGATCTTCATCGATTGCGAGGATGAGGAGCAGATCTGGATGGACAACATGGACTCGGACAGCATCTCGTCGGAGGGCAGCTCGGGCTCGGCGGTCTGCCTCCGCCACCGGCCCAGCTCGCACCAGCAGCTCTGGGACAAGGAGGAGGTCATCCTGTCGCTGACCAATCTGCCGGCCGGCGAGGCCGCTCTCGCCGTCCTGCCGAGCCTCTGCGGCGAGCCCCTGGACCAAGTGGCCGACGAGATCGGGGACAAGACCGTCTCGCAGTCGGCCGATCTCTCGGCCCTCATTCCGCGA…	109						8e-107	87.8924	AAA85908.1	cactus [Drosophila melanogaster]	280	3e-105	87.7828	EAA12805.3	cactus (AGAP007938-PA) [Anopheles gambiae str. PEST]	160	6e-47	100
NV18068-RA	XM_001600625.1	similar to conserved hypothetical protein	ATGGCTGTAAAACCAAGTGATTGGACTGTTGATTATTTTTTGACCAATGAGGCTGAATGCTTACGAATTTTAGAGGACGTAGTTGCACTGCGAGAGATTCCTTCACTTGAGAGTGCACCATTGGATTATTTTAAAGATGGGCAACTTGTTCGGTTCCAGGGAATGCTTCAGGACATGTATGATCCTGAATATTACTTCAAGAGTTATCAAGTTGTTGATACAGCTACAGGTGAAAACAGTTCTAGATGTGGCATGTATTTAGATGGTGCACGATGTCAGCCTCATGAACATGTATTAGTCAATTCGAATAGTAATGAAACTGCAGAAAGACAAACTTGGATTGTAATTTCCATACCAGGATTAAATGATTGGGCTAAAGAAAGTTCTTCTATTCCAAAA…	129						4e-137	83.2776																		apis
NV18621-RA	XM_001599457.1	similar to conserved hypothetical protein	ATGAGGCGTCAAACTACAGATCGTTCAAAGAGAAGTGGGTTCAGTGGTAGTTCAAAATGTACAACTACCTTGTGCATCGCGTTCCTTTTTCTTACCCATTTGACTTTCGAAAGTGCGGAGGCTTTATTCAGGCCCGGAAAAGAATACGTTTTTGAATACGAAGCAACATCAAGCTCTGGTGTACTGGTACCATCAAAAGCACAATCGTCATGGGGCTTTTCCGGAACATTGATAGTCCAGGTAGATGAGGACGCTGCGTGGATGCAGTTTGAATCCTTGAAAACGAAAGTTTCGAACGGCGTAGAAGAGCTCGATATGAAAAATGAAGCTATAGAATTAGGAGAATCTACAAATGACCTACTAAAGCCTTTCAAAGTTCGTTATAAATCGGGACAAATC…	286						1e-108	81.749	NP_732076.1	CG31150 [Drosophila melanogaster]	944	1e-114	82.0513													dros
NV18938-RA	XM_001599941.1	similar to conserved hypothetical protein	ATGCGTTTGGTCGCATCTGCAAGTAACAGTATTGTTTGGAGAATGGGTTGTGTTAACAGTCACACAGATATCAATGATCTGCATCTCAATGTCTTTCAAGTGATGAATGTTGATAATTTGGGAAATTTGATCACACCTGGCAGATTAAAGGTCACGGATACTGACATTATTTTATACCAAAGAGGCAAGACACCAGTCAAATGGCCTTTACGCTGTTTGCGTCGTTATGGCTATGATGCTGAAATATTTAGTTTCGAGTCAGGCAGGCGCTGTTCTACAGGTGCAGGAATATATGCCTTCAAGTGTCGTAGAGCAGGCCAGCTCTTTAATCTTGTTCAAACCAATATTCAGCAAGTTTGTACTAATGGCGATGACACAATTTCAAGAGACATGTCCATT…	669								NP_572391.1	downstream of kinase [Drosophila melanogaster]	76	1e-42	100													dros
NV14239-RA	XM_001600532.1	similar to copper chaperone for superoxide dismutase	ATGACTTCGACAAAGATCGAGTTTGACGTGCAGATGACATGCCAGAAATGCGTTAATGCCGTGGAGAGTGCACTGTCGAAAGTGGAGGGGGTAAATAGTTATCAGATATATTTTGAACAAGGATCAGTCGTTGTTGAAACAAACTTACCTCATTCGAAGATACAAGAGATTATTGAGACTAGCGGGAGAAAGGCTGTACTTAAGGGTTATGGAGAGTTTGATATTAGCGCTGTATCAATGCTGGGAGGCAATTCGGGATACAGTTTTGGTGACTTAATCAGAGGAGTAGTAAGATTTGTCCAGACAAAAGATGGATGTATAGTAGATGGTACAATCGATGGATTAAGTACTGGCCCTCATGGCCTACATGTGCACGAGTGTGGAGATATATCAAAAGGC…	17						1e-29	96.875				6e-29	98.3871				1e-29	96.875
NV12946-RA	XM_001604173.1	similar to core 1 UDP-galactose:n-acetylgalactosamine-alpha-r beta 1,3- galactosy	ATGCCCCATATGTTATACTGGTTTCCCACTGGTTCTTACAGAGACCCTCATCATTATTCGCAACTGGAGCGAGAGGTTGGACCAGATGTCGAGGTATCGTTTCACGGTAACGACGAAGACTTTCATAAGGGTGAAGACAGGGTAGCGCAGGAAATGGCGAAAAAGGTGCGGGTCCTGTGCTGGGTCATGACTGGCCCGAAAAATCACCAGACCAAAGCTAGGCACGTAAAAGCAACATGGGGCAAGCGTTGTAACATTCTACTATTTATGAGTTCCGTAGAAGATCCTAGCCTACCAACTGTTGTACTGCCAGTTAAGGAAGGTAGGGATAACTTGTGGGCAAAGACCAAAGAAGCATTTAAATATACGTATGAAAACTACAAAGACAAAGCGGACTGG…	10						2e-77	100
NV16529-RA	XM_001606193.1	similar to CRAL/TRIO domain-containing protein	CATCGGGAACCTCTCGCTCTTTCTCTCTCTGCTCTGAAGACATTTTATAATAACGCGTTGTGTGTTCTTTTTCTTCTTCGCGAGGAGGAAAGCTGCTCTCTGCTAACTCTGGGCCATTGTCTCGCAGGAGGAGAAGTCCCTCGAGGGTAAGGATGCGCCAGGCTCAGCCGGTGATCGGTTAGCCAGCTCATCATCAGCAGCAGCAGTAGTAACAACAACCAGCAACAGCGACAGCAATAAGTCCCGGGAACGCGCCGACAGCGGCTGCTGCGAGGACGTCGGCGCCGCCCAAGTCGACGACATGCCTGAGCCCAAGGAGCTGTTGTCGGCCCAGCCCGACGACGAGGAGCTGGCCCTAGACCTCGACTTCATCCCCGACGAAGCCCTCGAGTACGCCAG…	40											3e-60	100
NV50278-RA	LOC100115335	similar to cSH-PTP2	atgcgctctattgacaacggcgtcgtaataatattaattgttcaagtgtcggcagtgcacatgattaactgttgtatatgaaaactctcggcgtctctttttcagatggtttcacccaaacatcacgggcttggaagcggagcgtcttttgttggaacgaggatacgacagctcgttcctcgcacggcctagttcttctaatcccggcgactttaccctgtccgtcaggtgagtagcagccagcagccgcatatccattgtgttatattattctcgcgtatattataaaagagcacgtnnnnnnnnnnnnnnnnnnnnnnnnnnnnnnnnnnnnnnnnnnnnnnnnnngaactgcgccgacccgacgacagagaggtgagtcgagcgatgtatatccat…	32						6e-42	100
NV12126-RA	XM_001602812.1	similar to Cu,Zn-superoxide dismutase	GAAAGCGATGGTGGAACTGAAAGCCCTCGACGGAAATGGCAATCCCGTAGACGGTCCCCGGGGCACTCTAACCCTGGAGCAGCTCCCCAACGGCGTTCGAATTTACGGAACGATTTCTGGATTAACCAAAGGCCTTCACGGCTTCCACGTCCACGAGAAGGGAGACCTGACGAAGGGCTGCGCCTCCGCCGGTCCTCATTTCAACCCTTACTTGGTTAATCACGGAGCACCGAACGACCCGCTGCGCCACGTCGGTGACCTGGGCAACATCGAGGCCGGCGAGGACGGTATCGCCCAGATCGACGGCGTCGACCACTACCTCACGCTGACGGGCGTGCGCGGGGCGATCGGCAGGACCGTCGTCGTGCACGAGAAACAAGACGACCTCGGCCGCGGCGG…	7						2e-68	78.9474				2e-68	78.9474				5e-80	81.1518
NV13464-RA	XM_001605558.1	similar to cubulin	ATGTCAGCCAAAGTGTGGGGGTGGCTGGTCATTTCACTCATTATCAATTTTAGCGAAGGCTGGCTGGATGAAAGACCGGTACTAGAATCAATAAATGGCAACTTGTACATATCAAGCGCCAGAGACAAAAATATAACATTGAAAACTCTTGGATCTGGGAACGTCAATATAAATGATATCAACCTTCTGCAAACTGTCTGGGCGGCTCAAAATGCTTCCCTTCTGGTTGAACGTTGGAAAGTTGGCATACTTGACGACGTTGAATCGACTTTGCAACGTTTGACTCACATTGTCGAAGGACCGAATGGATTGGTGAGAAAGCTGAACGCAATCGAATTTCCTGGCGATTCTACCGTAAACGCCTCGACCATCAACCGACCAACATCACCAGAGACTGAA…	13						0	88.9706				0	88.6364
NV14137-RA	XM_001608053.1	similar to CuZn superoxide dismutase	AATATACCCCCCCAGTCCATCTTTATTCATATACAAGCCTCAAATCAGCCAGTTTCCACACGGCACCCAACCGACTACCGACATCGTGATTCAGCACAAGAAGCCTTAACTTTCCGTTTGATTAGTCGTCGCCGATATCACACGCAGTCGCAATCTAGCCGCCGAGCAGTTGCATCTTCTTCCTCCCGGCATCTTTGATACGCAAATTCAGAAAAAATGACCAAGGCCGTGTGCGTTCTTCAGGGCGACTGCAAGGGAACCCTGTTCTTCGAGCAAGACGGCGATGCGGTCAAGGTCACCGGCCAAGTGTCCGGCTTGAAACAGGGACTGCACGGATTCCACATTCACGAGTTTGGCGACAACACCAATGGTTGCACCAGTGCCGGACCTCACTTCAAT…	16						2e-47	79.6748									2e-47	79.6748
NV10504-RA	XM_001608236.1	similar to cytoskeleton associated protein 1	ATGAAATCTACATAAGCCGCGTTTATCTACAAGTCCTTATTTGGTAATAAAATAAGCCGGATGAACGTATTCGTTTTGTAAATAAAGAATGATAAATTGATCAAGATTATAATAAAACGAATTTATCAAGTCTTATTAACATAAATATGGATACCTATAACTCTGGCAGTGCAAATTTTGTTAACTTTGTAGTAACAAGTGCTAATAATGAATCTTATTCAGTGGAACGAAGATTCAAAAAAGATATAACCATTCAGGAATTCAAAGACAAGTTAGAATTGCTCGTTGGCTATCAATCAAAATCAATGGGACTAGAAGTATACAACAAAAATGATGATTTGGTATGCAAATTGAGTGAAAATGGTAAAGAACTAGGATCATATCCTGTTGAAGATGGAA…	1											1e-40	100				5e-40	100
NV10318-RA	XM_001607627.1	similar to decapentaplegic protein	ATGCGCATGTCGCTGCTGCTGAGACTGGTGTTAGCGGCAGCGGGTGCGCTGCTGGCGAGCGCCGAGCAGCCCGGCGCAAACGAGCTCGGCCCGGCCGACGAGCGCTCCCAGCAGCGACATCGTCAGCAGGAGCAGCAACGAGCGCGCAGCCACAGCAGGACGACGGCCCCCAGCGTCGCCGGGAGCGACGAGCCCGAGATGGACGAGACGGAGCGGGCCAAGGCCATCGCCGGCCTCGAGACGAGCCTGCTGACGCTCCTGGGCTTCTCCAGGAGGCCGAGGCCCCTGCAGAGGAGCGGCCAGACCCACGTGCCCGAGCAGCTGAAGCAGCTGTACAGGAGGCAGAGCGCCAGCGGAGTCGTCGACATCGCCAAGCGGGGCATCAACGCCGGACCGGCC…	1						6e-59	100				7e-90	100
NV14926-RA	XM_001605189.1	similar to defensin 2	ATGAAGTTCCTGACGGTTTTCGCAGTCTCCGCGCTAGTCGCCAGTGCTTACGGAGCTAGTCTCGACGTTTACGACGGTCCGGTTAACTTCGATGGCGAGAGCCGGCTCGGCCAGGATGTCCGTGAACTATCCTACGACGGAAACCTCGATCTCGAGCAGCCCTCTACCAGAGCTCGTCGTTTCACCTGCGACGTCCTGTCCTTCAAGAGTGCGTGGATCTCGCCGAACGACTCGGCCAGCGCGGTCAGGTGCTTAGCCCAGAATCGCAAAGGTGGAACTTGCAAGAACGGAAACTGTGAATGTCACGATTAA	21						2e-26	100
NV14927-RA	XM_001605208.1	similar to defensin 2	ATGAAGGTCCTCGTGGCTCTCGCTGTCTGCGCGCTAGTCGCCAGTGCTTACGGAGCGAGTCTCGGCGTTTTCGATGGTCCGGTTTATTTTGATGACGAAACCCTCACGAGCGTGGAGGCCCAATTTCAACTCGATCATCGGGACTTAAGTGACCTGACCCTCGTAGAGCAGCCCTCTTTCAGAGCTCGTCGCTTCACCTGCGACGTCTTGTCCTTCAAGAGCATGTGGGTCTCGCCGAATCACTCGGCCTGTGCCGTCAGGTGTCTAGCCCAGCGTCGCAAGGGAGGAAAGTGCAAGAACGGAGACTGCGTCTGCCGATGA	21						8e-23	100
NV14928-RA	XM_001605227.1	similar to defensin 2	ATGAAGGTCCTCGTTGTTTTGGCTGCTTGCGCTGTTTTCGCCGGAGCTTTTGGCGCTACTAGAATTCGCGATGGCTACGAGGATCCCGTCTTTGAAATTCTAGGAGACGACATCAAGCAAGACGGCGATAACGCCGAGACGGTCGACGCCACGGACGATCTCTCCCCAATCAAGGAGTCTTCAGACGATCCGACAGAGCTCGTACAGCTTTCTTACAGAGTTCGTCGCTTCTCCTGCGACGTCCTGTCCTTCCAGAGCAAGTGGGTCTCGCCGAATCACTCGGCCTGTGCCGTCAGGTGTCTAGCCCAGCGTCGCAAGGGAGGAAAGTGCAAGAACGGAGACTGCGTCTGCCGATAA	21						1e-31	100
NV10634-RA	XM_001602273.1	similar to delta protein	ATGACGCTGCTCACCACCACGACGACGACGCTGATCGCTAGCTGCTACTGCCTCCTCCTGCTGCTGCCCTCGGTGGTGCAGGCCGCGGGTGTGTTCGAGCTCAAGCTCAAGTCGTTCGCCAACGAGAACGGCAAGGACAGCCTGGGCAAGTGCTGCTCCGGTGGCCAGCCAAGCAGTTCCGGCAAGTGTCCCGGTGTCTGCAGGACGCGCTTGTTCGTCTGCCTCAAGCAGTACCAGGCCAACATCGACACCACGACCAAGTGCACCTACGGCGAGGTCGTCACGCCGGTCCTCGGCGACAGCGTCCTCGGCAACCTCAGCGACGCCTCGGTCGCCACCACCGGCTTCGCCAATCCCATCAGGTTTCCCTTCGAGTTCACCTGGCCGGGAACGTTCTCG…	2						0	100				3e-157	100
NV10827-RA	XM_001607383.1	similar to dipeptidyl-peptidase	ATGGAGAGTCTCGCGCCGCGTAGCGACGATCTGGTTCAGCAGCGGGCGACCAGCGGCATCCTCATCCAGCGCGAGATCCAGCTGGAGAGCAACAAGGCCAACTCGTCCGACGATGCGAACAACAGGCGGAAGACCTGGAACGAGTTGCGAGGTGTCGTCAGTGATCTCCGCAGACGGATGTCCGGAATGTCTGCTGGCTCGGTACCTGGATCCATTACCTTCAGGTCTTTGCCCGATGGCAGGATAAGGATATACTTTTTGAGCACTCCGAGCAATGGCTGGGAGACCACCCTGCTGTACGTGGATGTGGCTCACTCGGATCATGCCAATGGTTACCGTCTGCAGTGGCAGCCTGTCATAGAGGCTAACTTTCAAAGTATTTCCAGTGCCAACCAGTTG…	2						3e-52	97.9167				6e-65	98.2906
NV13768-RA	XM_001603644.1	similar to dipeptidyl-peptidase	ATGGTCTACCGGTACATGCAGGAGCAGCAGCAGCAGCAGCAGCAGCAGTCATCGTCGTCGGCCGCGAGAAGCGAGAAAATCAGCAGACTCGAGGCGCTCGGTTTCATCAGCGATCCGAACAATAGCGACAACGAGGACTCGATCGATCCCTTAATCAACGGCAATCACGTACCGCTCGTCGGACTACAGAGAAAGCCGAAGCACATACGGAGGAACAGGATTACTTTGATGCATCGGCGAAGGGAACTGATGACGAAGAGCACAGGATGCAACACACGCCGTCTGCTGGTCGTCGGCCTAATAGCGACGATCGTGCTGGTACTGGTGATCACAGCGACGGCTGCCATCTTGCTGACTAGCGCTGACCGCGAGGCCGCCCGAACGGAGGCGCTCGGAGCT…	15						1e-40	100				3e-37	98.6111
NV15004-RA	XM_001601355.1	similar to DNA ligase III	ATGTCGGACGGCGAGCAAGAGGACGAGAAACCGTTCGCGGTCGAGCGCGCCAAGACCGGAAGAGCCAAGTGTAAGAAATGCAAATGTCCGATCGAGAAAGACCAGGTGCGGATAGCTAAACTGATGGCAAATCCTTTCGGTGAAGGGAAGATGAAGGCCTGGCACCACGTGAGCTGCCTCTTCGAAGTCTTTTCCAGGCAACGCGCAACGACCAAACGAATTGAAAATCCGGAGGAGGATATCAGCGGGTGGGACTCGCTGTGCGACGAGGACAAAGATGTCGTATTGGAAAAACTTGGCGAATTCGAGGATGCTGAGCCGTTTAAGGCAGCTAAGGCCAAGGCCAAATCTCCCAAAGCCACTGCAGGAGCAGGAACCTCGAAAACAAACGCGGCGAGT…	22						4e-56	100									2e-47	100
NV15528-RA	XM_001602171.1	similar to down syndrome cell adhesion molecule	ATGTGCGCCTCGTTTCTGATTCCAGGCAGAGGAGTGGTGCTGGACAGCCAGGGCCCGGTGCTGACGTCGGAGCCGCGCTCGTCGGTCGAGTTCTCGAACGACACGGGCGCGATGGTGCACTGCTCGGCGAACGGCTCGCCGATGCCCCGAGTCGACTGGCTGATGGGCGACGGGACGCCTGTGCCGCCGATAACCAACATACGCGAGATGCTGGTCAACGGCTCGATGTACTTTTTGCCCTTCGGCGCGGAGAACTACCGGCACGACGTGCACTCGGCGGTCTACCGTTGCCAGGCCTCCAACAGCGTCGGCCGCGTGCTCGGACGCGAGGTCGCCGTTAAGGCTGGTCAGTATACATACTCTATACGCTTGGATATCGATCTGTCTCTTTGTGTACGC…	28						2e-57	100
NV15529-RA	XM_001602193.1	similar to down syndrome cell adhesion molecule	ATGCTGCCGACCGGGGAACTTCTGGTGTTCTCGGTAACTTCGGCGGACGCGCACGCCAGCTACCGGTGCCGCACTGTCCATCACGTGACTGGGAGCACAGTCGAAAGTTCCTCCTACGCTCATTTGGTGGTTACCGAGCACCGGAATCCAGTACCGCCCCGGTTCAACGAGCGCATGAGCCCAGCCCCGGTGAAGACGGGTGACACTATAGTGCTGTCCTGCATATCCCAGGGCATACCCCCGCCGATGTACCTCTGGTTCCGGGAGTCCATCAGCGCCGGACCCGAGATGATAACCAACTCCGAGAGGATCCACGCGAGGTCCGGTGTCCTGGTGGTGCAACAAGCCAGACTCGAGGATGCCGGCAGGTACGTCTGCCACGCGAACAACACCGCCGGC…	28						1e-65	100
NV15530-RA	XM_001602215.1	similar to down syndrome cell adhesion molecule	ATGGAGCCGCAGGACGTTCACGCGCCGGAGGGTATGTCGAAGCTGATCCTTCACTGCCACGCCGACGGTTTCCCGCCGCCGAGCGTCACCTGGCGCAAGGCTAGCGGCAGCAAGCCCGGCGACTACAAGGACATCGCCGGACACGAGCACAGCCACGATCCCAAGATTCACTCGAATGGCTCCTTGGTCTTTGCCAGGGTACAGGAGGATCACGAGGGTTATTATCTCTGCGAGGCCGTCAATGGAATCGGGGCTGGACTGAGCAAGGTGGTCTACCTCACTGTCAACGCCCCGGCGCACTTCCCGGTGAAGCACGAGAACCGAACGGCCCGTCTCGGTTCCAACGCGTCCCTGCGCTGCGAAGCGAAGGGCGATCACCCGTTAAAGATCGTCTGGCGC…	28						1e-90	99.3548				6e-54	100				8e-47	100
NV17665-RA	XM_001599208.1	similar to Dscam	ATGGCGGCAGCTGTTTCGGCGGAGGACGAAACAATGGGCCCAATATTTGTCAAGGAGCCGCCTAATCGCGTTGACTTTTCAAACGGAACTGGAGCTGTGATTGAATGCCAAGCTAGAGGAAATCCTCAACCTGATATCATTTGGATTCGCGCTGATGGAACCGCTGTTGGAGATGTTCCTGGACTACGTCAAGTCCTACCCAACGGCAATCTAGTCTTTCCACCATTTAGAGCCGAAGATTATCGCCAAGAAGTTCACGCACAAGTTTACATTTGTCTTGCTAAAAATCCCGTTGGTTCCATCCACAGCCGCGATGTAAATGTCAGAGCCGTGGTCGCGCAGTACTACGATACCGACGTAAATAAAGAGTACGCGATTCGAGGAAACAGTGCTGTACTG…	102						5e-102	87.619				7e-82	98.6301				3e-53	98.9691
NV10864-RA	XM_001607564.1	similar to dynactin	ATGTCGCTGAAGGTCGGCCAGCGGGTCGAAATCTCGGGCAAGGATTGCCAGGGTGTGATCGCCTACATCGGGCATCCCTCTTTCGCGGCGGGCAAGTGGATCGGAGTAATCCTCGACGAGCCCAAAGGAAGGAACAATGGCACCATCAAGGGGCAGTTTTACTTTAAGTGTACGGAGAATCATGGAATGTTTGTGCGCCAGACTCAATTGATCTTAATAGATGAATCAGGCAATCGGACAGAGCCTGCAAGTCCATCTTCTGCAGCTGCTAGTGGTCCAACAACGCCGGACGAAGCTGGAGCTTCCAGAGCCAGGAGTCGACTTACAAGCTCAAGGATGTCACTCGCAGGTAGCAGAACTCAGCTTGCTGCACCCAGTACGGAGAATCTTACTGCCTTA…	2											2e-29	100				6e-29	100
NV10377-RA	XM_001607836.1	similar to dynamin-associated protein	ATGACCAGTCCAATGACTCCGGGCACTGACCCATGGGTGATTCAAATGCATGAGAGAGCTCGATACCAACAACAATTTGATTCGCTCAAACCTACAAATGGAGTCATCACTGGAGTACAAGCGAAAGACTTTTTCTTAAAGTCACAACTTCCTCCTCTAGTACTTGGGCAAATATGGGGCTTATCAGATACAGACTCGGATGGAAAAATGAACATCAATGAATTCAGCATTGCATGTAAACTCATCAATTTGAAGTTACGAGGTTTTGAAGTGCCAAGTTCTTTACCTCCATCTATGATTCGAAGTTTACAAGCTTTTGCTGCTGGGGCTGGATTTGTACCGACGACTGGTCCACCACCAAAGCCGCAACCTCCATCGTTTCCAAATAGTCCAGTAGCT…	1						4e-24	100				1e-24	100
NV15018-RA	XM_001602008.1	similar to ecdysone-inducible caspase, putative	ATGGAGTTGAAGGACCGCCAGAAAATCGATCACCTCTGCAACCAATTGTTGCCGAGTCTCGACATCAAGAGACTCTGGCCAAAACTACTGGAGCACAAAGTTTATAACAGGGATGATGTAAACATTCCAAACTGGCAGAAGAATCTGTCGAGTCTGGAAACCGTCCGTGACATTTGTTGCACGATAAAAACAAGAGGGCCGCGCGCATACGCAGCTTTGATCGCAAGCCTCAGGCAATCTGATCACCAACATGTTGTGGATCAGTTGGAAAATGATGGTGCTTCCAGTAGTGTTAATAACGCCAACAATAACACTACTACAGAAGATAACGTTCCACCAGTCAACGATTCTTTAGAAAATTCTCTAGAATCTGCCAGTAATTCTAATTACCAAGAACAT…	22						3e-39	100				3e-78	88.2716				6e-77	88.125
NV14112-RA	XM_001607387.1	similar to ecsit (evolutionarily conserved signaling intermediate in toll pathways)	ATGAAATTAAGCTTGAAGTATGTACAAAGTAGCAGACAGTATGGTAAAACACCTAGCTTGCTACTTGCGAATCAGCAGAGTCCAAAAGAAAAATTAACAGAAATAAATAATGAAATTAATAAGGAACCTAACACAGACAAGAACAATGAAACTCAAAAAGATTCACAAGAAAGAAGTGATCAAAATCAGGAGAAGCCCAAAGAAGAAAGCAGATCTGAAGATGAAAAGGATGATAAACGAAAAGGCAGATCATCTGTCTTTGCAAAAGCACTGGTTTTGCATGCTTTTGAAAATGCTCGCAAAAAGGAAAAAGAAACGTTTTTAGAGTGTCTGCGAATGTACCAAAATCAACCAGGAATAAAGCAGGAGCGTGTCCCTTTCATCTATACTGCTTTAAAG…	16						3e-179	91.5663				6e-180	91.5916				0	91.7889
NV17915-RA	XM_001601156.1	similar to EG:BACR37P7.8	ATGGGTCGTTTTCCCCTTGTCAGGCGTCTCAGCTTACAGCCCACCTCAATGAGGAACGGCCAGGAGGATGGACCCCACAGACCTCACAGGGGCAGCAGACACGGGGAGTCGGCAAACGGGGGCAAGCCGATAAAAGTGATCGTCCTGGGCCTGGCCAGAGTCGGTAAAACAGCCCTGATCTACCAATTCCTCTACAGCAAAATACCGGACAAGTACAAAGCGACGGTCGACGACTCGCACTACGCGACCTTTAACGCGGCCAAGGAGAAGAAGATCGTCTTCGAGATCCTCGACACCTCGGGCTCGCTTGAGTTCCCCGCGATGCTCGACCTGTCGATCAAGCAGTACGACGTCTTCGTGCTCGTCTACGACGCCAGCGACCCTGGCACCTTCAAGAAG…	121						3e-67	100
NV18026-RA	XM_001604196.1	similar to elastase A	ATGAGAAGTATTTCTGGTATTCTGCTCCTTCTAATCTCTTGGACGACCTTGTTATCCTGCAATGGTGTGTCGGCGATAATAAATGGCAAAAACATAAGCACCGGCCAAGAGCCTCACCAGTTTCCATATCTCGTGTCTTTCGTCAACTCAACGATCGATCACTGGTGTGGTGGTTTAATAGTAAGCGACCAGTACGTTCTCACAGCAGCTCATTGTGTGATGAAAGACAACAAGACCTTCTACGATATACCGCGTCTCATTGTCAGTGGTGTACACCAGCTGAACATCAACGAGAACTCCAAAGTCGTGGTCGAAGTCGAAGAGATCTTTGTCGACGAACGGTACGACCATTTTATGTGGGCTTATGGTGTAGTACCTGAATATGACTGGGCATTGCTT…	127						1e-31	100				2e-31	100				2e-53	79.845
NV18760-RA	XM_001601331.1	similar to Endoprotease FURIN	GTACGCAGGCAGACAGGGTGTTGCGGCAAGGTACGAGGTATGTGCATCGCGGCCCGATCGGCTCGTTGTCGAATTACTATCTGTTCGAACACAAGCGGCTCCACAAGCGCTCGCTGAGCATAAGCGAGCATCATCACAAGGCACTCAAGGAGGAACCGCACGTGCACTGGTTTCAACAGCAGCATGAAAGAAAGCGCAAAAAAAGAGATTTCTCGGCAGCGGGCGCTGCCGGTTTCGGAGATTACCCTCCGTTTTTTCGCGACTACGACCCCAGAGCGCGGCCCGAGAGCTACCACCGTCAAAGGAACCGAGGCGTGCCTCTTCAGAACCTGTTTACCGACCCATTATTCAAAGAGCAGTGGTACCTGGTATCGGAGAACGGCGGGGCGAAGGACGGCT…	377						5e-73	100				5e-73	100
NV10733-RA	XM_001605811.1	similar to ENSANGP00000002371	ATGTATATCGAAGCTTTCGAATCTGAAAATAATACAGTTTCATCGTGTGCTGCTGCCACCTATATCCCTGCTAGTGCCTGTGAAGTAAAACAGAGTACCAGTACAACTGAATTTCGATTCTTGTCGAGAGAAGAGAGGCGCCGACGGCGTCGGGCGACGCAAAAGTACCGAACGGCTCACGCGACCAGAGAAAGAGTGCGAGTGGAGGCGTTCAACCTGGCGTTCGCCGAGCTTCGAAAGCTCCTGCCGACGCTGCCCCCGGACAAGAAGCTTTCAAAGATCGAGATCCTCCGGCTGGCCATCTGCTACATCGCCTACCTGAATCACGTTCTCGAGGCGTGA	2											4e-13	96.1538
NV17638-RA	XM_001600176.1	similar to ENSANGP00000003384	ATGCTTCGAAAAAGGAACATAATCAAGGTTGTGAAGGAGTTGGATGCATTTACTAAAATTCCAGAGGATTATAGGAAGCAGTCAGCAGTTGGTGGGACGTTTTCACTGGCCAGCTTCTGTATAATAGTTTACCTCATCTATGCAGAGACTTCATACTTCCTGGACAGCCGGTTGCAGTTCAAGTTCGAACCAGATGTTGAGTATGACAGCCAGCTGCAGATGAATATTGATATAACCGTAGCAACACCATGCGATCGAATCGGAGCAGACATTTTAGATTCTACAAATCAAAATTTGATGACTTCAGAGAATTTTCATCTAGAAGACACATGGTGGGATCTGACTCCAGATCAACGAGCTCATTTTGAAGCCTTGAAACACATGAACTACTATTTTAGA…	94						1e-120	88.5106				5e-111	87.6147				2e-59	100
NV16180-RA	XM_001600906.1	similar to ENSANGP00000003646	ATGAACGAGGGCAGCGCTATGGAGCCGATGGTATCGGGCAGCGCCGAGGCCGAGAGTAACGAGGAGGACAACGTCGAGGACATCCTCTACATGCGGGGCGCCTCTTTCACGATACACCTCGACGCGCAGAGAAACGGAAATAACACGACGCGTCTCTATGACGAGGATAACGACGCCGATGACGATGACGTCGATGACGATGTCGAGACGAACGAGATTCCGGACGAGGACAAGCTGCTGTCCGACGCTCAAGTGGTGGAGACGGAAGTGAGATCGCCGCGCTTCACGGGCCTTAGCTGGCTCGCGTTTCCCCCGCTGCACGCGGCCTACAAGCACGTCCAGTTGGAGCTCGAGTTCCGTCCGGAGGCTTGGGACGGCGTCCTTCTACTGGCCGGCGAG…	35						2e-44	98.8235
NV16635-RA	XM_001602945.1	similar to ENSANGP00000003920	ATGTCTGCCAAACCAGCCGGAGTTAACGAAGCCGGGGTTTACACGCTGCGCGGTAAGCAGGATGGCGGCAGTAGACGAGGCAAAAGGACAACGACGACGACGACGACGACAACCCCGACGACAGAGCTGCCGTTCAGTAGCAGCCCCGTCATCAGCAGAAGCAACAGCAGCATCGGTCTGCAACCGACTCTCCTCTCGAGGCACGAAAACGATGACGCGGTCGTCGAACCGGCAGCTCTGCTCGGCGTCGAGCCTCAGGACGCAGCTTGGAGATCCGATTCCTCGAACACGTCCGGTGACACTATTTCCCTGTCCATGTCCGCCATCGATCCGCCCATCGAGCTCGTCGTCAAGCCACTCAGCAAGGTCGTTCTGCCTTGCGAGCTCGAGGGCAATTCC…	42						1e-37	100
NV18755-RA	XM_001599165.1	similar to ENSANGP00000004277	ATGATCGATAGACTGGTGGATAGGGTCTCGTCACTTGAGGAGAAAGTTGTAATGCAAAACTCTAAGCTGGAAGAGTTGCATGATGATCGCTTTCTGCTCTCTCAAGAGAATAAGATACTTAAAGATAAATTGGAGGAGCTTACGCGAGTGATGCTCAAAGTGGAAAATTTTGTTGATGGTGTTGATGGGAGTAATAGTACCGGTGGTGATGCGAATAATAATAACAACAACATGCGCAATAACAACGAGTGTGATTTCGATGCATCACGTGTTTTCGTCTCGCTTAGGGACATTGAGTCCGCTGATGCGATTAGGGGCGCAGGCGCTTCCACGTCGACCGATACAGACGATTTTGAGGTCTGTAAAAGTCGACGTCGCATTCAGCTGGCAGCCGCCCCT…	372						3e-48	100				5e-56	99.0291
NV15549-RA	XM_001602828.1	similar to ENSANGP00000004677	ATGAGGCTAGATTTCAGAGTGTCGTTAAATCCCGTGAGAATCCTGAAAAATGAGGCTGAGGAGGAGAAGGCTGAGACCGCCAGACTGAGTCTGTTCATTGGTGCGATAGCCATTGGTGATCTTGTCAAGTCAACTCTGGGCCCCAAAGGTATGGACAAAATCCTTGTGGCTCATGGACGTAGCGCTGGTCAGGTGCAGGTCACAAATGATGGTGCTACGATTCTGAAAAGCGTGGGTGTCGACAACCCAGCAGCCAAAATCCTTGTGGACATGTCCAGAGTACAAGACGACGAGGTTGGAGATGGTACCACTTCCGTAACAGTGTTTGCTTCTGAACTCCTGAGAGGAGCAGAGAAACTCATCGAACAAAAGATTCACCCGCAAACCATTATTGCTGGA…	28						8e-119	97.5962				8e-42	98.7952				3e-115	100
NV14672-RA	XM_001606031.1	similar to ENSANGP00000006233	ATGGCGTATCCGAAAATAACCGAAAGACTCGTACAAAGTCCCTTCCACGCACACAAGCACTCTGAGCGGAGTCTCAACGTCAGAGATTTAAATATCCCAGGAGCTGGTGACCCGAGCACGTCGTTCCTGCGCGCAGCTCGAGCAGGCCAGCTGGAGAAGGTGCTGGAGTTCCTGGACGCGGGCGTCGACATCAACGCCTCGAACGCGAACGGATTGAATGCCTTACATTTAGCGGCCAAAGATGGCCACTTGGAAATCGTTAGGGAGTTGCTCGCTCGTGGGGCAATCGTCGATGCCGCGACGAAAAAGGGAAACACCGCGCTGCACATCGCCTCTCTTGCTGGTCAAGAGGAGGTGGTGCAGTTGCTGGTGCAGAAGGGAGCCTCGGTCAACGCGCAG…	19						1e-10	35.6643				6e-35	93.0556
NV15044-RA	XM_001602912.1	similar to ENSANGP00000006257	ATGGAGGACTCATCGGATTCGCAGAAGTGGCAGCAGCATCTTGCTCTTCTCCGAGAGCAGTATGTGAACCTCTACAATAATTACACAGAGTTGCAGCAGAAGTATGCGTTGGCTACTGCTGAGAAAGAGGACCATGGGTTTGTTGGAAGGCTGCTGTCTCAGATATCAGCACTGTATGAGGAACAGCGCTACAGTGATGTAACAGTGGTGTTGAGAGACAGAAGTATTCCAGTTCATAAATTTGTGATTGCAGCGCGAAGCGACACATGGAGCTCGCTGCCAGAAAAAGCAGTGTTAGACTGGAAGAATTTAGATGGAAATGTAGGTTCTGTTTTATTGAAATGGATTTATACAGATATAGTGAGCCAGGATCAGTTGACGCTTGAACTGATGAAAGCA…	22						1e-80	100				4e-19	100				7e-86	100
NV14773-RA	XM_001599716.1	similar to ENSANGP00000006721	atgttgggaataatcgttctatgcgtggctttcgttttggctagtggtaagtacctttttatatgagttgaatatatcagttgtccattgcataaattcatacaaaatgttggttacgttgcatagggaaccctatcccggcgtcacccatagcgagaccagctatggatcccttctatccgcagggtcgcatagttggcggtcgagagacaacgattgaagaacacccctggcaggtgtctctccaggtcttgggctttcacttttgcggtggaagcatcatctctgaggacacgattttaacagctggtcactgtaccgtcagctatccagcttcgatgatggcagttagacttggcagttccagaaccgacagaggaggtgtcctgcacgaagtcc…	21						5e-139	100				3e-138	100				2e-133	100
NV14774-RA	XM_001599741.1	similar to ENSANGP00000006721	ATGGTTCGACTCATTGTCGCAGCGTTCATTTTTGGCTTGGCTGCCGGACATGAAAATGTTCATCCGCCAAAGTCCATCATAGGCATCAACCCTTTCACCCCTCAGGGTCGCATTGTCGGAGGTCGGGAGACTAGCATAGAGGAGCACCCTTGGCAGGTATCTCTTCAGTTTCTTGGATTCCACTTCTGCGGTGGAAGTATCATCTCTCAAGATACAATCCTTACTGCCGGTCACTGTACGGTCAGCTATCCAGCCTCAATGATGTCCGTGAGGGTTGGAAGTTCCAGAACTGCCGACGGTGGAGCTCTTCATGATGTCCACGAGATTGTACGCCACGAGAACTTTAAAACCAACATCTATGGTATCCCGGAGAACGATGTGGCTTTGCTCAAGCTGAAG…	21						1e-137	98.419				4e-133	100				1e-139	98.4375
NV14776-RA	XM_001599828.1	similar to ENSANGP00000006721	ATGTTACGCGTTAGTCTTGTAATCCTCGTTCTTTCTTCGGTGCTCGGCACTTCTCTAGGTGACCCGATCCCCGCTGGTCGCTGTCGACCAGTTCTGGATTCGTTCTATCCTCAGGGACGTATAGTTGGTGGTCGGGAGACAAGTATCGAAGAACATCCCTGGCAGGTGTCCCTCCAGGTGTCAGGTTTCCACTTTTGTGGCGGTAGCATCATATCCGAGGACACAATACTGACAGCTGGCCACTGTACCGTCAACTATCCAGCCTCAATGATGTCCGTGCGGGTTGGCAGTTCCAAAACATCTAGTGGAGGAGCACTTCATGAAGTTCAGAAAGTTGTTCGCCATGAAAACTATAGAACCGGATTTTATGGTGCCCCAGAAAACGATGTTGCTGTACTG…	21						5e-146	99.6016				4e-148	99.6063				3e-134	100
NV12891-RA	XM_001602048.1	similar to ENSANGP00000007115	ATGACTGCACAGGGAATAAAAATAGCGCTGCTTGTTACGCAGGGTTTGAACGTGAACCTGGGAGAGGCGCTTCAATTCCTCAGGGAATATGATCGGGAGGCTTCCTCGGTGTGCAACAGAGTTATGACGGCGCAATGGAATTTCGCTACAAATATTACCGATTCAAATCGAAGGAAAATGCTGGAGGAGCAGACGGTAAAACTGAAATTCGAGAGAGCGTCTTGGCGAAAAACTGTGAGCTTTGCTTGGAACCGAATAGCCGATCCACTGGCAAGAAGACAACTGAAAATTATCGCCGTCAAAGGACGGAATTCACTGACCGATGACAAGTTCAACGAAATGCATCATTTAATCATGGAGATGAAGGAATTATACAACCGAGTGAGATTATGTCCATAC…	10						2e-79	72.9469				3e-82	73.5849
NV11292-RA	XM_001600551.1	similar to ENSANGP00000008517	ATGCATCATGTGAAGGACACGCAGGATCAGTGTGGAACCATGCAAGGTGAGATTGGGATGGTCAGAATCACGAGTGACTACGGTGGGGAGGTGACGGCGAGCATGAAGTTCAAAGAAACTCAAAGAAAGGAATTAGAAAATACCATTTTCTCGAGACGACGGAGCTTTGGTGGTGTCGGAGAACGGGAGTCGAGAATCATTGAGCAACAACTCCCAGCTGATGATGTATCTATTTTTCAGATCCGCTTCATCCTGATTCAGAACAGAGCAGGCAAGACGAGATTAGCCAAATGGTATATGAACTTTGACGATGATGAGAAGCAGAAGTTGATAGAAGAAGTGCACGCAGTGGTGACAGTCAGAGATGCAAAGCACACAAACTTTGTCGAATTCCGAAAC…	4						1e-22	97.9167				2e-44	75.2066
NV50124-RA	LOC100120276	similar to ENSANGP00000010020	ttatggatagaaacaattcgacgagcctaaatcatagattttaagagataacgaaaatgacatcttttcgtggaattttttaaaaacttaaaaactaggactgcgatcgaaaatttatgaattaggagaccttcgtcaagtggcagtagtattcgactcgataaatttgaatggactaatcggagtgagagagagagagagagagagagagagagagagagagagagagtgggaggagcagttcagcagtaaataccataaaattccatgggcacagtttcatgttatgcggatgatagtgagcgtggtgtggcactaagtgacccgcccgttgcatggtgggccatgtatcannnnnnnnnnnnnnnnnnnnnnnnnnnnnnnnnnnnnnnnnnnnnn…	10						9e-44	100				9e-44	100				1e-43	100
NV14881-RA	XM_001603969.1	similar to ENSANGP00000010161	ATGAGTGACTCAGAGGATGGAGATTTTAAAGTTACAGGACCAGTAGACAATGCCTGGTCTCTGAAAATTCCAGAATTCAAGCCAGAAGACAACCCAAATCGTCTCTTGGAAGAAAGTTCTTTTGCCACACTTTTTCCCAAGTACAGGGAAAAGTATTTGAGGGAATGTTGGCCTCTTGTGCAGAAAGCCCTGAGCGAACATCATGTAAAAGCCGAGCTTGACCTAATTGAGGGTAGCATGACAGTGAAAAGCACACGAAAAACGTGGGACCCATATATTATTATTAAAGCTCGTGATATGATAAAACTAATGTCACGTTCAGTGCCATTTGAACAGGCAGTTAGAGTGCTTCAAGATGATATTGGTGCTGACATTATCAAGATTTCATCCTTTGTTAGA…	21						1e-162	100
NV14684-RA	XM_001600760.1	similar to ENSANGP00000010319	CGACAACTGAAACGCTATAGTCTCGCGGTTTTCCCGTTTGTGTTCACGCGAGAGTTTACAAAATTTCTGTGTCGGTGATATTTCGATGGACATTTTATTGTTCTATTTAGTGAAAAGCTTGAGGGATAGCATCGTGCAGGCCAGCACTAGTTCAGGGGCTTTAGAGTACAAGTTTCGCACAACGAGCGAGATGTGCGATTCGAAGGACGAGAAGAGCTTCGAGGAATCGAGTCGAGGCCAAGTATTTTTCCATGGATTCGAGGATTTCGACGTTGCCGAACTAGTGGAAAATAAGATTTCACCGGATCAAGGATACGCCACTACTCCGGAATTCGTGCAGAGGGCGGTGATACCGGAGTGGATGCTGAGGCGGATAGATTCGCATGACGCGACGGTGCC…	20						5e-44	100				5e-44	96.3855				1e-43	92.9412
NV11190-RA	XM_001605813.1	similar to ENSANGP00000010449	ATGAGCTGCTTATTCAGCAAGAATCTCTGCAAGCCCGTGGCTGAAAGCTGTTACAATGATCTCGCGTTCGGCAGGTGCATACGGATCGAGGACGACACGTCGGAGAAGGACCTCTACCAGTACAATTTGGAGCCGGAGGAACTGGAGTTGCTGCGGATGCAGCTCGAGAGACTCGAGTACGAGGGCTACAAGTGGCCGCACGACTACACCCAATGCGTCATGCAGATCCTCCTCGAAGACCTTCGCTACAGGCTGAATAACGACGCCGAGCTTCTCTGCAAGAACAGCAAGCTCAGGCCCGAGGATGTCTTCGACGAAGTCGATAACCAGGTGGTCGTCGACAAGGACGGCGGCATCGGGGACGCTCAGGATCCCGTGGCCATAGTCAAGTTCACCCCG…	3						2e-108	79.3388
NV14507-RA	XM_001606541.1	similar to ENSANGP00000010547	ATGTCGCAGCGTAGCATTACATCGTTTTTCAGCAAAGTAAATCCAAAATCTGATAAAGATGAAGTAGAAAGCGTTAAAAAAAGTGATTCTAAAGTGGAAAATACTGACATCAGCAATGGAAAGCGTAAAAGGGACAAGAGCAGTGAAGTTAAAAAGTCACCGTCGTCACGAAAGTCGGCTGCCAAAGGGACCGATAAAAAGGTGGAACCAGCTGTAAAACGTCGAAAATCTACTGCTAATAGTAAACAATCTCTTGCTCAGAAAAAAACAAAGGCAAGTACTCAGAAAAAAAGTAAAAAGAAACAGGAAGAAAGCAATTCCGAAAGTGAGTCAGATTCTCCACCAACCAAGGAGGTTGAGGAGTTTTCATCAGAAGAAGATGATGGTCCCACTGAAAGG…	18						0	100				0	100
NV12908-RA	XM_001602664.1	similar to ENSANGP00000010625	ttatacgtaataatagtatctcataacataatttatccagtcgacgaatgcagaaactctgacgaacacagccggcgcaccgtaagctccacacggtatgaggccccaagagactacaccaataatttcgatcgtgccattgtcagtctgtccgataagtggtccaccagaatcgccctgagaaataaatgaatcgtaaatatgctaatcaatgatatgttacagagaagcttaaaagatgacactcccagtttgtacctgacacgcagaaaatcctccagtaagtggtccagtgcagacattcgtgtcgtgcacgttttcccacatttcgcccagagcacggaacgcttgtctgcatgtagcgaggtcaatgataggtaacgtcaccttttgcaatac…	10						3e-82	80.3109				4e-82	80.7292				5e-82	86.3636
NV12909-RA	XM_001602691.1	similar to ENSANGP00000010625	atgctgtctttgaaactcatcgttcttagctgcctggcgggacttgcctgtgccgcctgtacgtgaccatctttatacttatcctattcaatttagttcataaaaacaaacgataaatatcattaaacgcaacttgttttttttttcagaccgaccattttttggccaggccaaatctcttgcggatttcctcaagttcaatcgcattataggcggtcaagatgccctaaaaggtgaatttccgcatcaggtcagtctgcaatggggctatcccccctttgttgcctatagtcacttgtgcggtggttccatcatcgatgagagctggatcttgactgctgcccactgcgtgaacactttgccaaggtctggggaattcgtagtcagagcaggcaagca…	10						2e-61	100				7e-52	100				7e-52	100
NV14520-RA	XM_001606747.1	similar to ENSANGP00000010625	ttagttgctggtcatcttctgcgtgatccagtcgataaagtgagaaaccctgacgtagacagacggtgcacctggtgctgtgcaaggagacatgccccaggacactattccgacgagcttagctacgccgttcttgttcttcactatcagcggaccacccgagtcaccctgcgaccaacaaacagtttatcattattcagtacgaatgttggactgattgaacaaagtactcacgctgcaagcggagtgttctccggtgagtggtccagtgcaaacgttggtttcgtccacgagattttcggttcctggaatgattgtcgctatcgcctgacgacattccttgcggctgattattggcaggtcgaccgtctggaggatctggggatgatcctgattttc…	18						6e-89	87.5676				1e-87	87.4317				7e-89	87.5676
NV15335-RA	XM_001605102.1	similar to ENSANGP00000010625	tcaatttttatccataatagcagaaacccagtcgataaagtgagaaactttgacatagacagcaggtgcgccacgtgatccacaaggagacagaccccacgatacgatcccaataacctgagtctcaccttttccgttctttgtggtcaaaggaccgccggagtcgccctgaaaccaaacaatatcttttttatcgaaaattggcctttaatcacttgggcgattgacaaagtacgtacgttacaaggggattgtcctccagttaacggacccgtacaaatgttggtatcatctacatttttaccagatcctggaataagttcttctagtgcgctttggcagttttcgcgactgaggatcggcaggttgatcgtttggaggatatgaggaaagcctgca…	24						6e-57	99.0654				3e-26	98.1818				1e-53	100
NV15083-RA	XM_001604239.1	similar to ENSANGP00000011065	ATGCCGCGTATTATGATAAAGGGCGGCGTGTGGCGCAACACTGAGGATGAGATCCTCAAAGCCGCCGTCATGAAGTACGGCAAGAATCAGTGGAGTCGAATAGCTTCCCTTTTACATAGAAAGTCGGCCAAACAGTGTAAGGCCAGATGGTTTGAGTGGCTAGACCCAAGCATCAAAAAGACAGAGTGGAGCAGAGAAGAAGATGAGAGGCTTCTTCATTTGGCAAAACTCATGCCCACACAGTGGAGGACTATTGCTCCTATTGTTGGCAGAACAGCTGCTCAATGCCTTGAACGATACGAGTACTTGCTAGATCAAGCTCAAAAAAAGGAAGAAGGAGATGAAAGTGTTGATGATCCAAGAAAACTGAAACCTGGTGAAATTGATCCCAATCCAGAA…	22						3e-36	100				9e-42	98.7179
NV10745-RA	XM_001606056.1	similar to ENSANGP00000011201	ATGATTTATAAAAACACTACAGTCTCAGATACAGTCATATGCTTTGATAATAAAAATAACACGGAGAATGTAGACGTCGAGAAAAATCAAGAAAATGAAAATAATGCAGCGAATGCAGATGGTAAAACAAATCTTGAAAAAATAAAGGAGCTCTTCAGTATGGTTAGTGATTATATGAAAGAAAATCGACTGGTACAGCACACACCTGATGTTGTGAATCAACAACTTCTAAACAGAATACAGTCGGCTCTAGACGAATTAAATCTCGAAAATCTTGAGAAATTATACAACGAAATAGAGAATATTAATTCGCCAGAAATGGAAGAATTGAGGTCCATTTTTATTCAAATGATTCCTTACGTGGGTACAAAATCTAGTTCAATATTTCTTCGAGATGTG…	2						3e-66	96.6102
NV16552-RA	XM_001606619.1	similar to ENSANGP00000011584	ATGGAAACTAGCAATTCCACGAGATCGATAATGTCGTCGACGTTGCGCGCGCAGTCGACAGGTGGCGAGCTGACGAACCTGAGCAGCGCCGGGTCTGACCGGACCCTGGCGACCTCGACGGGTGGAAGCTCGCACACTCATAGCCACAGGAAGCATCACAATCACCACAGAAGCCGGAGTGCGCCGAGGGCGCCCGAGAAACCACCGCGCAAACGACACATGAACCCTGGACAGAGCCTCGCGTCCATACCCAGCCAGATCAAGCTGTCCATGCTCAACAGCGGCCTCATTTCTTTCGCAGCAGAGGAACTCGGCCTCGGAACCACATTGCCAACGGCACCCACGGAACTCGCCCAGTACCCGAAGCTCTGCGAGCTGCGCAGAAAGTTTCCGGTCCTC…	40						7e-101	83.913
NV15336-RA	XM_001605137.1	similar to ENSANGP00000011975	cagaatgcatatacatttatttattcaatctattattaaaactatatttaatataaataagttgatcgctataatttatgtgttctctttgatcctatcttcgatccagtagacaaaagcggaggccaaagtgaatacagtcggtgaacctgttttgccacatgggtatggcgaccaagatgcaatgccgattaagactgggcgtgagtcgggatcggatttaagctgaaccagaggtgcacccgaatcgccctgaaaatattcaatcacaataaaaacattccaacattttagtaccaccagatattatcatcaaacaaattaaattataaaattcgaaaattgctctttaataaattattgaaatcaatagaacttacaaggcaagcagttttggtc…	24						1e-114	88.6957				3e-112	89.2857				4e-109	89.0411
NV17545-RA	XM_001600554.1	similar to ENSANGP00000012072	ATGACCGAGAGGGAGGACAACGTTTACAAGGCCAAGCTCGCCGAGCAGGCCGAACGCTACGACGAGATGGTCGAGGCCATGAAGAAGGTCGCCTCGCTGGACATCGAGCTCACAGTGGAGGAGAGGAACCTTCTGTCGGTGGCGTACAAAAACGTGATCGGCGCCAGGAGAGCCTCCTGGAGAATCATCAGCAGCATCGAGCAGAAGGAGGAGACCAAGGGAGCCGAGGAGAAGCTCGAGATGATCCGCCAGTACCGGTCCCAGGTTGAGAAGGAACTCAAGGACATCTGCGCGGACATCCTCGGCGTTCTCGAGAAGCATCTCATCCCCTGCGCGTCCACCGGAGAGTCTAAAGTTTTTTACTACAAAATGAAGGGAGACTACCATCGCTACTTGGCC…	89						6e-65	98.2906				3e-64	98.2759
NV12549-RA	XM_001607886.1	similar to ENSANGP00000012173	CCGGACGCTGGTCCACCAGTTCGTGTTCGCCAGTCCCAGTGTGCGCAGTCGGAAAGGAGCGAGCTGACGTTTGCGACGAAATCGAAAGTATATCGAGAGCGGTCAAGATGTTGCTAATTCAGCCAACAGAGGAAATGTCCAAGCTGATCCGCGTGGAGCTCAACGAGAACGTTGACACGCGTGAAAAGGACTTGGCATACATCAAAGATTGGATTTCGAAGCAACCTCATTTACCTAACTTTGAAGACGACTACAGGCTGATGACTTTCCTGCGAGGATGTAAATTTTCCCTGGAAAAGTGCAAGAAGAAGCTGGACATGTATTTCACAATGCGCGCTCTTGTCCCAGACTTTTTCGCTAACCGAGACGTCACCAGGCCCGAAATGAGGCAGATCACAA…	8											5e-81	100
NV15478-RA	XM_001601418.1	similar to ENSANGP00000012201	ctcgctataacataatacataggcttccaataatttgctggaatttaaactcgctcaccacgcataatcaggaaaaatactcgcccgagataaggctcttattgtttatcgtatacatatgaaaagaaaaaaaaagatactatcctgtagtcgaagctgaaagccagcgcgattcagtcgcccgcacatcaaatattgacgctccggcgtcgaaaaatttaacagctgtaaaaatacaagcctcgatcaagagctcgcgcgtacgtggctgctgcctgtaagcatcgctcatttcggccccggcgtttacgagtgtgcatcattagacctgttttttcgcagaaaagacgtaaaaaagaatcggctcgtccgcggtaaaggggaaagagcccaggtgag…	27						1e-69	83.1169				3e-67	82.5503				2e-66	82.5503
NV12295-RA	XM_001606242.1	similar to ENSANGP00000012218	agatttagaataatttattatcgctactggaaattacacacgtatataaataataaatataggcacgtctcaaagcgtgcggctcttaaaaaactagtaacgaacgtgcatacttttcgcattgtaaaaatggcacaaacacgataatggataaaaagtgaatacagagagtatgagcgtaagtgggctaattgtgctcgcagaagcagccgtcgatggaattctccatgatccaatcgagatagcgagtcacccgagtgtaaaccccgggatagcctggtctggcgcatccgtttccccacgagacgacgccaatcagctcgtacttcttgtccattcgctcggctaccagaggacctccgctgtcgccctgaaagcacgaatgaaagaaattaacca…	7						2e-48	98.1818				7e-38	83.3333				3e-36	93.3333
NV11189-RA	XM_001607783.1	similar to ENSANGP00000012279	attttgtacaaatgatagaacatttattttcgttagaaaaatatagaaaaaaaaaaattgtacattcagttcgagaggactaagtctcgcaaggactaaagtatatgtataatgatataacgtagatatataaaggttgtatatgcggtgagacagttagagatagtatatgtatacaccattattattataacgtgttattacagaaatcttagcggcgcgcaaacatagtcgtgggtatgcgatatacatatatatatatttcggtagtctggttagtacacgatagagaagataaataacctaaagatacagctgcgtaattaatacaacgccaggagtaattacgaggcgcgattattctcgttcacgtataatcgtatgtaaagaagagaaaga…	3						5e-38	100				4e-37	100
NV12334-RA	XM_001608002.1	similar to ENSANGP00000012985	CACGACCAGTAGTGTGTTCCATACATCCTGCACCTATATCACTTTATCCGTCGTCGTCGCGGTTATTCCTCCGTCTCTCAACAGGTGTTGCCTCGGTATACGTATAAAATTTTTTCTCTCGTTCGTCGTGCAGTACATACACATCGTCACTTCGAGGGAAATATAAAAACGAGATATGATGTCGGAAAGCGTGACGGTGACTGTTCAGGACGGCAGCAGGCCTGCCGGTGCGGCGAAACCAGGTGATCCCGGACAGGGCAGCTCCTTCGCTCTGAGATTCAACCCGCTCTACTTCCGCAGCATACCTGGACTTCTGAAGATCGCCCAGCTGATACTGGGCATCATCTGTCTCGCCTGTGGTTCTCCGGCTCTTTATGGCGGTACCCATTGGTTCCTCTT…	7						3e-41	77.3913
NV17705-RA	XM_001600151.1	similar to ENSANGP00000013320	ATTGCTTTGATATATCCCTCGATCTGTCGGTTCGATTTTAGGGAAGAAAATGATCGAGAAAAGGTCTCGGATGCGGTTATACACCCTTGGACTGATGCTGGCGATTATTCAGATTGGATGCGTTGCAGCAAGAGGAACCAAATATGTTACTTGTGGATCAGTCACTAAACTGTTGAACACAGACTACAACGTAAGGCTACACTCACATGATATCAAGTATGGCACTGGTAGTGGACAGCAGTCAGTTACGGCAGTAGAAACTAAAGAAGATGGAAATTCATATTGGCTAGTCAAGGCACCAACAGGGAAGCAATGCGGTAGAGGAAAACCTATTAAATGTGGAGACACAATTCGCCTGGAGCATGTGGCAACTAAGAAGAATCTTCATTCCCACCATGT…	108						2e-69	83.0065				4e-70	83.1169				4e-70	83.1169
NV10445-RA	XM_001608001.1	similar to ENSANGP00000013861	ATGAAGATTGCAATGAATTGCCTCTGTGTGCATTTAGTATTGGCGTTGTTCACCTCAGTTAATGCAGTAGGTTTTCATGGATTTCATTTCAAAGGGCTCGAAGAGCCTGCGTGGATAGGACCTCGAAAATTAGATCAGAAGTGGATTGAACAGCCTCTAGATCATTTTAACCACCGCGATAATCGAACCTGGCAAATGCGCTATTATGAAGAGGACAAGTATTTCAATGGCATCGGCCCCATATTCATTATGTTGGGAGGAGAATGGACCATCAATCCGGGCTTTTTGCAAAATGGTTTAATGCATGATCTCGCGAAGCAACACGGAGCTTTAATGTTTTATACTGAGCACCGTTATTACGGAAAGAGTTACCCTACGCAGAATATGAGCTCAGATAAT…	1						3e-43	68.8				1e-40	70.5357
NV18470-RA	XM_001599315.1	similar to ENSANGP00000014005	ATGAAGGAAGAGCTGTTCGTCGACACTTCCAGAGGCTCCAAGTTGAAAATCAATCTGGACATTGTGATTTCTTCCATAGCTTGTGACATGTTGTCGATAGATGCTATGGACACGACAGGGGAGACGCATTTAGAAATACAGCATAATATTTTCAAGAGGAGGTTGGATCTTGATGGAAAGCCTATAGAAGATCCTAAAAAGACAGGTATTGCGGATCCCAAGAAAACAACTGAAAAGCCAGCAGAAAATGCAACTGCAAAATGTGGCGACTGTTATGGAGCTGCAAGCGAAGAGCTTGGTATAAAATGCTGTAATACATGTGAGGAGGTGAAAGAAGCGTACAGGAAAAGAAAATGGGCTGTCCACGATACTTCGAGGTTTGCACAATGTAAAAATGAT…	204						1e-50	100
NV11350-RA	XM_001602475.1	similar to ENSANGP00000014123	ATGCGGAACTGCTACTTCGTCGTCGGCATCGTGCTGCTGTGCTGCATTCAAGAGTACGCGAGCAGCTCGTGTCCGCGCATTTGTCCGACGAGCGGCGAGCCGGTATGCGGCAGCGATGGTGTCATTTACGCGTCCTCCTGTGAAATGCGGAAGAAGACCTGCGGTAAAGGCGTGAGCGTAGCGACGGAGAAGACGTCCTGTCTGAGATCCTCCGGAAGCAAGTGCGAGCATCGGTGTCCCGGTGACCAGGACCCAGTCTGCGGTACCGACGGCCGCACCTACCTCAACAAGTGCATGCTCAGGGTGGAGATATGCCGCGTAGGCATCGAGCTTTCCCATCTCGGACCTTGCAACAACATCTCGGCCCATCGGGAGAACTGTCCCGTCTCCTGTGACTTC…	4						2e-49	100				8e-57	100
NV13317-RA	XM_001605023.1	similar to ENSANGP00000014133	ATGCGGGACGGCCTTGTTAAGTTGTTACAGAGCGGCAGGGACCTAAGTGTTAAGAATCTTGTGTACTTAAGCTCAGAGCAAGCACTAGCTGATGTAGCTTACTTCATACAAGGAATGCAAGCGGCTCAGCAGCTACCCGACACCTCTAGATGGATCATGTTTGGTGGCTCCTATTCTGGTTCTCTGGCAGCCTGGATGCGTGCTAAATATCCTCATCTTGTTCATGGTGCCATGTCTGCCAGTGGCCCACTACTTGCACAGATTGATTTCCAACAATATTTCATCATTGTTGAAGAATCGCTCAAAACGCATTCTCAAGCTTGCGTTGATACGATTGCAGCTGCGATTCGACAGGTGCATATAATGCTGCGTCATCGCATCGGCCAGCAAGGCTTAGAG…	12						2e-100	68.7719				2e-100	68.7719
NV17841-RA	XM_001601222.1	similar to ENSANGP00000014849	AGTTTGAATAAAACGATACTCGTCCGAACTGCAGAAATACAGCCAATGCGAGCCAGGAGAGAAATAGAGAAGCGTGGAGAAAGAGAGAAGAGAGGGTGCGAGCGAAGCACAGCAGCTGCGGCGGTGGCGGAGCAGGGCCCATGGCGTTTCGGGTTAACTACTCGACGAGCGCGACAGGATAATCGGCGGTTGATACTACGCGCGAAAACGAGTCTGACAGCCTGACTCTCCAGCTCTCAGGCTCAGCTCGGCCGGACAGGCCTAGATTCATACCGCAGTGCTGACAGTTCAGTTGCAAACACGCGCGAGGACAAAAAAACGCCGAACCAAAGCCATCGCTTATCCTCTGGAAGTCCACAATGGGCACAGTCAACGAGCAAAACAGCCACGTTTCGTCGA…	116											0	86.5385
NV14706-RA	XM_001602079.1	similar to ENSANGP00000015196	ATGGCTTCGGCACTCTGGCACGCCTCTGGGAGTAGTTTCGCCGCCTCGCACGCCCCCGTCTTCCTCCTGCTGCTGCTCCTGCTGCAGCCGCGCGCTACTACAGAGTGCGACCAGAGGTTCATAAGCATCCCCGACGGGCCGCAGAACGGCACCTTCCACGCGCCGAATCTCATCAACCCGGAGGGCGAGTCTCGGCAGTGCGTCTACACGTTCCTCGCTGGGCCTCACCAGCGCGTCGAGCTCGTCTTCAGCACCTTCGGCCTTCGCGGCTCTCCTCCCGACTGTGTTCACGAGTATATGGACGTCTACACGGAGATCCGGACGGACAACACGAGCAAGCTGATAGAGACGCCGTTCGGGGGCAGATACTGCGGACCGATTCCGCCCCGTAAGAGGGTC…	20						5e-149	75.1366				1e-178	73.8255
NV13735-RA	XM_001599901.1	similar to ENSANGP00000015763	GTCTGCAAGCCTACAACGCCGCAACGACAGTCGAGTACTTCTTGGCAACTCAATAATCAAACGGTGGTCTATTGGTTTTCGTCAATATTTCCAATTTAATTGTGGGTCAACAGTGTATTAGTCGTATTCTGTATTCTGTAAGTGCATATACACTGGCGTCTCGTGTCTGATAACACCAGTTTTTTCCTACTAAATTGGATTGAAATAAATTCGAGAATGGCCAGCAGTGAGGATAACAAGAGTGAAGCTTCTGTGAATATGGAGAATGAAAATGATAATGCCGAAACAGAGGACACTGAGAAAATTATGATCATTGATCCAGAAACTGAAGAACTGGACTTTAACCATTCCCGCTTGACTAAACTGGAAAATTTGGAACCATTGACTAAGATAAAGAAG…	15											5e-71	100
NV11369-RA	XM_001603154.1	similar to ENSANGP00000015958	ATGGTGGCAGCTGCCACTGCCACTGCTAGCGCCCTTGCTGCTAGCGTTAGCGCGTTGGCAATGCAGGATCGCCAGGACCTCTCCTCGCAGTACAATCATCAGATGCAGAGTCAGCACGCGATGGCGCACCAAACGTACAACACGATGGGTTACAACCAGCGCAGCCCGATGACGGGCATGGGCCCGATGGGCATGAACAACTACGGGAGCATGGGCTCGGTCAACCCCATGATGTCCCCGATCAACTCGATGAACTCGATGAGCGGCATGGCCAGCGGCAACCCCATGAACCACATGATGATGGGCGGAGGCGGCAACGCCGGAGTCGGCAATATGGGCAACGCCGGCATGAGCAGCGGCATCTCGCCGATGAGCGCCATGAGCCAAATGGGCAACGTC…	4						2e-25	97.9167
NV50890-RA	LOC100116144	similar to ENSANGP00000016315	atgccggagccggaatgtcagtacgacagtcccgtcatctacgacatgttgtatgacacttataacgatttatgtcgcgtttttgcggcccagtgcttggatcacgattattcggagagtcgctcaaatgccaacttcaggaggcatcgcggaaagagcgatccactttgtcccatgaagtcagccatcgggcgaccctgcatcaattcgaaaatattcgaattaccggtagctgcaccgatgaataaaaaagtgtcaatctaaaactataaaaaatctatctataaaaataaaaaataaaccaaaatctcctaaaaccatctacaccaggcatagaaagttgctaaatgaaaatattaaaacctaagcacataaagcctgatctaaatcaatttacca…	313						2e-47	98.2906				6e-46	98.2609				1e-46	98.2759
NV10356-RA	XM_001607785.1	similar to ENSANGP00000016511	ATGAGTCCAACGTCGAACCTCCGAGACGTGTCTGAGAAGTGCGACGCCGTCGCCTGGCCAAGGAAACCGACCACCGAGAGAACGACGAGCGCATCGCCGTCGACCGGGCCACTGCTGTCCCATGTGCCATACCTAAAGAAAGGGCGCGGCGATACTTCAGTGGACGGAGATACATGGCTCAACTCCATGATGGAGTTCAATTACGACGAGGATTTGTCACAGAACAGCTTCTTCCAAACTCTCCAAGAGGACTACCAGCCAATCTTCAACAGAGCCATCGGAGAAGGTTGGATCATATGTGTTCCTCGCTGTGGAACATTTACAAAGGGTGCATTGACCAAGGAAGACTTTTTGGGTCATATATTAATTCCCAATGACGAATTGCCTGGTACTCATTTT…	1											5e-51	100
NV17027-RA	XM_001604054.1	similar to ENSANGP00000016620	ATGAAGGGTTTAGATACGTCTAGTCATATTTTAATATCGATGTGCGGAGTCGCGCTGACGCACAACACGTCCGCCAGGATCGTCATCTCGTTTCAAAGCCTCGTGCTGCAAAGGGTGACTCGGAACAGCGCCGGGATGTACGTGTGCGCGGCAACCAACAGTATCCAGGAAACCAGGAGCGAGCCACTTGAATTTCGCATAAAGTATGCACCGGTCTGTAAGGAGGACAGGATCGTGGTGGTGGGCGCATCTCGAGGCGAGTCTCTGGAGATCGCGTGCAGAGTCGAAGCCGATCCTCCGGCTCACAGCTTCCGCTGGAAGTTCAACAACAGTGGCGAAACCCTCGAGGTTCCGGCCAAGCGCTTCTCCGTCGAGCCAGCTGGCGGACTAAGCATACTC…	52						2e-60	95.5752
NV16636-RA	XM_001602976.1	similar to ENSANGP00000016874	ATGCCCGTGAGCCAGTTGCGAGTGACGCTGGGCGAGCACGACTTACAGGCGGCCGAGTCACCGGTGAGCGTCACCATAGCCGTCAGGAGCATGATCGTACATCCGGTGTACGAGTGCGGCAAGTGGAACAGCGACATAGCTCTGCTCGAGATGAGCGAGCCGATCGAGTGGTCCGAGAGCGTGATGCCGGCTTGTCTGCCACCCGAGACCGGACGATCGGGATACAGCGCGTTCAGTGGCAAAAGCGCCGTTACTGCCGGATGGGGATGGCTCGGAGATGACAAGGCTATCTACTCGAAAGCCAACGTTTTGCAAAAAGTGGCCGTTAACGTGATAGAAGACCAAGTGTGCAGCGAGTGGTACGCCAGTCAAGGGAAGGCGTTCCGCGTGAAATACGGA…	42						4e-77	77.2487				2e-74	76.7568				5e-24	100
NV14179-RA	XM_001607690.1	similar to ENSANGP00000016875	ATGACCGGCAAACTCGCGGCGCTCAACGTCTTCATCGGCATCCTCTTGCTGTACTTGACAGCGATTCTAGATTCTACCGAAGCAGCTAAAGACTACAACCGAAACTTGTCGAGAGGACCCGGACGAGATTACTCCGACGCAGCTAGAGATTATGAGAGAAACCGGACGAGGGCGCCGGCGAGAGGTCTGCACGTGCAGCGGATTCACCCTTGTGAGCAGGGTTCCTGTTACCCGGCCACCGGTAATCTGCTGATCGGCCGAAGAAAGCAGTTGCACGCCTCGTCGACATGTGGTCTGAACGGACCCGAGCGTTACTGCATCGTGTCCCATCTGAAGGACCGCAAAAAGTGCTTCTTCTGCGATGCGTCCAACCCTCGACAGCAGCACAACATCGAGAAC…	16						1e-56	100
NV18888-RA	XM_001601402.1	similar to ENSANGP00000017051	ATGTATCTTTTTAAACAGTTTTTAATAAGTTACTTTTTTTGTCTTCTATTACAATCATTGAAAATTGTAGTCGAAGCTCAAAATATTCAACAGTGCCCAAATCCGACAGAAATATCTCCATGCACTTGCAGTATAAAAAAAAATGGTTTAGATGTAATCTGTGAATTTACTGACTTTAATCATATAAGTAAAGCAATGGATGGTCTTAAAGGACGACAAAATTCAATCATATTTTATTTAAAATTAAGGCACAACAATATGCCAAAATTACAGGGTTTTGTATTCCTAGGCTTAGACATACATCATCTTACGATTCATAATAGCAGTCTTGCCGTTGTTGAAGAAACTTCTTTATCATCTATTGGTAAAGCTTTAACACAGCTGGATATTTCACAAAAT…	566											3e-20	100
NV10182-RA	XM_001606338.1	similar to ENSANGP00000017402	ATGTCGAAGTCGTCGGGGAGCTTGAAGGGCAGCACGAAGGGCAGCATAAAGGGCAGCATCAAGGATGGAGAAACGAATAACGGGCCGTACGACAGCCCCGGTGTTGGCGGCGACGAGATCAAGCTCGAGGCGAAGATGTCCCTGATGAACGGGGTCACCGTCATCGTAGGATCGATCATTGGATCGGGGATCTTCGTCAGTCCCTCCGGTGTGCTGCAGTACACCGGCAGCGTTAACGCCAGTCTACTCGTTTGGACGGCCTCTGGCCTCTTCTCGATGGTCGGCGCCTACTGTTACGCGGAGCTCGGCTGCATGATACGGAAGTCCGGCGCGGACTACGCCTACATCATGGAGACGTTCGGCCCATTCATGGCCTTCATAAGGCTCTGGATCGAGAGT…	1											3e-46	100
NV12857-RA	XM_001607315.1	similar to ENSANGP00000017597	ATGAGCGAAGCTCAGGCGGTAGCTGGGAATGTCGCTCAACTGCCTTGCGACGTCGAGCCACCGGTGCCCGGCGACAAGGTGCACCTCGTCATCTGGTACAAGGAGCCTGCCGATCTGCCCATATACAGTTTTGACTCGCGAGGCATCTCGACGCTGGAGCAGGGCAAGCACTGGCAGGATCCGAGTCTGGGACGTCGAGCTTTTTTCAAGTTTGCCGACACCCCGGCCAAGCTGAACCTGGAAGCCGTCAAGGAGAGCGACGCTGGCCTCTACCGCTGCCGCGTCGACTTCAAGCAGTCGCCCACGAGGAACAGCAAAGTCAATTTGACAGTTATAATACCGCCGGACCAGCTGAGCATTTTGGACGAGGACGGCAAGTCGCACATACCGTACTACGTG…	9						2e-59	100
NV15468-RA	XM_001602323.1	similar to ENSANGP00000017954	ATGCAAGTGATTTACAGTGAGAGTTTACAATCAAGTGCATTTAAGAGGTTGCTGAAGAGTCGAGCATCCCCGAGTCGCAAGCGTCAAAAGGCCGACATCTACTGCCAGTGCTGTAGATGTGACGTTATCTCCACCACCACCAGCATCGTGCCTCTCGGAGCGGTTCGGATCTGTGGCCAATATGCCGCTCAATTCGATTCTGGCTTTTTACTGACTTTCGTCAGTATCGACAGCGAGAAGCTCATGTACCTGGAGCGAAGGTTGCAGTCCGAGATGTCGAGGACTGAAGTTCTGGAGCTTCTAAAATTTTTAGAAGAAGATATGGACGCGGCGAAGATCCAGCGAGCAGCTGAGGCAGCGATAAGATTCCATCAGCGATCACAAAGAACCGAGGGAAGC…	27						1e-83	83.7563				1e-46	100				2e-22	100
NV15908-RA	XM_001603252.1	similar to ENSANGP00000018202	ATGGCCCGAGACTACGATCACTTGTTCAAGCTGCTCATCATCGGCGACAGCGGTGTTGGAAAAAGTTCATTGCTTCTGCGATTTGCGGACAATACATTTAATGGAAACTATATAACGACAATAGGTGTGGATTTCAAAATCCGCACAGTGGATGTAGATGGAGAAAGAGTGAAGCTACAAATCTGGGACACTGCAGGACAGGAGCGATTTCGGACAATAACTTCCACTTATTACAGAGGGACACATGGAGTTATAGTAGTATATGATGTCACAAGTGGAGACTCTTTTGCAAATGTCAAAAGATGGTTGCATGAGATTGAACACAATTGTGATGTTGTAGTCAACAGGATTCTAGTTGGAAATAAAAATGATGCACCAAATCAAAAAGTTGTGCTGACA…	31						7e-59	100
NV17678-RA	XM_001599729.1	similar to ENSANGP00000018316	ATGTTGATTTGTAATGCATTCTGCTATGTTGCTGCCATGACAGCCGAGATGCAGCTTGAACAAGCTTGCAGGCCAAACATAGTTATTGCAGTTCAAACTCTGGCTAAGTTTAGTTTGCAAATAAAGATTAGTGTATTTGAAGCAGATACATGTGGGGTTCTGGCGAATTGTCTAACTTTTTTTTATTATACTCTCATTTTCTTAAACTTTGTACTCATATTCGCTATAATTGCTCGCACGGTAGCGCTGGGCGTTTCTGATAATCCCGACGACGGCCGCGTCGTCGGCGGCTACGAGACCAGCATCGAGCAGCATCCCTACCAGGTGTCCCTGCGCTACAAGGGCCGGCACAAGTGCGGCGGAGCCATCATCGCCGAGGACTGGGTGATCACCGCGGCG…	102						3e-72	83.5366				1e-70	83.2298
NV12424-RA	XM_001603778.1	similar to ENSANGP00000018317	ATGTACGTACGCATAAACTTTTATTTCGCCAAAGTCAGTAGAGCCACGGAGCCCGAAGAAGACTCGAACGCCTACTGCGACGACGAGTACCGAGCCAAGTACATAGTGACCAAGTCCCTCTTCTCTTCGGGTCAGAAAGCCCCGGAAGCCAATTACGGCATCAGCAGTAGGTCTCACGGAACCGCCGCTCACCACGACGGCTACGGTGCGTTGACCGGTATCAAGAATGCCAGTAGTCGGGATAACGACAGCGATTACGACGAGACCGGCGATAACGATCACCGCCAAGATCGGCCGACGAACAACAGAAGATCGCTAGCAGCCGGTCATCAGCGATCGTCGAGCGACGAGTCCTCGACTCTGAAGAGTATCACCGGTAACAGTAGCAGCAGCGATGAT…	8						9e-79	97.7273				5e-55	97.7273				8e-46	97.7273
NV10942-RA	XM_001607829.1	similar to ENSANGP00000018359	ATGTACATTATCTCCGTACGTGTAAATATCGCGAATAATAAAGCAGAGGTATACGAGTTTTACGTAATGACATGGTGGCGCAAATATTACTTGAACTTCTTCGAGTTCCGCTGCAAGAACGGCCAGTGCATAACGAGCGAATCCCTCTGCGACGGCCTCGTCGACTGTCGAGACGGCTCCGACGAGACTCGCTCCGAGTGTTCCGGTCCCAACAGTCTTCCCTGCAATCCTCGCACCTTCCGCTGCGACTACGGCGCCTGTGTCGACGGTGACGCCCTTTGCAACGGCATCAAGAACTGCGCCGACAACAGCGATGAAGATCCCGAGAAGTGCAGGTCATCCGGCGGTAACAATGGATATCAGAACACGACTCACGAGGTCAGCTGCAGGAGCAACCAG…	2						4e-157	91.1854				2e-92	85.9296				3e-87	88.3249
NV18254-RA	XM_001600416.1	similar to ENSANGP00000018359	ATGAGTGTGAAATATTCAATTTTACAAGGGACGCCGAATTACGCTGAATTTATCAAAGAGGAAGCTCCTCCTTTTATCTGCATCGATGGAAGCGAGATATCACTGACAAACGTGTGCGACGGTCTGCCTCACTGCGCGGATTCTTCGGACGAGACGACTAAACTGTGTCACCATGTCGTGTGTCCGGTCGCAACATTCAGATGTGCATACGGAGCGTGCATAGCCCGCAGTGGACGATGCAACGGATTCGTGGATTGTGTGGATGGAAGTGACGAATTGTATTGCGACGATGATTCGGATTGCAGGGATCAGAAATTCCGCTGTCCCACGTCGTCGGAGTGCATTTCGTCCGCTCATGTTTGCGATGGGATCCAGGATTGCGCGGGCGGAGGCGACGAG…	161						7e-142	82.623				1e-52	68.5897
NV15275-RA	XM_001603226.1	similar to ENSANGP00000018685	ATGAGGCCCTGGTCGAGCAGGACCGCCGTGCTGGGCAGCATTGGACTCACCCTCATACTTCTCGGGGCGGCTGTTTACTTATTGCGGCATGTCCTCTTCCACGGCATCATTCGTAGCGCACTGTCATTATCGCCAAACTCGAACAGCTATGAAATGTGGAAGGATACGAATAATCTCCAAACCCATTTGGATATTTACTTTTGGAATTGGACGAATCCAGAAGATCTCATGAACTCCACGAGAAAGCCAAACCTCGTTCAACTAGGACCATACAGCTTTAGAGAGAGGCGAGAAAAAGTGAATATAACGTTCCATCCGGAGAACAGCACAGTGAGTTACATGCAGAAAAGAACGTGGTTTTTCGATAGCGAAAGAAGTAATGGCTCATTGCAGGATACA…	24						2e-73	100
NV14946-RA	XM_001607410.1	similar to ENSANGP00000019460	GTCAAAAATGGCGTTTAGCTTACCCGCTTTTTCGTACATTGTAGCTTTAATCGTGGATGCCTTCCTTATATTTTTCGCAATATTTCACGTCATAGCATTTGACGAACTCAAGACTGAGTTTAAAGATCCCATAGATCAGTGCAATAGTTTAAATCCACTAGTTCTTCCGGAGTATGGATTACATATTCTAATAAACTTTTTATTCCTGATAAGTGGACAATGGCTGTCACTATTTCTAAATATTCCACTGATCGCTTACCACATAAATAGGTACAGAACCAGGCCTGTAATGACAGGACCTGGTTTGTATGACCCGACTAGTATAATGAACATGAATGACTTGAATAAGTGCCAACGAGAGGGATGGGTCAAACTAGCTTTTTATCTTATGTCATTCTT…	21											2e-46	100
NV12853-RA	XM_001607289.1	similar to ENSANGP00000019861	ATGGCCGAAGTGAGACAACGTAAACATAGTGGAGGCTGCGACGGCTCGTATGTGGCCGCAAAAATCCCGATGACATCGCTGGACGAGAATGTGAACCGCGTGCGCTACAGGCAGTCGGAAACTATGGGCCACAACGATAGCGAAAAAGTCGTGGCCGACCGTCTGGGAAAGAGAGAGAGGATAGAGAATCTCTCGATGGAGAAGAAGGACGAGGGAGAGGACATGGGCCGGCCGGTCCAGGTGGTCCAAGCTCACCCGGATCACACGTTCGAGCTGGACGAGGAAGCCCTGGCTGAGATCCTGCTGCAGGAGGACGTCAAGGACCGCAGCGTCGTCGTCGTGTCGGTTGCCGGAGCCTTCAGGAAAGGCAAGAGTTTCCTGCTCGACTTTTTCCTGCGC…	9						2e-157	98.4848				3e-157	98.4848				1e-155	99.6139
NV15895-RA	XM_001601689.1	similar to ENSANGP00000020223	ATGGAGCAGAATCAGGCCCTCAAGGCATCGTCAGCGTCAGTAATCAGCAGCCTGCAGTACCCGAACGAGCGTCAGTCGCGTCAGGAGAGCCACAGCCGAGCAGCAATCTGCGCATGCGCAACAACTGCTGGCCCAAAGCAGGCCAGGAGCAAGAGGGCCCAGCCTCAAGCTTCCTCCAAGAACAGGCTGGAGGGGCAGGACCCAGAGAAGGACGACCCTGTTCACCTCAAGAGACGGGTGGGACTCGTCAGTGGGGTGGCTCTAATCGTCGGGACTATGATCGGCTCGGGAATTTTCGTATCGCCTTCCGGTCTCTTGGTACGAACCGGCAGCGTTGGCATGAGCTTCATCGTGTGGACGGGCTGCGGCCTGCTGAGCCTCTGCGGCGCCCTGGCCTAC…	31											5e-117	100
NV14979-RA	XM_001600567.1	similar to ENSANGP00000020286	ATGAAACTTGACTTGGTTCCGGCAGCCGCGACGCTAGTATTGCGCAATATATCGTTCCGATTGCCACCGGAAGTAAGACCATTGACTTATGTTCTGTACCTTCATCCAGACCTAGAAAAAGGAACCTTTGAAGGTCGAGTGTCGATCTTACTCGATATTCGAGACAAACGGAAATACATCGCGCTACACCAAAAGGAATTGAACATTAGCTCGGTTAATTTGGATTTACGCCAAAACGACAGAAACCACAACATCGAGATAAAAGAGTCTTATCCTCTGGACGAGCACGAGTTTTTCATCATCACGCCGAATCAAGAGCTGGTCATTGGCGTGTACACTCTCACTCTGACATTCTCTGGGTCGCTTCAGGATAAAATCGTTGGCTTCTATTCTAGTAAA…	22						6e-96	87.3096				5e-96	87.3096
NV10180-RA	XM_001606306.1	similar to ENSANGP00000020312	ATGAAAAAAAAAACTCAATTTCCAGTAGAATCACTTGTCGTCATGAAGCTACCACTGCTGCACCTCCTAACGCTGTGTCTGACCGTAGGCGAGCTGTCCGGTTACAATAGCAATAAACGCGCGTTTCTCCAGGCCAAGCGCTCGCGGAAGGATTACCGGCGGCTCAAGAAGCAAGAGGGAGCGCTCAAGCTCGTCGGCGGCGAGAGAGGAGCTTTCGAGGGTAACGTGGAGATACTGCACAAGGGAAGATGGGGCAACGTCTGCGACGACGAGTGGGACGAGCTCGAGGCCAAAGTCGTCTGCAGACAGCTCGGATATGCCAACGTCAAGGCGAAGCCCACGAGCAACGCTCGTTTTGGACAGGCAAGAAGACGCTACTGGATGGACAACCTTCTCTGC…	1						1e-56	100
NV50650-RA	LOC100119776	similar to ENSANGP00000020806	atgaatcacttattaaatattcaatttttatacttatgcttactgccaggtaaaaacagcggtagtgctaaggcagattcaaccttaaccatttgctttagcgctccggtaaaaactgccggagttttcggttaatccaactctacatttctctcagtgcatgtccggcaataacaccaaaggcaattaaccgtgctttcacttcgcgttggagttcgcgagcatgatttgactggcttgctgggcgcaaagcatgtccgatttcaagttggagaaatagaaaaagtgttctaccaactgcttcatggcttatactatctttatgttaaaaaggtacgccagttttttcaaaatatagatataaaattatatgcactttattatagaatagtaatgaat…	163						4e-40	98.75				4e-40	98.75				4e-40	98.75
NV10719-RA	XR_036799.1	similar to ENSANGP00000020975	ATGGAGTCAGGTGCGAGCGGAACGGTGGCACCGGCCGGGCCGGTAGCCTCGCTGGAGCTGAAGACTCGCCGGGCCCAGTTTAAGACCCAGGCCTCGACAGTCGCCACGAGGCGCAAACACGCCGTTTGCGTCCGTCGGGCGTTCAAGAAATACGGCCCCAAGAGCAACCCCAACGTCATCCTCGATGGGCTCAACATGACCGTACCCAAAGGCACGATCTACGGACTGTTAGGCGCCAGTGGCTGTGGAAAAACGACCCTCCTGTCCTGCATAGTTGGTCGCCGTCGACTGAACTCAGGCGAGATATGGGTCCTGGGAGGACGTCCAGGTTCCAAAGGCTCTGGAGTACCGGGACCACGTGTTGGTTACATGCCTCAAGAGATCGCGTTGTACGGCGAG…	2						4e-48	100
NV13283-RA	XM_001603837.1	similar to ENSANGP00000021034	ATGAGCGAGACGACGCCGTCAACGACGACGGTCAGCAACGTGGAGACCGAATATCTCGAGATCAACTCGAAGAACGCCTGGGGTATACTCGATCAGTATATACGCGATGAATGCAGCAATTATAACTACTCTTGTGAGGAAAGTAAAAAACCAGAGAATAGGACTTTTAATCGTTACAGAGATGTGTCACCATATGATCATACGAGGATTATCCTCAAAAGAGGACCATGTGATTACATCAATGCCAACCTTGTCCGGATGGATCGTGCTAATAGACAATATATCCTGACACAAGGTCCACTGCCAAACACAGCTGGTCATTTTTGGCTAATGGTGTGGGAGCAAAATAGTAAGGCAATAATAATGCTGAATAAAGTCATTGAAAAAAATCGGCTAAAG…	12						4e-50	92.7083
NV10276-RA	XM_001607351.1	similar to ENSANGP00000021292	ATGGAAGAGACGACAGACACTCGCTGGCAGTGCTGGCCGGTGCACGATGACAAGGATGTTAATGTCGAAAACTCTTTTGAAGAAACTCCTCTTCACTTGGTTATCCGAAAAGGTGATCCCGCTGCCGAACTGGTAAGGTTGCTTCTGAGACACGGAGCAGACGTCAACTTAGTCAACGCCGAAGGCGAAACTCCACTTCAGTTGGCTGTTCAAAACGAGAGATGCAGTTACAAACTGATCGAATTGCTACTGGAACACGGAGCCGATGTCGAGGCCAAGACAGCAGTTAACGGCAATACCGCCCTGCACTGGGCCGCGGCTAACTCCTCGACTTCTTCTAATAAAGACTACTACGATAGTAGCGACTGTGGCATCGTTGATCTTCTGGTGAAACATGGC…	1						2e-138	100
NV10882-RA	XM_001607654.1	similar to ENSANGP00000021373	ATGTCCGGTACGATCAGTTTCCTTCTCAAACTGTCCTGTGTTTTCAGTTTGTTTTCGACGATAGCCAGTGCAGTGGACGTTCAAGTCAACCATGAGAGCATCTGCGCGGCCCAGCAGACGTGCTTGCAGTGCTTACTCGTGCCGAACTGCGTCTGGTGCTCCGAATCGCGCAATAACGGATCGCTGATTCGATGCTCGACGAGGGACAGGTTGGAAAGCGAGAAAGATCGATGGTGCCCGGCGGAGTTCGTGGTGGCGGGAAAATCGGCGTTTGAAATTTTGGAGAACAGGCCGCTGCACTCGAAGAAGAGTAAAGACCCGGTGCAGGTGCAGCCGCAGAATATGCGCGTGACCCTCAGGCAGGGCGAAGAGCTGGTGATCCGCGTGAACTACAGCAAA…	2											4e-89	73.7069				4e-89	73.7069
NV11387-RA	XM_001603878.1	similar to ENSANGP00000021503	ATGCCTCGGCTACTCTGGCTGCTTCTACCGCTGCTCGGCGCTCGCGGGCTCCTAGCCGCGGCGCTGCAGGAGACGACCGAGTCCTCCTCCATCTACTACACCGAGCCGAACTACGCGAGCTCGAACTCGGTCGAGTCCGGCTACCGAGGACTGACCGAGCTGCCCGGTGGCAAGATCGTCAGGGGACGGAGACTACTCGAACGAGCCAAGAGCCCCTACGTGCTTCGGGAAGACCTATTCGTGGAACGGGACGCCGAGCTGAGCATCGAGGCCGGCGTGGAGGTGCGCTTCGCGCCCATGATCGGCATCACCGTGCGCGGCGTCCTACTGGCCGAGGGGGAGGAGAGCCAGCCGATCGTGCTGACGGGTGCGGAAGGTCCGTCCGGTCGGGCGGAGCCC…	4						1e-91	100				3e-65	100				3e-82	100
NV16789-RA	XM_001603089.1	similar to ENSANGP00000021624	ATGAAGTACTTTACTATTGCATTGTTAGTTGGTGCTGTAGCCATCGGCTCAAGCGCAAGTGAAATAGAAAAATTAGTAGGTGCTCAAAATGCAGTAGTGGGTGAATATCCATACCAAGTTTCACTTCGAGTTGCGGGAAACCATTTTTGCGGAGGTGCTTTAATAACCAAGAAACACATTCTTACGGCAGCCCACTGCGTCTACCCAATCAAGAAACAACCATTCCTTAGAAGAGTCATGACAGTTGTAACTGGCACAAACAGCTTGAAAAGTGGTGGTAAATCTTACAAGGTGGATAGTCTTTCATATTATGAAAAATATGTCGACAAAACGGAAGACCCAGATTTTATGTATGACATTGGTGTAATTACTCTCGCTAAAGAAGTTGAACTATCAAAA…	46						6e-60	96.4286				7e-45	100				6e-33	100
NV11575-RA	XM_001607092.1	similar to ENSANGP00000021721	ATGTCGATTTTGATGCAAACGGCGCTCAGCGAGGACACTTCGACGGGCCAACACAAACCCGAGGATTCGCGCTTCAGACGAGAGGCTGTCGTCAAAGAATTGGTTGAAACGGAGGAAGAATTCGGACGAGACCTACAGCTGGTTGTGGAGCGATACCTAAAGCCGCTGGACAATCCCGCTGTGCCGCGCGCCGTGCGTGACAACAAGGAAATCATTTTCACGAATCTCAAACAAATAGCAGAATTTCACAACACGGTCTTAATCGAGGGTGTCAAGTACTACGCTGACCAGCCACGTATGCTCGGCAAGACCTTTCTCAGACTGGAGAGAGATTTTGACAAACACGTGGCTTACTGCAGAGACGAACCCGTAGCTCAAGACTTTCTCCAGTCAAACAAT…	4						0	99.5546				0	100				0	100
NV13009-RA	XM_001605734.1	similar to ENSANGP00000021958	ATGGATTACCCGAGGAGATACAACTACGTGAGCAGGCTGTCGGATTTCCGTAAACCGCTGCCGGACGGCGAGACGACCGTACAGCGCTTGGTCCACGCGCTCCACACCACCAGGACAGGTTACAAGCGTATGCCCGGCTTCGATCCCAGCATCGACAACATCGAGTACTACCGGGCCCAGCAAACCGTCGACTGCGATGAAGTTTTTCCTCGCATTTACATCGGAGATGGTATTACTGCCAAGAACAAACCGTACCTGCAGAGGATAGGTATCACCCACGTGTTGAACGCAGCCGAAGGCAAGAAGTTCGGCATGGTAAACACGGACGCCAATTACTACAAAGACACGACAATAAAGTACCTCGGCTTGCGAATGCTCGACTTGCCCAGCACCGACATC…	10						3e-31	100				1e-30	100
NV10705-RA	XM_001604784.1	similar to ENSANGP00000022018	ATGTCCTGCGGTGTGCCGGCTCTCTTTCCACGGCCGGAGACCAGGATAGTCGGCGGGAAGGAGGCTAGCTTCGGAAAGTGGCCCTGGCAGGTGTCCGTCAGGCGGACGTCCTTCTTTGGGTTCTCGAGTACACACAGGTGCGGCGGGGCTGTGCTGAACGAAAATTGGATTGCTACGGCTGGTCACTGCGTCGACGACTTGCTGACGTCGCAAATCCGGATACGAGTAGGCGAGTACGACTTCTCGTCGGTGCAGGAGCGATTGCCTTACGTCGAGAGAGGCATCACGAAAAAAGTCGTGCATCCGAAGTACAACTTCTTCACCTTCGAGTACGACCTGGCGCTGGTCAGGCTGGAGACGCCACTGTCTTTCGCCCCGCACATATCGCCCATCTGTCTA…	2						4e-113	80.7843				5e-113	80.7843				2e-108	79.668
NV16587-RA	XM_001599674.1	similar to ENSANGP00000022422	ATGGCTCTTGCGGACGTGAAGGCGATTCGGATCAAAGCAACCTACACAACACATACTTACGTAGCTGCATTATCATCTGTGTCTCTGGACATTGCGGAAGAATATAATACTGGAAAACAGCGTGCCATTGAAGTTGAAAAGTGCAGCTGTCCACCTGGCTATCAAGGCCTTTCTTGTGAAGACTGCGCTGTTGGTTATACCAGAGCAGAAGAAGGCTTGTACCTTGGTATATGTGAACCATGTAAATGCAACAGTCATTCTCACCAATGCGACCCGGAAACTGGTATATGTGAGAATTGTGCCGATCATACAACGGGTGACAATTGTGAAATTTGTGAATCTGGGTACGAAGGCAATGCCACTCGTGGTACTCCTTATGATTGTCGAGTCAAAAGTGGT…	41						6e-104	89.6396
NV11384-RA	XM_001603774.1	similar to ENSANGP00000022886	ATGGAAGAAATGGCCGAACTCGCCGTCGCCACGTCAAGTGCCGTCCGTGCCTTGACCCTGGAGTACAAGAAGTTGCAAGAGGAGCCAGTGGAAGGTTTCCGCGTTAAGCTCGTCGATGACAGCAACATGTTTGAGTGGGAAGTGTCGATCTTCGGCCCGCCCGATACCATCTACCAGGGCGGCTATTTCAAGGCCAGGATGCTTTTCCCGATTGATTATCCCTACAGTCCGCCGAGTCTTCACTTCACCAGCAAATTCCTGCACCCGAACGTCTTCGTGGACGGCAGACTCTGCATCTCGATTCTGCATCCGCCGATCAACGATCCCTCGAGCGGTGAATCGGCTTCCGAGCGTTGGACTCCAGCTCGAAGTGTCAGAACAGTCTTGCTGTCCGTCATC…	4						8e-80	100
NV15249-RA	XM_001602081.1	similar to ENSANGP00000023545	ATGTATTCCCCCAAGAAAGTACCACTACTCTGTTTTTTAGTTGCAATCTTTGTCGCAACTCGGTGTTCAGAGCATGTCGGAACCACTGCTACTGTTGATGAGGCGATTAATAACGAATCGCAAAATACCACGGACTATCGATTACCCGACAATGTGATTCCCAACGAATATTACATTCGAATCACCCCTTTCATAATACCCGACAATTTTACCTTTGATGGCGTTGTTGGGATTAACGCGACCGTCACCAAATCTACTTCTGAAATAGTACTACACGTTGATGACATAACAATCCACAACGTGACAGTTTCAAGTATCGACGTTGACAAAAATTCGTTGGCCCAACTCGATGTAGAAAATATAACAACGAAAGAAAAGTATCACTTTTTGATTATCGAA…	24						1e-115	91.0714				4e-115	91.0314
NV15818-RA	XM_001601211.1	similar to ENSANGP00000023545	ATGAAGGCTGGGGAGATACAGCTTCATCTACAAGACAAAGAAGCGGCAGAAAAATGCTCTAAAGACATTGGTATTACTCTTGAGACTGTATACGCTACTATGAAAAATGAATTGAAAGATGCAGACGAAAAACTCAAATGCTTTGCAGCTTGTGTTTTTAAAGAAAAAGAAATGTTAAAGGATGATGGACCAATCAACGTTGCAAAAGCAATCGAAGATTTACCCGATGAAATTAAAGATGATGTAAGAGATGCTATGATCAAGACAATCGAAAAATGCTCCCAAAAAAAGGAAGCTAATGAATATCTAAAGGATGCTTATTACCTCATACCTATACATGAGGCGCATAGGAAATTTTTAATATTTCAATTCAACGATCAACTGTACGAATATTTAGTT…	30						5e-125	88.9831				1e-118	88.6957
NV13050-RA	XM_001606514.1	similar to ENSANGP00000024897	ATGCAAATCCAAAGTTACCTCCTCTCTGCCCTCCTAATATCGATCTTTGTATCAGGAATCGACAGCGAATCGGCTCGGAAAAGGATCTACGGCGGATCTCTGGCCGGAATCGGCGAGTTCCCCTATATGGTGTCGCTGAGGCGCGATGGCGTACACGATTGCGGAGGCGCCCTTATCAGCGCGAAACACGTATTGACCGCCTATCACTGTATCAGCGACGGCTACAACAATCTCACGGCCGTCGTCGGTACCAACAGCCTGAAAACGGGCGGCACGGCCTATCGCATCGAGAAAGTGCTCATTTATCCACCCTTCGACGGCGACGTCGTCAAGGATGCCTACGATCACGATATCGCTGTTTTAACGCTCGAGCAAGAAGTGAAACTCTCCCATCGAGTA…	10						7e-58	93.8053									8e-52	98.9583
NV18310-RA	XM_001599847.1	similar to ENSANGP00000026472	ATGTCAAGCGAGAAGAAGCCTTTTCACCGGCTGCCGACCAACGTCAAGCCGCATCACTACAAAATCGAACTGCAGCCGGACCTCGTTGGCTTCACCTTTGACGGCAAGCAGGATGTTTCTATTGAGGTCGTCGAATCCACCAACACAGTAAGCTTAAATTCCTGTGACATCAATATCAAGTCGGCTGTCTACAATGATGGCACTGGAAAAACCATTCAGGCAAAAGATATTGCAACCAATGCTGAAAATGAAACTGCCTCGATTATTTTCCCAGAGCAATTGCCACTTGGAAAATCTGGCTTCATACGCATGGAATTCAAGGGTGAAATAAATGACAAGCTGAAGGGTCTTTATCGCAGCAAATACACCAGCCCTGATGGTACTGTCAAACATGCGGCT…	164						0	94.3445				0	94.3517
NV10938-RA	XM_001607825.1	similar to ENSANGP00000027325	atgatcgcgacgatgaagctcgtggtgatggtgatgctcctggggatgctggacggggcgacggtgaaagctcagctgagcgaaggtaagggagcgtgagaggatgtagaatgattaatttgttcacacgtggtatttaaattttttacttagtttcacttgttattcgcggttctttatatttattttgagtagattaggtttgacggcgataaatttgattaaaatttgtaaactgaagattatttttgaaattaattaagggggcacaccacctttgaaattnnnnnnnnnnnnnnnnnnnnnnnnnnnnnnnnnnnnnnnnnnnnnnnnnnnnnnnnnnnnnnnnnnnnnnnnnnnnnnnnnnnnnnnnnnnnnnnnnnnnnnnnnnnnnnnnnn…	2						3e-56	81.203				2e-51	80.1587				2e-51	80.1587
NV15158-RA	XM_001603971.1	similar to ENSANGP00000027587	ATGGAGAATCACACGATGGACCAATTTTGCGGCTCTAAGTTCTGGGACCGAAACTTGTCATGGTACACAGATGATCCAGATCTGACAGAATGTTTTCAAAAGACAGTGCTAATTTGGACACCATGCATTTTCTTATGGGTATTTTCATCATTCGAAGCTTACTATCTTCTAAGGAGCAAGAGAAGAAATGTTCCTTTAACATGGCTCTTTGTGGCAAAATTCTTACTTACATCAGCATTAATTGTACTCACAATTGTGGATTTGGTAACAGCGATACGAGACAGTACTTTCGATTTTTATCCAGTTTATGATGTGGAATACGTTACACCTTGTGTAAAGCTTCTGACATTTATCTTGGCCCTTGTATTGCTATACTACAATAAAAAATATGGCATGCAA…	23						2e-100	99.4286				8e-95	100
NV16518-RA	XM_001606024.1	similar to ENSANGP00000028087	ATGAACATTTTTAACAAGTTATTCTTTTGGTGGTTGAAACCAATATTCTTTCGCGAGAAACACAAAAGTCTGGATGTAGATGATTTGCACAACGTTTTACCAGAATTCTCCAGTAAATCACTTGGGGATCGATTGGAAAGCGCATGGTTTGAAGAATTAAAAAACCATAAATTTACAAACCGAAAGCCTAGTTTATTCCAAGCTTTGTGTAAAACTTTTGGCGGACTATTTTGGTACTACAGTATTCACGTTTTCATCATATGTGTGATTTTAAGAGGTCTTTTGCCTTTTACTCTCGGACTTTTAATCTGGCACTTTGATTCTCGCTCGGATTCCACGACTCAAGATGCTTGTCTTTGTGCTGTTGCTCTTCTGGCAATGATAGTGCTCCAAGCAATG…	40						1e-150	93.4853
NV11820-RA	XM_001607412.1	similar to ENSANGP00000029467	ATGCGGAGCATTCGCAACAACAAAGACATGGTCGCCGCTCTGCTAACGGACTTCGACAATCGGGACGGTGGACTGAGCGAGGACGATGATATTCCAACGTCATCGTACAAAACGAGCTACGACAATAGATACGACAAGCGATACGAGAACCGCTTCGAGACCAGTAACGAGATCAAAAGAAAGTACGAGTTCAGTCCACCCTATGAGAACGTGGAAGAGGGCTTCACCTGCCCGTCGCTGGTTCAGTACGCGAGACCGCAGCTGGCGCGTGCAGCCTCCGGTGTCTGGAAGTACATCATCAACACCGGCGAGCACACGCAGACCCTGAGATTGGAGAAATGCTCAACGCCACGCACGAGTTGCTCCTTCATCTCGGAGAACTACAAATCGTCCTGCATG…	5						3e-73	87.6289				4e-34	100				3e-32	100
NV11727-RA	XM_001606763.1	similar to ENSANGP00000029516	ATGCAGGCATTCGTGGCTATTCTTCTTCTTGGTCTCACGGCTACAGCTTACGCTGGAGCCACATCGCGAATCGTGGGTGGTGGCAAAGCGGCTGACGGCAAATATCCCTACCAAGTGCAGCTCAGGGATGCCGGAAGGTTTTTGTGCGGTGGTTCTATCATAGGAACGCGCTACATCCTGACTGCTGCTCACTGCGTCGATGGCCGAGATGCCTCAAAGATGACGATCCTCGCTGGTACGAACATCTTGGGCGACGAGAAGACAGGAAAGGTTTACCAAGCCGATGCTCTGATCCCCCATCCGAAATTTGGTGCGCTGCTCATTGTCAAGAACGACGTGGCCGTTATCCGTTTGACCGAGGATATCGAATATACCCCAAAGATTAAGCCCATTGCTCTG…	5						3e-66	65.0943				2e-42	95.2941				1e-29	100
NV10078-RA	XM_001603920.1	similar to ENSANGP00000032030	ATGGCATCCGCGAGCTCGACAGCGGGGAATCAGCAGCAGCAGCAGTTCCCCGTTAACAAGCTCATCCGCGTCGGCTACTATGAGCTCGAGAAGACGATCGGCAAGGGCAACTTCGCCGTCGTCAAGATGGCCACCCACGTCGTCACGAAATCCAAGGTGGCCATTAAAATTATTGACAAGACCAAGCTGAATGAGGAGAACCTAGCAAAAATATTTCGGGAAGTGCACATAATGAAGAGACTGAGGCATCCACATATAATTAGACTATATCAAGTGATGGAGACAGAAAAAATGATATACTTAGTGACTGAGTACGCACCTGGTGGTGAAATATTTGATCACTTAGTTAGGAATGGTAGGATGGTAGAGCCAGAGGCAAGAAGAATCTTTCGTCAAATT…	1						1e-53	99
NV16042-RA	XM_001601395.1	similar to epithelial membrane protein	ATGAAGTTCCTAGCGGGTCTCTTCGGCGATGGCTCGCCTACGAGAATCGGCAGGCAGTACATGAAGGTTGGCAGGAATGCCCTCTTCGGGCCCAGGCCTAACCCCGATACGCCGATTCCTGTGGAAAAGATACCCAAGCCTCTTAATCTACTCGTCTCGCAACGCGGGAAATTCAAACACAGTAGAATAGCAGTAATACTTTTTGGACTTCTTGCCCTGACAATAGGCATCATACTTAGCAGTATACCATGGGTCGATTACGTCATCCTACGACAATTGAGGTTGTGGAACGGATCTCTCAGCTTTCAATATTGGCAGAAGCCCGGCGTCGTGCGTCTGACCAAAGTGTACATATTCAACGTGACGAACGCTGAGAACTTTCTGAGCTTCCAGGAGAAA…	33						9e-82	96.732
NV18570-RA	XM_001599503.1	similar to epithelial membrane protein	ATGACGAGCTGCGCGGAGAAAAAGCAGCCGGTGAAGGAGTTGAGAGACGAGAGCAGCTCGTCGGACATGACGGCTCCGATGCCGAGCTGCCGTCGACTGTTCGCACGCAACTGGGCCGTCTGGCTGCTTAGTTCACTGGCGGTCTTCAGTCTGGGTCTGCTCAGCCTGACCTGGCTGACGGACTTCTTCAACGACGCGATCGTCTCGAACCTGCAGCTGAGCAATGGTAGCCTCAGCTTCGCTTGGTGGCAGCGTCCCTCGGTGCGAGCCGTCTACCGCATCCGCATCTTTAACTACACCAACGTCGACGAGTTCATGAACGGCGAGGCGGAGAAACTGCGCGTCCAGGAGCTCGGCCCCTACATCTATCGCGAGACGCTGACTCGCGTCAACCCCGAG…	251						8e-99	100
NV12127-RA	XM_001602866.1	similar to extracellular Cu/Zn superoxide dismutase	ATTATTACGGAGCTCCAGACTCGCTGACTCGCTTTCACTTTCCGTGCAGTTGACACATTACGCACCCGTCTCGTTTCAACTCGTCTCTCAGACTCGCCAAAATGTGCAAAGCGGCTCTATTGATTTTAGGACTTGTTGCCAGCGCCTATGCTGAGGAATTAGTTGCATCAGTGCTATTAACGCCGGACCTAGCGTTCAAAGAGAAGAACGTAATTGGTACACTGAAAATCGTTCAGAGCGTGGCCAACGGACCGGTGACGATCACCGGAAGCGTCAGCGGTCTCAACAAGGATGGTGTCCACGGTTTCCACGTTCACGCGAAAGGTGACTTGACTCAAGGCTGCAAGTCCGCCGGACCGCACTTCAACCCTGAAAAGGTGAAGCACGGCGCACCCGAGG…	7						2e-42	100				1e-64	68.7179				1e-44	97.6744
NV14297-RA	XM_001602638.1	similar to f-spondin	ATGCAGCTTCGAAAGTTCAGCCAACTCGCGCTCTTGTTGCTCGCCGCGGCTGCGGTGGTGGTAAACGGCTCGACGCACTGCGAGCAAAAGTGGGATGATATCAAGGCACCGCACAGCGTCTCCGAGACCTACCGGATCAAGCTGCTGAAAATCAACACGACCGATGAATTTCGTAGCTTCATGCCCAACACCAAGTATCAGGTTATGCTGAAGAACGAGATAGAGGACGTGCAGTTCATCAGGTTTTACATAACCGTGGAGAACGAGAACAAGAGTCTGCCGCACGGGGTCCTCGAGCTCTACGACCAAGAGCTGTCCGAGTTCACCCAGGACTGTCCCGACGCTGTCGTTCAGGTATCGCAGGTCGTCAAGGACGATATCTCGGTGTATTGGACCAGT…	17											6e-52	100
NV10197-RA	XM_001606561.1	similar to fasciclin ii (fas ii	ATGGAGGCCCGTTCCTGGCGTCTGGCGACGGTCGTGCTGCTGCTGTCGCTGCTGCTCTCGCACTTCGCAGCTCAAGCGGAAGCTCAGAAGATGGACCAGTACATGGAGATCCTGCCCAGTGGAGAGAAGCAGACCAAACCAGTAGGCTCTAGCATCCTGATGACCTGCAAACCCAGAGTCGCCGACACCAAGCTCATCACCGACATCCAGTGGATCGACCCGCAGAACAGAGCCATCGAGAGCCTCAACAATTCACCGGGATACTCGAAGCCTCCGATGTACACGGAGTTGCATCCCCAGGACAACAGCATCTCGCTGTTCTTCAACTCGCTGCAGGAGGATCAGGCTGGTCAGTACATCTGCAGGGGCACCTACGCCAATACCGAGCTGCTCAGCAAA…	1						5e-109	95.3125				5e-71	100				8e-90	100
NV13011-RA	XM_001607310.1	similar to ferritin	cgacgacgtctctcatacgtcgttacacgcacatagagatccgcgagccttgttcactacacacaccttatccgagttctctagtgaccaatggccgagcaaagtgtcgttatttgactatcgcatacgtatacccgcagaataggatatctacgtcggccagtcgcgagtagcaggccagtaagagagatcagcagagcagcgcgcggatccccaaacctgacgttgttagaagccagccttctatgccagtgtgtataaaggttgcttcgtaacgagtcgagctcgcatactagaccgctttcgttccttcgatcaacgcctttacaacttcatctataataaacagtactagccgaaactctcctacgctttttctacatttcgaccagacaactt…	10						8e-56	94.3925				1e-43	100
NV18480-RA	XR_036728.1	similar to fibroblast growth factor receptor	>atgccaacgaggtgcgctctgctcctgggattactcttcttcgcactattcgctctccacgatgcgctggcgcgacacgtgcagatccgactcggtgagtaatcacaccttacaataccgtggatgtgcggaataagaggcgcgaataggcaaagggaattgattatacgcataggtatacaggccaacatgcgcgcgcgtggataagcaaacaggagagccgagcgtaaaacacgcgcgtctaaatttaaaggtcggagtttgagggaaagcaaataggaggcgttaaaaagtaacgtctgcgcgaggaaaataaaacaggagcaaagattagccgggcccgcggagtgcgccaatatttttatacgcgagtcttttttcaaattgcgcaacaagtg…	204						9e-68	100				1e-67	100				1e-65	100				1e-64	100
NV16446-RA	XM_001602473.1	similar to fibroinase	AGATAAATTAAAAATTAACCAATCATGAAGACTTTGGTTGTATTCCTATTAGCAGCCATTGCTGTTACCCAGGCTGTTTCTTTCCTGGATCTTGTTCTGGAAGAATGGAAGACCTTCAAGGTTCAACATAAGAAAGGCTACAACAGTGACATTGAAGAAAAGTTCAGGATGAAGATTTTCATGGAAAATAAACATAAAATTGCCAAGCATAATGCCAAATATGAAATGGGACTGGTTCCTTACAAACTACAAATCAACAAATATGCTGATATGCTCCATCATGAATTCGTCAACACTCTTAACGGATTCAATAAGACCAAGCCAGGCATGCTCCAAAGTTACCAGAAGCCAGTTGGAGCCAAATTCATAGCACCAGCTCATGTTGAGCTTCCCAAATCT…	39						4e-68	97.561				4e-68	99.1736
NV11571-RA	XM_001607055.1	similar to follistatin 2	ATGTATCTCAACGCGGGCCGCTGCAAGGAGATCCTGTCGCAGGGCGTGAGCAAGGAGGAGTGCTGCGGGGGCGCGAACGCCCCGGAGACGACGGCCTACAGCGAGGAGGACTACGACAACGGGGCCCTCTTCTTCTGGCAGGTCCTGGGCGGCGGCGTCAAGTGCGACTCGTGCCGCTCGAGCTGCCTCGGGGTCAGCTGCTCGGAGGGCCGCAAGTGCGTGCTGCGCCGCGGGATGCCCAAGTGCGTCTGTAGGCCCGAGTGCCGGGAGAGCAAGGCCCAGGCCGAGGGCCCGGTCTGCGGCACCGACGGCCGCACCTACCGCAACGTCTGCAAGCTCAAGAGGCGCGTCTGCAGGAAGGGCTACCACGAGCTCGCCGTCGCCTACGGCGGTCAGTGT…	4						2e-37	100
NV15858-RA	XM_001600306.1	similar to frazzled protein	ATGGAACAGCCGACACGCCGCCTCCGGCTCCTCGCCCTGCTCCTGCTGACGATCGCTGCACAGCTAGCTCGCGCTGGTGCGCCTGGTCTGCAGTTCAGCCATGAGCCGGAGGACCTCGTGCTGGAGCTTGGAAAATCCGCAAGGCTTGATTGCGAGGCCAAAATCGAGGCGACACCTGGTGGACTCTTGCAGGATCTGCCTGTGATTACCTGGAGGACCGAGGATGGACAGCCCATCAACTTTATTGGGGATAAGTATCGGAGCCAGCTGGAGAACGGCTCACTGTACATCAGCGCGGCGAACCAGGAGTCGATAGGCAGCTACCAGTGTGTCGCCTCCATCGAGAACGTCGGGGCCATCGCTTCCAGGACTGCCGTTGTTAAACTCGCCAGTTTGCCG…	31						5e-103	73.8462
NV13851-RA	XM_001605752.1	similar to Frizzled homolog 7b	ATGACGAGCTCCTCCTCGATGCCGCCCTACCTCGCGGCGGCGATCTTCGGCCTCGTCCTGCTGACGACGCCCGGCAGCGGCGGGGCCCTCCACACCAAGGACCCGCTCGCGCCCCACGGCAAGTGCGAGACCATCACCATTTCGCTCTGCAAGGACATGCCCTACAACGAGACCATCATGCCGAACCTCCTGAACCACCAGAAGCAGGAGGACGCCGGGCCCGAGGTGCACCAGTTCTCGCCCCTCGTCAAGCTCAAGTGCAGCCCCGACCTCAAGTTCTTCCTCTGCGCCATGTACGCGCCCGTCTGCACGATCCTCGAGAAGGCCCTGCCGCCCTGCAGGAGTCTCTGCGAGAGCGCCAGGAACGGCTGCGAGAGACTCATGAATAACTTTGGCTTC…	15						8e-84	100
NV12718-RA	XM_001605688.1	similar to g-protein signalling modulator	ATGTCGTCGACTGTTGGCGTAAAAAACGTTCCTACCGAGAACCAGACGAGCTGTAGCGACACCAACATGTGCTTAGAACTAGCTCTAGAGGGCGAACGTCTCTGCGAAGCGGGAAAACCTGGAGCTGGAGTAGCCTTTTTCCAGGCGGCCTTACAAGCCGGTACCGACGACCTGCAAATTCTCAGCGACATCTACAGTCAACTGGGAAACGCTTACTTTAATCTTGGCGACTACGCGATGGCCATGAAGTTCCACAAGCGCGACCTGGCCCTCGCGAGGTTCATGGAAGACAGGCTCGGGGAGGCAGAGTCCAGTGGAAACCTGGGAATCACGCTGAAGGCCATGGGCCAATTCGACGAAGCAATGATCTGCTGTAAACGTCACCTCGAGATATCCAGA…	9						1e-122	100
NV14605-RA	XM_001604657.1	similar to GA10060-PA	ATGGCCATTAACCTGACGAAAAACAAGGACGCCTTGGTCGCCGCCTGGCAGAGTGTGGTCGACGACAAGTCGCCCACAAATTGGGCTGTGTATGGCTATGAAGGCCAAACAAACAACTTAAAAGTGGTTAGTACAGGAAAGGGAGGATTGGAAGAGATGATAGAGGAGTTGAATAGTGGAATGATACAGTATGCTTTTTGCCGAGTCATTGATATGAAAACAACTTTGCCAAAATGCTTGCTTATCAACTGGCAAGGAGAAGGTGCACCCATTGTGAGAAAAGGCACATGTGCGAACCATATCAGAGATATAGAAAGGTTGTTGAAAGGAGCACACATCACCATAAATGCTAGGTCTGATGAAGAAGTTGAAGTAGATTTAATCATGGATAAACTCTCA…	19											1e-30	100
NV16112-RA	XM_001601123.1	similar to GA10064-PA	ATGGCACAATTTCATCGATTGCCTAAAGCTGTCCAACCCGTCAACTATGACATTTCTATAGTGCCGAATTTAGAAACTTTTGTTTACACTGGTAAAGAAAAGATTACAGTAAATGTGTTTAAATCAACTAAGAGTATTAAATTGAATTCTATTGATTTACTAATAAGAAATGTTACATTCAACAGTGGAAATAAATACGAAATTTTATCATCTGATAATATTGTATACAATAATTCAGATGAAACGGTAACTATTAATTTTGAAAAAGATTTACCTGTAGGAAATGGTGGGATTCTTGAATTTGATTTTGATGGAATAATAAATGAAAAGTTGAATGGATTTTATCGCAGCAAATATGTCAGTAATGGAGTTACAAAATTTGCGGCAGTTACTCAATTT…	34						0	96.8436				0	96.5409
NV17804-RA	XM_001603781.1	similar to GA10108-PA	ATGTTTGCAGGCCGAACCCACGACCCCAGCTACGTGCTCTACCGGCTGGGCCAGAGGCTATCGGCTGGTGCGCGGCAGTACGTGGAGACCGGGAGGACGGACGCGCTTGACACGGGCGCCGACTTCCCCAATACGCTGCACGCGTTCACCGGGCCGGCCGTGCCCCAGGGCGAGGGCAGCAGCACGGCCAGAGCCTTTCTCGACGGCAACCACACGCTCGTCAGCGTCTTCGCCAGGATCAACCCCAGCCCCGACTGGTTCGTCGGCGTCGACTCCTTCCAGCTTTGCGTCGAGGGCAACTGGGTGGACACCGTCACCGTCGAGCTGGATCCGCTAGACGGCGGCACGGACAACGGCTTCACGTTCACGGCGGCAAATTGGCCGACGCAGCCCCAAGGA…	112											8e-35	100
NV12543-RA	XM_001606300.1	similar to GA11062-PA	ATGGCTAACACGATTTTTGTCCCTCTGGAAGAGGAGTTGAAAAAGAATCCGGAATTGAAAAAATCAGATATCGAATCTTTGCAGAACTGGTGCGCAAAGCAGCCGTTTTTACCGAAAATTTCCGATAGCGAGTTGGCCATATTTCTACACAGCAATTATTATCTAATGGAACCGACGAAAACTACGATCGACACGTTTTACACCATCAGGACACACGTACCGGAGTTTTTCACAAACAGAGATCCAGTAGGTTCGAAAGAGTTACGGAAAATGTTTAACACTGTGTGCATCATGCCGCTGGAAAAGCGCACCAGAGAGGGTTACGCGGTTATCATGGGTCAACTCCTCGACAGGGATCCCGCTAATTACACCTACAACGACCACATAAGAGATCTGTGC…	8											1e-55	98
NV17067-RA	XM_001604101.1	similar to GA11223-PA	aatcaagcttttacatattaatagcatgttttcatatatgtgctttggttttttaaagttttggatatcgtttttaatcataaatatacagatacatttgtaaaatgggagtaaaagtttttaaaatttttttagtaactttacactcttttaaaatgaaatactaataaaatttgcgcagtaaaacaagcataagaatggttcggtttgtgtgaaattttatcacatatcatacataaattattaaagctaaagaaagtaaattcagaaattatattgtacgacaataatgtacagagtaccttactaaatgattcaataaaacattaataattacttgtagattttggtgggttgtcatgggtacagaatattttcttttttaaatagaaaccatag…	54						3e-23	100									3e-22	100
NV17102-RA	XM_001602419.1	similar to GA11265-PA	ATGGCCAGGAGGCGGCCATGCTCGTGGATCAACCCACTGGCGCTGCTGCTCCTGCTGGGCGGGTTCGCGAGCTTGGCCCAGGCCTACCTCGCCGTGCTCTCCTCGAACCTGCCGGCCGGTACGTTGGTCTTCGAGGCTGGCGTACCGCATCTCGGCGGGAAGAGGAAGTATGCGGCTTCGCAGGACAGGACGGCTTGGTTTGCGCTCAAGCTGCTCAAGGTGCATCCGCATACTGGAAGGGTTACCTTGGCCAAGAGCCTAAACTGCGATGGTCTGCAGTATCCGAGGCTGTTCACGTTCTACATCGACTCGACGAGTTCGCGGCTGGGCCGCGCGACCATCGACTACTACAGCCTACCCCTGCGCGTCCTGGTGACTGGCTGCGGCGGCGAGAACGTC…	57						0	100
NV17975-RA	XM_001601289.1	similar to GA11430-PA	ATGGCTGTGTCCAGGACGACTTGCGTCGTCTCCACCCTCGTTACCTGCCTGTTGGTCGGTGCAGGTGCAGGTCTAGCCGTTTGGTTATTGAAGCCAAGCAAAAACGAATCTGGAAATACCACCGAGAGCAGCGTCACTACAACGGAACCTACCAGACCTTCATGGCCAGTGGAATTCGACGCAGGACTCATTGTCAGAACAATTAATGATGTCCAGGCCCACAGTTTCGGTTCAGAAAACTCGATACAGCTGTTGTCCAAGTCCGTGGCCTACGTTGACTTCTACAAGAATAAGACACTGTACTACGCAGCTTTCGGTGGTAATGAACCCATACGCGCCACTTCGGGAGGATACCCTAGTCTTAAGTATCCCGGAGAGTTTTGGTACGTGACTGCCTTG…	126											0	99.759
NV11275-RA	XM_001599991.1	similar to GA11548-PA	ATGAAGCGAAAGAACAAAGGAATCGTTACCGTTAGGCCTGTTGCCGCCTTCCCCTCCACCTCAGAGACAGTCAACCAGGAGACGTGTCTGCCGCGCTGGACCCGTCTGTCTGCTGATGCAGCGCAATGTGATACCCAGATAAAAAAACAAATCCTATCAATGGGTGCAGCGAAGATGGCTAAGAGTGACAGTGGTAGCAACGTTGTTGCTGAGGGTAAAGCTGCCAAGAAGACAGTGGTGGCTCCGAGCAATAAAACGAAGAGGAGAAAGGATGAAGGAGATGGAGACTGGAATTGGTGGCTAGCTTTTGGAGCAATCGTTGTACTCACCTTTGCTACCAGGTTTTACAAAGTCACAGAGCCAGCTCATGTGTGTTGGGATGAAACCCACTTTGGCAAA…	4						1e-30	100
NV17867-RA	XM_001602337.1	similar to GA11680-PA	ATGCAAACAATCAAGTGCGTAGTTGTGGGAGATGGTGCGGTAGGTAAAACCTGCCTGCTGATCTCCTACACTACCAATAAATTTCCCTCCGAATATGTACCTACTGTATTCGACAATTATGCAGTAACAGTAATGATCGGAGGAGATCCCTACACCCTGGGATTATTTGACACAGCTGGTCAGGAAGATTATGATCGGCTGCGTCCTCTAAGCTATCCACAAACGGATGTTTTTTTAGTCTGTTTTTCAGTTGTATCGCCTTCATCATTTGAAAATGTGAAAGAAAAATGGGTACCAGAAATAACACATCACTGTCAAAGGACTCCATTCCTGCTGGTAGGCACTCAAGTTGATTTAAGAGACGACGTTGCTACTATTGAAAAACTAGCAAAGAACAAG…	116						2e-48	78.0488
NV11363-RA	XM_001602921.1	similar to GA11750-PA	CTCGGGCTGATGTCTATCGGCGAGACGCAGGTCGACACCCACGAGGGCTCGACGGTCATTCTGCGATGCCGGTTCGAGCCGCCGCGGGACAACGCCACCTTCTTCTGGCTGACGCACACGGGCAACGCGCACGACAACGCCGCAATCGAGAACACGGCTCTGGCGCCCTACTACTCGGTCTACATGCAGCCGGAGAAGGGCCGCTACGACCTGGAGATCCGCAACGTCTCGTACGAGCGCGACAACGGCAAGTACGAGTGCCGCGTCAAGGTCAGCGGTACCGGTCGCAACCTCTACCACAAGAACATCACGCTGACGGTGCTGCGCCCGCCGAGTCCGCCCACGATCCTCCCGGTCGCGGCCGTCGCCCGCGAGGCCGAGAAGCTCGAGCTGACCTGC…	4						0	93.7365				0	93.5698				4e-128	99.5455
NV15571-RB	XM_001603205.1	similar to GA12600-PA	GTTTCGGCAAAAAAAGTGCGGGTGATTTTGCTGTAATTATTGCCGTGTTGGACAATACCCAATGAAGTTTTTTTTAACTGCAATATATCAAATTGCACAATTTCATTCAGATCGAAAAGTCGAGAAGTGCAGAGAAGGACGTAAGAACGATAGTGAATTGGTTAAGTACGTACGAACAAAAGCAGCAACATGAGTTTACAGTGGACGCTGATTGCCACCTTCCTCTACGCGGAGATTGCTGTGGTACTCCTCTTGGTTCTGCCGATAGCCTCGCCACAGAGATGGCAGAGGTTTTTCAAATCAAGATTCTTGCAAAGTCTATCGGCACAAGCTTCTATGTACTTTTTGGTTCTGCTGGCGATACTTGTTCTATTCCTGTTGGATGCTATTCGTGAGATC…	28						4e-53	100				7e-50	100				2e-52	100
NV10161-RA	XM_001606053.1	similar to GA12750-PA	ATGCCGGCTGACGAGGGACAAGAGTCTACTGGTCTCGTGAGCAGCGACTGGCTGTTCAAGGAGCTCCGCTGCCAGGGCCCGTCGCAGACGACCACGAGGCTCCTGGTGCTCGACTGTCGCGGTGGCGGCGAGTACGCCGAGAGCCACATCAGGGGCTCCGTAGCTCTGGCGATACCGAGCATCATGCTCAGGAGACTAGCCGCGGGCAAGGTCGAGCTGCTCTCGACCATCAAGTGCCTGGAGCTCAGGTCACGCGTCGAGATGCTGCTCGGGGTCAGCGAGGAGGAGAGCTGCGCCGACAAGAAGGGCTGCTTCGTCCTCGTGGGCGATTCCACCGAACCTGCCGGACACCAGGGAGAGACAATTCACGTACTCGCCAGGAGACTCAGGAGCTGCGGC…	1						1e-46	100				6e-39	97.2603
NV10379-RA	XM_001607842.1	similar to GA13008-PA	ATGACACCGAAACGTCGACTACGTCCGCTGCTGCTGGCGACGACGGCGTTGCTGATCTGGGGTAACCCCAACTCAACGCGTGCCTCGTCGATTCCCCCAACAGTTCTACCGTCGCCCGACAAACCCATACCCAGCGTAATGATCGACGAAGCCGGCTCGAGGAGGATATCCTCGTCGGCAAATGGCCCGCAACACGTTCGAGGTCGCGACCCACCGGGTTCGCCGGTCAACTTGTTCACGCCCGATGAGTTCCAATTCTACACGCTCAACGGCCATGGCCAGCTGGTCATGAAGCAGATGACCAAACAGGAAATCCAGAGCATGATCGCGGCTGGCGGCGGTGGTCCCACTGTTGGCAATCTGCCCGTTGACCTTGGACACCATCAGAGCTCGATGACC…	1											3e-173	100
NV14250-RA	XM_001600990.1	similar to GA13885-PA	ATGGAGCTGCAACTAATCGCTCAGGCTCTACTGCTGCTGCTGCTGTTGTCCTCCTCGTGCGACGCCGTCTCCGAGAGCATCAAAGGTAGCCGAGAAACGTGCGACGTTGAGGGCGAGGACTTCACCGTCGACAAGATACCAAATACAAAGTGCTTCAACTGCATCTGCAAGAACGGCTTCGTCGAGTGCCTGAAGCAGCAGTGCCCCAGCATCGAGGGATGCTACATGCTGCTCGACCCGAGGAAGGAAGAGTGCTGCCAGAAGTGCAAAGGTTGCGTGAAAAACAACATCCATCATCCGTCAGGGACGGAGTGGACGGAGCCGAGCGATCCATGCAGGATATACACGTGTAACGCTGGCGTTATTACGGAATCGAAGCTCCGATGCTACACTCCTTGC…	17						3e-102	100				7e-110	100
NV16575-RA	XM_001599052.1	similar to GA13885-PA	ATGCAAACATTCGTGCTACTGTCTTCTACCACCTTGAGTTTTGCAATCGGTTTATACGTTTTCTTCAGTGTGGCACAGCGGAGCAGTAGCGTCACTGCACAACTGTCAGGCAGCGTTGAGACGTGTGATGCTGAAGGCGAACCTATCCTCAGCCCTGGGATACCCGATATAAAATGTTTTCACTGTACTTGCAAGAGTGGCATGGTTCAATGTGTTAAACAGAATTGTTCCAAAATTGAAGGTTGTTATGTACTTCAAGAGTTACGAAATGATGAATGTTGCCGAAAATGCAAAGGTTGCATGAAAAATGGTTTGTACCACGAGTCAGGAACCGAGTGGACTGAGCCGAACAAACCGTGCAAATCATTAACCTGTATTGCAGGCGTTATCACCGAATCA…	41						1e-82	87.6471				3e-82	87.574
NV12771-RA	XM_001606533.1	similar to GA14061-PA	ATGAGGTTCGCGGCGTGCATCATTGCCACACTTGTGCTGCATGCGGCGGCTATAACACAATCTCCGCCAAGGATATCAAAACAGCCTCCTACAGATGAATTGCTGTTTCAAGTGGCACAAGTCAGCGTCAATGAGAATGAGAAACCATTTCTTGTCGAGTGCGAGGCTGAAGGAGAGCCAGCTCCTTTATACGAGTGGATAAAGAACGGCAAAGACTTCAAATGGCAAGCCTACGACGACCGTATATCGCAGCAGCCGGGCCGCGGTACTCTCGTGATCTCGAAGCCACGTGACGAGGATCTCGGACAGTACCAGTGCTTCGCAAAGAACGAATGGGGTATCGCCACCTCGAACTCGGTCTTCGTGCGCAAGGCCGAGCTGAACTCCTTCAAAGACCAG…	9						0	100				0	100				0	100
NV15276-RA	XM_001603247.1	similar to GA14181-PA	ATGTTTACGAGCGTCGCGAGGACGAGCCAGTTGTTCGCTTTGCTTCTGCTGTTCTACAGAGTTGCGGGCCTTGGTCTCCTTCTGGAGGAGGAAAAGGAGCCAAGCTACCTTACCGCAGCCGTCGGCGAGTACGTCGTCTTCAATTGCGATCTTGACTTTCCGCACGACATACCGATACCCTATAGACTCCACTGGAATCGTGATGGCCGGACGGTCTTCTCGTGGTACGACGGCTCGGTCTCCGCTGGCGACGGCTACGCCGGCCGCATACACTTGATCGAGGACGCCCAGGCGAGGGGATACGGCCAAGGCAGCATCAATCTCACCAACATCAGGGAGAGCGACCAGGGCTGGTACGAGTGCAGGGTCATCTTTCCCAACAGGACCCCGAGCTCCAGG…	24						1e-80	87.8788
NV11403-RA	XM_001604249.1	similar to GA15157-PA	ATGCCGTCGATGATCCTGCCGTTGTTGCCAGTGTCCGGCTGCCTGCACTTCTCCAGGCAATGGACAATGCGCTTGGTGCACGACTCGGGCTTATTCTCGAAGGACGCCGTGTTCGAGGGCTCCAACGGGCTCATCGACTTCGACGTCAGCCACTCTTACACCGGCACGATACTCGCTGTTGCAGAGGACGAGAGCGCGGTGGTGCAGGGAGTCGTGACGGAGGACGGCCTGCTGGACGGCAGCGTCGTCACGGGCATCGACGAGTACTACATAGAGCCGGCCAGCAGATACCTGTCTTCGGAGGAGGACACCTCGCCGCCGTACCACACCATAGCCTACCGCATCTCGGATGTCGAGAAGCCGCCCCAGCCACTCAGGTGCGCCAGTCAGAGTCTCAAG…	4						3e-42	78.0303				3e-50	98.9362				2e-23	96.0784
NV10702-RA	XM_001604711.1	similar to GA15227-PA	ATGGAGCTCGAGGAGCCGCTGCTCCAGGGCCTGCTGCTCCTGCCGCCACAGGGAATGCTGGGACAGCTCAAGAAAACATGGCACAAGAAATTTTGCCAAATATTCAGAGCCAGCAAGTATGGCATACAGCGGCTAGAGATTTATGACAATCAAGAGGAAGCTATAACTCAACAGCACACACAGCGAATAATTACTCTAGAAGCTTGTGTTAAAATTGCACCAAGCAACCAACCCCATGTTTTCACTCTGGTTACAAAAACTGGAGTCCATCACTTCGGCTGTTGCTCCGAAGCTGAGATGGCTAACTGGATAGGTGCATTTCAATCTGTTGCATTCAAAGATGATTCTTCAAATTTAACCGTAGAAGAAGACAATGATCTGTACTGCACAAGTGGTGAA…	2						0	100				5e-93	100
NV10585-RA	XM_001600160.1	similar to GA15652-PA	ATGTGTAAAACGGCAACACTAGCGGGTTTGCTGCTGGTGCTGGGGCTCTGCGCGGAGTCGGCACCTACGAGCAATGGAAAGTTCAGGCTGCGAATCATCCACACCAACGACATGCACTCGAGATTCGAAGAAACGGCGCAAAAGGACGGTGGCATTTGCACGAGCGAGGACGCCAAGGTTGGTGGTTGCTACGGCGGCTTTGCCAGGCTGGCGACCCTCGTGAGAGAAGCTCGAGCAAACGCCACCGAGGACGAGCCAGTCTTCTTCCTGAACGCCGGGGACACCTACCAGGGCAATCAGCTTTTCAGCCACTACCACGCGAATATCGTCGTCAAGTTCCTCAACATACTCGGGCCGGATGTAGCGAGTCTAGGCAACCACGAGTTCGACGACGGGCCA…	2						0	90.5				0	90.5				0	90.5
NV10233-RA	XM_001606882.1	similar to GA15974-PA	ATGGCAGCTGCGCTGACCCTCGAGCAGGAGCAAGCAACTAAGGAATTTATAGAGACAGTGAACAAATGTCGAGCTGGTCGTCGAGCTGGACCTGTATCCTGGAGCACGGCTGTCAAATTTCTGTCTGCAAGAAAATTCGAGGTCGTGCGAGCCCTGGCTCTGTACGAGCAGCATGAAGCCACTAGAAGGAGAGAAGGATTAGCCCTGATGCAGCCCACCAGAGAGCCACTGCTCAGCGAGCTGCGTACAGGAAAATTCACAGTGCTGCCTTCCAGAGATGCAAGCGGAGCAGCCATAGCCATATTCACGGCTCACCTTCACCTGCCCCAGAACACAACACATCAGACAACACTGCAGGGGGTGGTTTACCAGCTGGACGCCGCCCTGGAGAGCAAGGAG…	1						1e-47	89.2473
NV13985-RA	XM_001605590.1	similar to GA16037-PA	ATGCATAAAAACTTCAGCCCTGGTGGATACAGTATGTCCCGAAATCATAAGGACAAGTATGAAAGCAGCAACCCGCGTCGTACGCACACCATTATGTCCACGGAGGACGCGAACTCTGGGAAGAAATCTTATTGGCCGGAGTTGGAGATAACAGGCAGCATAAGGAATCTAAGCCCAAATGTGTGGCAGTTGACCCATCTTACTGCGCTGTATCTCAACGACAACAGCTTGCAGAGGATACCATCAGAGATTGGTCGCTTGGTCAATCTGAGAGCTCTGGATCTCAGCAGCAACAAGCTTCGCAGTCTGCCTGCAGAGCTGGGGGATCTCATCTACCTCAAAGAGTTGTTGTTGAACCAGAATTTTCTCCGCGTGTTACCGTATGAGTTAGGAAAGTTA…	16																9e-46	100
NV15892-RA	XM_001601604.1	similar to GA16078-PA	ATGGAATGCGACAAATGCCACCTCTGTACTGCTGCTGCCTGGGAGCCAGCGAGGACGCTGGGACAACTGGGTCCGGTATTCGTGCTGGAACCACCGAGCACGCTCGTCTTCTCGAACACGACGGGCTCGCAGCTGAGCTGCTCGGCCCACGGCAGTCCAGCGCCGAGCGTCACCTGGATCACCAGCCCGGATCAGCGGTCGGTCAGCGCCGTGCCCGGACTCAGGCAACTTCTGGGTAACGGCACGCTCTACTTCCCGCCGTTCCTGGCGCAGGACTTTCGCGCCGAGATACACAACGCCCGCTACAGATGCCGAGCGAGCAACAGCGTCGGCACGGTCCTCTCCCGGGAGGTCACTCTTCGCGCAGTGCTGACGGTGCCGGGCTACGAGGTCCGAGTG…	31						1e-137	67.3469				1e-87	64.4689				7e-51	100
NV16778-RA	XM_001603979.1	similar to GA16147-PA	ATGGCGGAGCCCAGCAGCGAGGAGCCGTCTCCGTTAGACAAGGTCTTTCCGGCTAGTCCGAACTCCGCCGTCCACAACAACAACACCACCACGGTGAACCACAACAATACCCGCAACAGACGCGTCCAGCTCGAGCGCAGCTCCAGCAGCATTCAGTTCCCGGCCTCGGCGATGGCCCTGGCGCACAAATCCAAGACCTCGTCCAACCTGCTGACGGGCCGCTGCCTCAGCAGCAGCAACTGCAGCAGCACCACGCGCCGTGTCTCCCTGCCCTCGACCGAGGATCCGACCTGGGTGGGCGAGGACCGCTGCATGGAGTACGGCACGCCGCCGCCCATCGAGGAGCCCCACTGCTACTCCATGTGCCTCAGCGAGAGCTCCTTCAGCGAGGAGAGCAGC…	44						1e-105	100				4e-81	100
NV16779-RA	XM_001604007.1	similar to GA16147-PA	ATGTCGCGCTCGTGGAAACTGGACGAGGTCGTCGAGGAGGATCCGTCCGACAGGGTGGACATGTCCGACCTGAACCGAGCCCCCCGCTCTCCCCGTTCGGAATGCCGCAAGCCGCGGCACTACTCCCTGGGCTGCATCTACGAGCGTCAACGTCGCACCTCGCGCGACCTGTTGCCCGGTCGACTGGCCTCGCTGTACAAGTCTCGCCAGGGCATGCGGCCCTCGATCTGCCCGGATAAGGTCGTGGTGACGGAGCCCCAGGACTCGGCCGAGCACGTGGAGATCGACGCGGGTGCGCCCCCGCCGGTGGACGACTCGCTCTTCTTCGACCGGGAGTTCGAGGCGCTGAAGCACGTGAAGATCGACGGGACGAGCCTAAAGACCGCCATGTGGGCGGCT…	44						1e-129	100				7e-52	100
NV14358-RA	XM_001604850.1	similar to GA16846-PA	ATGATACTGAGAACGAGAGCTGCGTCGGTCTTCTTGCTGGCGGTGACACTGGCGACCTGCGCGTCGTCGAGGGCCCAGGAGGAGCCGGAGGATAACCAAACGCTGAAGCTCGGCGACGAGTGCAACCGGGACAGGGAGTGCGAGGCCAGTATAACTCGGAGCCAGTGTCTGCTCGGCTATTGCGCCTGTCAGCCCTACTTCGCCCAGTACAACGCGACGCACTGCGTGGAATCGACTCTTCTGGGCCACAACTGCCTGGTGGACGAGCAGTGCTCGCTGAGGGTCTCCAACAGCAGCTGCAACGACGGGCTCTGCAAGTGCCAGGATGGATTCCTCCAGTACCGCAGCCACACGTGCCTCGGACCGGCAAAGGTCGGCCAAGTCTGCTACAGCAACGCG…	17						3e-93	89.6373				3e-99	90.1478
[truncated: 519 more rows]

## Sheet: Agustus Gene prediction
	Table S1b. Agustus gene predictions
[truncated: 181 more rows]

## Sheet: Nasonia unannotated - hit IIID
Table S1c. Unannotated Nasonia genes that match to IIID entries
[truncated: 284 more rows]
