# Supplementary material for: Insect Innate Immunity Database (IIID): An Annotation Tool for Identifying Immune Genes in Insect Genomes
Source: PLoS One. 2012 Sep 12;7(9):e45125. doi: 10.1371/journal.pone.0045125 (PMC3440344; doi:10.1371/journal.pone.0045125)
Supplement: Table S2 — A complete list of Nasonia vitripennis putative immunity genes reported in the IIID. (XLSX) [file pone.0045125.s002.xlsx]

## Sheet: Sheet1
Table S2. A complete list of Nasonia vitripennis putative immunity genes reported in the IIID
NasoniaBase ID	NCBI Accession #	NCBI Annotation N vitripennis V1.0	IIID Prediction	NCBI Annotation N vitripennis V2.0	References	Notes
NV17413	XM_001600966	2-Cys thioredoxin peroxidase	2-Cys thioredoxin peroxidase	peroxiredoxin 1-like	Werren et. al. 2010
NV11801	XM_001607336	actin-binding protein, putative	actin-binding protein, putative	hypothetical protein
NV21821	XM_003426817	GLEAN (no annotation)	agrin	agrin-like		new annotation via IIID
NV16674	XM_001604143	Alpha-2-macroglobulin precursor splice variant 1	Alpha-2-macroglobulin precursor splice variant 1;TAM	thiolester containing protein 7	Werren et. al. 2010
NV14255	XM_001601294	Anaphase promoting complex subunit 10	Anaphase promoting complex subunit 10	anaphase-promoting complex subunit 10-like
NV14241	XM_001601206	annexin IX-A	annexin IX-A	annexin-B9-like
NV17863	XM_001601938	annulin	annulin	annulin-like
NV11845	XM_001607574	anti-chymotrypsin-2	anti-chymotrypsin-2	serine protease inhibitor 1 (serpin1)	Werren et. al. 2010
NV16908	XM_001606035	aspartyl-tRNA synthetase	aspartyl-tRNA synthetase	aspartyl-tRNA synthetase
NV15740	XM_001601000	hypothetical protein	basket isoform B	transcription factor kayak-like		new annotation via IIID
NV17702	XM_001599866	C-type lectin	C-type lectin	hypothetical protein	Werren et. al. 2010
NV50233	XM_003425897	no gene prediction	Cactin	hypothetical protein		new annotation via IIID
NV11366	XM_001603007	cactus maternal/zygotic protein	cactus maternal/zygotic protein	NF-kappa-B inhibitor cactus 2	Werren et. al. 2010	literature review
NV18253	XM_001600392	carboxypeptidase A	carboxy peptidase A	transferrin-like
NV14685	XM_001600922	caspase 1	caspase 1	caspase-1-like	Werren et. al. 2010
NV14744	XM_001604809	caspase 1	caspase 1	caspase-1-like	Werren et. al. 2010
NV16124	XM_001601364	catalase	catalase	catalase-like	Werren et. al. 2010
NV16447	XM_001605264	cathepsin L-like protease	cathepsin-like protease	cathepsin L-like
NV13422	XM_001604511	CD36 antigen	CD36 antigen	croquemort-like	Werren et. al. 2010
NV11601	XM_001604301	CD36 antigen	CD36 antigen	scavenger receptor class B member 1-like	Werren et. al. 2010
NV11952	XM_001605411	cell adhesion molecule	cell adhesion molecule	contactin
NV10659	XM_001603030	CG11824-PA	CG11824-PA	serine protease 55	Werren et. al. 2010
NV14092	XM_001607290.1	CG14892-PA	CG14892-PA	not on current assembly		removed in Nvit_2.0 assembly
NV15829	XM_003426699	CG14895-PB	CG14895-PB	serine/threonine-protein kinase PAK 1-like		reannotated with a new accession #
NV12697	XM_001604866	hypothetical protein	CG1632-PA	atrial natriuretic peptide-converting enzyme-like	Werren et. al. 2010	new annotation via IIID
NV50449	XP_003427983	no gene prediction	CG16713	hypothetical protein		new annotation via IIID
NV12294	XM_001606231	CG18735-PA	CG18735-PA	vitamin K-dependent protein C-like	Werren et. al. 2010
NV16820	XM_001603602	CG2930-PD	CG2930-PD	peptide transporter family 1-like
NV13744	XM_001600689	CG3083-PA	CG3083-PA	peroxiredoxin 6-like	Werren et. al. 2010
NV17133	XM_003427694	myosin light chain kinase isoform 1	CG32019-PD	hypothetical protein
NV14109	XM_003425429	CG32019-PD	CG32019-PD	twitchin-like
NV13072	XM_001599603	hypothetical protein	CG32226-PA	tectonin beta-propeller repeat-containing protein-like	Werren et. al. 2010	new annotation via IIID
NV16757	XM_001603005	CG33141-PB	CG33141-PB	nephrin-like
NV18068	XM_001600625	hypothetical protein	CG3430 isoform 2	mini-chromosome maintenance complex-binding protein-like		new annotation via IIID
NV12293	XM_001606217	hypothetical protein	CG4386-PA isoform 1	serine protease 114	Werren et. al. 2010	new annotation via IIID
NV17579	XM_001601849	CG4998-PB	CG4998-PB	serine protease homolog 39	Werren et. al. 2010
NV16579	XM_001599232	CG5520-PA	CG5520-PA	endoplasmin-like
NV11370	XM_001603259	CG5873-PA	CG5873-PA	chorion peroxidase-like	Werren et. al. 2010
NV12330	XR_134027	CG7002-PA	CG7002-PA	hemocytin-like		pseudogene
NV10485	XM_001608055	CG7586-PA	CG7586-PA	macroglobulin complement-related	Werren et. al. 2010	literature review
NV11553	XM_001606890	CG7788-PA	CG7788-PA	serine/threonine-protein kinase SIK3-like	Werren et. al. 2010
NV18519	XM_001599475	CG8542-PA	CG8542-PA	heat shock 70 kDa protein cognate 5-like
NV13315	XM_001604986	CG9095-PA	CG9095-PA	hypothetical protein	Werren et. al. 2010
NV16987	XM_001605197	CG9134-PA	CG9134-PA	brevican core protein-like	Werren et. al. 2010
NV15827	NM_001161612	chitinase 5	chitinase 5	chitinase 5
NV13538	XM_001604465	chitinase 7	chitinase 7	chitinase 3
NV12221	XM_001604904	Chitinase and chia	Chitinase and chia	acidic mammalian chitinase-like
NV15016	XM_001601949	brain chitinase and chia	Chitinase and chia	hypothetical protein
NV10371	XM_001607816	chymotrypsin 2	chymotrypsin 2	serine protease 139	Werren et. al. 2010
NV14885	XM_001604137	coagulation factor-like protein 1	coagulation factor-like protein 1	serine protease 75	Werren et. al. 2010
NV15259	XM_001602550	coagulation factor-like protein 3	coagulation factor-like protein 3	serine protease 45	Werren et. al. 2010
NV12800	XM_001606861	hypothetical protein	Corin isoform 1	serine protease 127	Werren et. al. 2010	new annotation via IIID
Nv30287	XM_003425245	hmm (no annotation)	CTL 2	hypothetical protein		new annotation via IIID
NV12127	XM_001602866	extracellular Cu/Zn superoxide dismutase	Cu Zn superoxide dismutase	superoxide dismutase [Cu-Zn] 4A-like	Werren et. al. 2010
NV14137	XM_001608053	Cu Zn superoxide dismutase	Cu Zn superoxide dismutase	superoxide dismutase [Cu-Zn]-like	Werren et. al. 2010
NV12126	XM_001602812.1	Cu,Zn-superoxide dismutase	Cu| Zn superoxide dismutase	not on current assembly	Werren et. al. 2010	removed in Nvit_2.0 assembly
NV13629	NM_001172801	larval cuticle protein A3A	cuticular protein RR-2 family member 10	cuticular protein RR-2 family member 10
NV12960	XM_001604460	cysteine dioxygenase	cysteine dioxygenase	cysteine dioxygenase type 1-like
NV14415	NM_001161526	cysteine-rich/KU venom protein	cysteine-rich/KU venom protein	cysteine-rich/KU venom protein
NV12045	XM_001606993	cytochrome P450	cytochrome P450	cytochrome P450 6CK4
NV50197	XM_003425724	no gene prediction	DBLOX	peroxinectin		new annotation via IIID
NV14926	XM_001605189	defensin 2	defensin 2	defensin 2-3	Tian et. al. 2010	literature review
NV22776	NM_001166471	GLEAN (no annotation)	defensin/royalism precursor	defensin 1-2	Tian et. al. 2010	literature review
NV12311	XM_001606363	Disulfide oxidoreductase	Disulfide oxidoreductase	apoptosis-inducing factor 3-like
NV22778	XM_003425420	GLEAN (no annotation)	Domeless	cytokine receptor-like		new annotation via IIID
NV11353	XM_001602625	dorsal	dorsal	embryonic polarity protein dorsal-like	Werren et. al. 2010	literature review
NV12177	XM_001603415	dorsal	dorsal	embryonic polarity protein dorsal-like	Werren et. al. 2010	literature review
NV25478	XM_003424990	GLEAN (no annotation)	Dredd	caspase-8-like		new annotation via IIID
NV17665	XM_001599208	DSCAM	DSCAM	DSCAM-like		literature review
NV10377	XM_001607836	Dynamin associated protein	Dynamin associated protein	intersectin-1-like
NV15018	XM_001602008	Ecdysone-inducible caspase	Ecdysone-inducible caspase	caspase Nc	Werren et. al. 2010
NV14112	XM_001607387	ECSIT	ECSIT	ECSIT		literature review
NV14377	XM_001603273	ENSANGP00000000956	ENSANGP00000000956	band 7 protein AAEL010189-like
NV14417	XM_001604602	CG8825-PA	ENSANGP00000000956	tyrosyl-DNA phosphodiesterase-like
NV15549	XM_001602828	ENSANGP00000004677	ENSANGP00000004677	T-complex protein 1 subunit beta-like
NV10439	XM_001607989	ENSANGP00000005322	ENSANGP00000005322	sushi, von Willebrand factor type A, EGF, and pentraxin domain-containing protein	Werren et. al. 2010
NV14776	XM_001599828.1	ENSANGP00000006721	ENSANGP00000006721	not on current assembly	Werren et. al. 2010	removed in Nvit_2.0 assembly
NV14881	XM_001603969	ENSANGP00000010161	ENSANGP00000010161	KRR1 small subunit processome component
NV14684	XM_001600760	ENSANGP00000010319	ENSANGP00000010319	caspase-1-like	Werren et. al. 2010	literature review
NV18154	XM_001599797	ENSANGP00000010886	ENSANGP00000010886	pelle	Werren et. al. 2010	literature review
NV17914	XM_001601074	ENSANGP00000010886	ENSANGP00000010886	serine/threonine-protein kinase pelle-like	Werren et. al. 2010
NV15478	NM_001172607	ENSANGP00000012201	ENSANGP00000012201	serine protease 37	Werren et. al. 2010
NV11002	XM_001599723	heat shock protein 70	ENSANGP00000012893	heat shock protein 68-like
NV12451	XM_001606413	ENSANGP00000012893	ENSANGP00000012893	heat shock protein 70
NV13317	XM_001605023	ENSANGP00000014133	ENSANGP00000014133	serine protease K12H4.7-like
NV10908	XM_001607741	ENSANGP00000014225	ENSANGP00000014225	ERGIC-53-like
NV17377	XM_001599995	ENSANGP00000014839	ENSANGP00000014839	heat shock protein 60 kDa
NV14064	XM_001607096	ENSANGP00000015293	ENSANGP00000015293	heat shock 70 kDa protein 4L-like
NV11643	XM_001605473	ENSANGP00000017000	ENSANGP00000017000	basket-like		literature review
NV18888	XM_001601402	ENSANGP00000017051	ENSANGP00000017051	insulin-like growth factor-binding protein complex acid labile subunit
NV10182	XM_001606338	ENSANGP00000017402	ENSANGP00000017402	Y+L amino acid transporter 2-like
NV12857	XM_001607315	ENSANGP00000017597	ENSANGP00000017597	hypothetical protein
NV17678	XM_001599729	ENSANGP00000018316	ENSANGP00000018316	serine protease 12	Werren et. al. 2010
NV10942	XM_001607829	ENSANGP00000018359	ENSANGP00000018359	serine protease 143	Werren et. al. 2010
NV12807	XM_001606995	ENSANGP00000018364	ENSANGP00000018364	takeout
NV15275	XM_001603226	ENSANGP00000018685	ENSANGP00000018685	croquemort-like	Werren et. al. 2010
NV13833	XM_001605257	ENSANGP00000019120	ENSANGP00000019120	spatzle 4	Werren et. al. 2010	literature review
NV10180	XM_001606306	ENSANGP00000020312	ENSANGP00000020312	lysyl oxidase homolog 2-like	Werren et. al. 2010
NV14464	XM_001605888	ENSANGP00000020964	ENSANGP00000020964	serine/threonine-protein kinase TBK1
NV11387	XM_001603878	ENSANGP00000021503	ENSANGP00000021503	hypothetical protein	Werren et. al. 2010
NV10705	XM_001604784	ENSANGP00000022018	ENSANGP00000022018	serine protease 95	Werren et. al. 2010
NV10753	XM_001607493	ENSANGP00000022132	ENSANGP00000022132	dihydropteridine reductase
NV11109	XM_001603629	ENSANGP00000025183	ENSANGP00000025183	aromatic-L-amino-acid decarboxylase
NV12506	XM_001605645.1	ENSANGP00000026478	ENSANGP00000026478	not on current assembly		removed in Nvit_2.0 assembly
NV10938	NM_001172590	ENSANGP00000027325	ENSANGP00000027325	serine protease 142	Werren et. al. 2010
NV10779	XM_001606608	ENSANGP00000027407	ENSANGP00000027407	glutamate [NMDA] receptor-associated protein 1
NV19053	XM_001599036.1	ENSANGP00000027469	ENSANGP00000027469	not on current assembly		removed in Nvit_2.0 assembly
NV17454	XM_001599726	ENSANGP00000029153	ENSANGP00000029153	hypothetical protein
NV11820	XM_001607412	ENSANGP00000029467	ENSANGP00000029467	spatzle 2	Werren et. al. 2010	literature review
NV16635	XM_001602945	ENSANGP0000003920	ENSANGP0000003920	hemicentin 2
NV18603	XM_001600728	epithelial membrane protein	epithelial membrane protein	epithelial membrane protein	Werren et. al. 2010	literature review
NV16042	XM_001601395	epithelial membrane protein	epithelial membrane protein	scavenger receptor class B member 1-like	Werren et. al. 2010
NV18570	XM_001599503	epithelial membrane protein	epithelial membrane protein	scavenger receptor class B member 1-like	Werren et. al. 2010
NV11120	XM_001604221	eukaryotic translation initiation factor 4E-binding protein	eukaryotic translation initiation factor 4E-binding protein	eukaryotic translation initiation factor 4E-binding protein
NV13535	XM_001604414	farnesyl phosphate synthase	farnesyl phosphate synthase	farnesyl pyrophosphate synthase
NV10197	XM_001606561	Fasciclin ii	Fasciclin II	fasciclin-2
NV16446	XM_001602473	Fibroniase	Fibroniase	cathepsin L-like
NV11363	XM_001602921	GA11750-PA	GA11750-PA	hypothetical protein
NV10161	XM_001606053.1	GA12750-PA	GA12750-PA	not on current assembly		removed in Nvit_2.0 assembly
NV14250	XM_001600990	GA13885-PA	GA13855-PA	BMP-binding endothelial regulator protein
NV12771	XM_001606533	GA14061-PA	GA14061-PA	neuroglian
NV15276	XM_001603247	GA14181-PA	GA14181-PA	turtle-like
NV15673	XM_001606043	GA14244-PA	GA14244-PA	rhomboid-related protein 3
NV16554	XM_003427198	GA15338-PA	GA15338-PA	transcription factor AP-1-like		reannotated with a new accession #
NV10233	XM_001606882	GA15974-PA	GA15974-PA	tyrosine-protein phosphatase non-receptor type 9
NV15892	XM_001601604	GA16078-PA	GA16078-PA	DSCAM-like
NV18427	XM_001603110	GA16177-PA	GA16177-PA	beta-galactosidase
NV16568	XM_001606889	GA17600-RA	GA17600-RA	transferrin-like
NV14053	XM_001606997	GA18766-PA	GA18766-PA	serine protease 129	Werren et. al. 2010
NV12459	XM_001604527	GA18922-PA	GA18922-PA	toll-like receptor 2	Werren et. al. 2010	literature review
NV11367	XM_001603091	GA19176-PA	GA19176-PA	NF-kappa-B inhibitor cactus 3	Werren et. al. 2010	literature review
NV12602	XM_001600779	GA19584-PA	GA19584-RA	lysozyme 3
NV12862	XM_001607357	GA19603-PA	GA19603-PA	hypothetical protein
NV12939	XM_001605689	hypothetical protein	GA19603-PA	hypothetical protein		new annotation via IIID
NV15204	XM_001600569	GA19768-PA	GA19768-PA	zinc transporter 7
NV16764	XM_001603355	GA20050-PA	GA20050-PA	E3 ubiquitin-protein ligase CBL-B
NV12534	XM_001606173	GA21569-PA	GA21569-PA	hypothetical protein	Werren et. al. 2010
NV14213	XM_001599453	GA22158-PA	GA22158-PA	spatzle 5	Werren et. al. 2010	literature review
NV17420	XM_001602180	Galectin 4-like protein	Galectin4-like protein	hypothetical protein	Werren et. al. 2010
NV10922	XM_001607778	GATA binding protein 4	GATA binding protein 4	hypothetical protein
NV11323	XM_001601509	GH14967p	GH14967p	nephrin-like
NV12288	NM_001172442	Glutathione S-transferase	Glutathione S-transferase	Glutathione S-transferase D1
NV14977	NM_001172449	Glutathione S-transferase	Glutathione S-transferase	Glutathione S-transferase S3
NV14196	NM_001172447	Glutathione S-transferase	Glutathione S-transferase S2	Glutathione S-transferase S2
NV12420	NM_001172454	Glutathione S-transferase theta 1	Glutathione S-transferase T2	Glutathione S-transferase T2
NV10893	NM_001161677	beta-1,3-glucan recognition protein	GNBP 1-2	GNBP 1-2	Werren et. al. 2010	literature review
NV10582	NM_001172444	GST	GS	glutathione S-transferase D5
NV12421	NM_001172456	ENSANGP00000017419	Gst T3	glutathione-S-transferase T3
NV13717	XM_001607994	heat shock cognate 70 protein	heat shock cognate 70 protein	heat shock 70 kDa protein cognate 4
NV11212	NM_001172757	heat shock cognate 70 protein	heat shock cognate 70 protein	heat shock cognate 70
NV18624	XM_001599504	hemolymph proteinase 6	hemolymph proteinase 6	serine protease 3	Werren et. al. 2010
NV12472	NM_001170861	hexamerin-like	hexamerin 70b	hexamerin 70b	Werren et. al. 2010
NV12469	NM_001159945	hexamerin-like	hexamerin 83	hexamerin 83	Werren et. al. 2010
NV16220	XM_001599060	High Glx storage protein	High Glx storage protein/ Hexamerin 109	hexamerin 102	Werren et. al. 2010
NV13293	XM_001604176	hypothetical protein	Hiraku genki CG2040-PB	hypothetical protein		new annotation via IIID
NV17509	XM_001600386	heat shock protein	HSP	heat shock protein 75 kD
NV12521	XM_001607619	Hsp 20.6	Hsp 20.6	heat shock protein beta-6-like
NV11657	XM_001604901	Hsp70	Hsp70	heat shock protein 70 A1-like
NV11936	XM_001605141	Hsp90	Hsp90	heat shock protein 83-like
NV12538	NM_001172358	hymenoptaecin	hymenoptaecin	hymenoptaecin-1	Tian et. al. 2010	literature review
NV14672	XM_001606031	ENSANGP00000006233	hypothetical protein	ENSANGP00000006233	Werren et. al. 2010
NV10284	XM_001607409	hypothetical protein	hypothetical protein	anoctamin-4-like
NV10620	XM_001601660	ENSANGP00000011090	hypothetical protein	ENSANGP00000011090
NV14462	XM_001605795	hypothetical protein	hypothetical protein	FAM203 family protein
NV10207	XM_001606671	hypothetical protein	hypothetical protein	hypothetical protein
NV12349	XM_001606781	hypothetical protein	hypothetical protein	hypothetical protein
NV15180	XM_001604495	hypothetical protein	hypothetical protein	MFS-type transporter C09D4.1-like
NV11926	XM_001604902	hypothetical protein	hypothetical protein	U4/U6.U5 small nuclear ribonucleoprotein 27 kDa protein-like
NV21369	XM_003424169	GLEAN (no annotation)	IKK gamma Kenny	hypothetical protein		new annotation via IIID
NV15869	XM_001600766	IKK-like protein	IKK-like protein	hypothetical protein	Werren et. al. 2010
NV18541	XM_001599255	imaginal disc growth factor	imaginal disc growth factor	chitinase-like protein Idgf4-like		literature review
NV30429	NM_001142438	hmm (no annotation)	immune deficiency (Imd)	immune deficiency (Imd)		literature review
NV14467	XM_001605967	inhibitor of apoptosis 1 protein	inhibitor of apoptosis 1 protein	apoptosis 2 inhibitor-like	Werren et. al. 2010
NV14469	XM_001605992.2	inhibitor of apoptosis 2 protein	inhibitor of apoptosis 2 protein	baculoviral IAP repeat-containing protein 3	Werren et. al. 2010
NV11505	XM_001606272	IP15264p	IP15264p	multiple epidermal growth factor-like domains protein 11
NV15430	XM_001601236	jagged 2 protein	jagged 2 protein	serrate	Desjardins et al 2010	literature review
NV14891	XM_001604273	lachesin	lachesin	lachesin
NV10675	NM_001172615	late trypsin	late trypsin	serine protease 68	Werren et. al. 2010
NV18125	XM_001601022.1	LD23562p	LD23562p (LOC100116623)	not on current assembly		removed in Nvit_2.0 assembly
NV11948	XM_001605321	LD37787p	LD37787p	GTP cyclohydrolase 1
NV10652	XM_001602885	LD43328p	LD43328p	serine protease 53	Werren et. al. 2010
NV12407	XM_001604820	lectin 4 C-type lectin	lectin 4 C-type lectin	hypothetical protein	Werren et. al. 2010
NV12427	XM_003423998	LOC100037188 protein	LOC100037188 protein	WD-containing protein 74-like		reannotated with a new accession #
NV17793	XM_001603364	lozenge	lozenge	lozenge		literature review
NV17817	XM_001599324	LP12305p	LP12305p	hypothetical protein
NV10739	XM_001607378	lysozyme P	lysozyme P	lysozyme c-1	Werren et. al. 2010	literature review
NV15729	XM_001600665	masquerade	masquerade	serine protease homolog 28	Werren et. al. 2010
NV10003	XM_001601080	mCG14932	mCG14932	heat shock protein 90-alpha
NV11043	XM_001601244	methionine aminopeptidase	methionine aminopeptidase	methionine aminopeptidase 1D
NV16905	XM_001605975	MIB like	MIB like	E3 ubiquitin-protein ligase MIB2
NV17980	NM_001172459	microsomal glutathione transferase GSTMIC1	microsomal gluathione S-transferase 1	microsomal gluathione S-transferase 1
NV14593	XM_001604199	hypothetical protein	mitogen activated protein kinase kinase 7	hypothetical protein	Werren et. al. 2010	new annotation via IIID
NV15755	XM_001601742	hypothetical protein	mitogen activated protein kinase kinase 9	hypothetical protein	Werren et. al. 2010	new annotation via IIID
NV12236	XM_001607330	Mn superoxide dismutase	Mn superoxide dismutase	superoxide dismutase [Mn] 1	Werren et. al. 2010
NV10640	XM_001602440	Myd88	Myd88	Myd88	Werren et. al. 2010	literature review
NV18258	NM_001134922	nanos	nanos	nanos
NV12100	XM_001600617	Neither inactivation nor afterpotential D	Neither inactivation nor after potential D	scavenger receptor class B member 1-like	Werren et. al. 2010
NV18092	XM_001599407	hypothetical protein	NFAT	hypothetical protein		new annotation via IIID
NV18532	XM_001603028.1	Nitric oxide synthase	Nitric oxide synthase	not on current assembly		removed in Nvit_2.0 assembly
NV15418	XM_001600793	similar to gram negative bacteria binding protein 1	not present	beta-1,3-glucan-binding protein-like	Desjardins et al 2010; Werren et. al. 2010	literature review, not predicted by IIID
NV18169	XM_003425185	luciferase-like	not present	luciferase-like	Desjardins et al 2010	literature review, not predicted by IIID
NV13624	NM_001172803	similar to Dbuz/Ccp7	not present	cuticular protein RR-2 family member 5	Tian et. al. 2010	literature review, not predicted by IIID
NV26122	XM_003425778	GLEAN (no annotation)	not present	hypothetical protein	Tian et. al. 2010	literature review, not predicted by IIID
NV10191	XM_001607491	hypothetical protein	not present	hypothetical protein	Tian et. al. 2010	literature review, not predicted by IIID
NV10194	XM_001607509	hypothetical protein	not present	hypothetical protein	Tian et. al. 2010	literature review, not predicted by IIID
NV10741	XM_001607396	hypothetical protein	not present	hypothetical protein	Tian et. al. 2010	literature review, not predicted by IIID
NV10874	XM_001608161	hypothetical protein	not present	hypothetical protein	Tian et. al. 2010	literature review, not predicted by IIID
NV12004	XM_001607288	hypothetical protein	not present	hypothetical protein	Tian et. al. 2010	literature review, not predicted by IIID
NV13120	XM_001602631	hypothetical protein	not present	hypothetical protein	Tian et. al. 2010	literature review, not predicted by IIID
NV14055	XM_001607594	hypothetical protein	not present	hypothetical protein	Tian et. al. 2010	literature review, not predicted by IIID
NV14056	XM_001607585	hypothetical protein	not present	hypothetical protein	Tian et. al. 2010	literature review, not predicted by IIID
NV15106	XM_001599668	hypothetical protein	not present	hypothetical protein	Tian et. al. 2010	literature review, not predicted by IIID
NV15109	XM_001600033	hypothetical protein	not present	hypothetical protein	Tian et. al. 2010	literature review, not predicted by IIID
NV16128	XM_001605625	hypothetical protein	not present	hypothetical protein	Tian et. al. 2010	literature review, not predicted by IIID
NV17088	XM_001599286	hypothetical protein	not present	hypothetical protein	Tian et. al. 2010	literature review, not predicted by IIID
NV17207	XM_001599540	hypothetical protein	not present	hypothetical protein	Tian et. al. 2010	literature review, not predicted by IIID
NV17338	XM_001599288	hypothetical protein	not present	hypothetical protein	Tian et. al. 2010	literature review, not predicted by IIID
NV18356	XM_001600755	hypothetical protein	not present	hypothetical protein	Tian et. al. 2010	literature review, not predicted by IIID
NV18358	XM_001600819	hypothetical protein	not present	hypothetical protein	Tian et. al. 2010	literature review, not predicted by IIID
NV17466	NM_001177768	hypothetical protein	not present	nabaecin-1	Tian et. al. 2010	literature review, not predicted by IIID
LOC100422736	NM_001177769	no gene prediction	not present	nabaecin-2	Tian et. al. 2010	literature review, not predicted by IIID
NV16181	NM_001247957	hypothetical protein	not present	nahymenoptaecin-2 precursor	Tian et. al. 2010	literature review, not predicted by IIID
NV11814	XM_001607838	hypothetical protein	not present	nasonin-1 precursor	Tian et. al. 2010	literature review, not predicted by IIID
LOC100462678	NM_001185004	no gene prediction	not present	nasonin-2	Tian et. al. 2010	literature review, not predicted by IIID
NV11813	NM_001177765	hypothetical protein	not present	nasonin-3	Tian et. al. 2010	literature review, not predicted by IIID
LOC100422735	NM_001177766	no gene prediction	not present	nasonin-4	Tian et. al. 2010	literature review, not predicted by IIID
NV12706	NM_001185005	hypothetical protein	not present	nasonin-6	Tian et. al. 2010	literature review, not predicted by IIID
NV22248	JN626959	GLEAN (no annotation)	not present	navitri-4 penicin	Tian et. al. 2010	literature review, not predicted by IIID
NV14928	XM_001605227	antimicrobial peptide defensin 2-2	not present	not on current assembly	Tian et. al. 2010	literature review, removed in Nvit_2.0 assembly, not predicted by IIID
NV14927	XM_001605208	antimicrobial peptide defesin 2-1	not present	not on current assembly	Tian et. al. 2010	literature review, removed in Nvit_2.0 assembly, not predicted by IIID
NV11119	XM_001604122	hypothetical protein	not present	not on current assembly	Tian et. al. 2010	literature review, removed in Nvit_2.0 assembly, not predicted by IIID
NV11870	XM_001602779	hypothetical protein	not present	not on current assembly	Tian et. al. 2010	literature review, removed in Nvit_2.0 assembly, not predicted by IIID
NV11872	XM_001600940	hypothetical protein	not present	not on current assembly	Tian et. al. 2010	literature review, removed in Nvit_2.0 assembly, not predicted by IIID
NV14175	XM_001607680	hypothetical protein	not present	not on current assembly	Tian et. al. 2010	literature review, removed in Nvit_2.0 assembly, not predicted by IIID
NV10135	XM_001606505	hypothetical protein	not present	hypothetical protein	Tian et. al. 2010	literature review, not predicted by IIID, same as hisnavicin-2
NV13920	NM_001166472	antimicrobial peptide defesin 1-1	not present	defensin 1-1	Tian et. al. 2010; Werren et. al. 2010	literature review, not predicted by IIID
NV13565	XM_001605148	peptidoglycan recognition protein short form	not present	N-acetylmuramoyl-L-alanine amidase-like	Werren et. al. 2010	literature review, not predicted by IIID
NV11365	XM_001602977	Cact1 NF-kappa-B inhibitor cactus 1	not present	NF-kappa-B inhibitor cactus 1	Werren et. al. 2010	literature review, not predicted by IIID
NV17163	NM_001170964	peptidoglycan-recognition protein	not present	peptidoglycan-recognition protein	Werren et. al. 2010	literature review, not predicted by IIID
NV17166	XM_001603438	peptidoglycan recognition protein-lc	not present	peptidoglycan-recognition protein SC2-like	Werren et. al. 2010	literature review, not predicted by IIID
NV11507	XM_001606319	spatzle 1	not present	spatzle 1	Werren et. al. 2010	literature review, not predicted by IIID
NV14913	XM_001604830	toll-like receptor 4	not present	toll-like receptor 4	Werren et. al. 2010	literature review, not predicted by IIID
NV14367	XM_001602879	leukocyte receptor tyrosine protein kinase	not present	ALK tyrosine kinase receptor-like	Werren et. al. 2010	not predicted by IIID
NV17268	XM_001601369	ankyrin repeat protein	not present	ankyrin-1-like	Werren et. al. 2010	not predicted by IIID
NV12454	XR_036815	no gene prediction	not present	arylphorin subunit alpha-like	Werren et. al. 2010	not predicted by IIID
NV10358	XM_001607790	survivin	not present	baculoviral IAP repeat-containing protein 5.1	Werren et. al. 2010	not predicted by IIID
NV14239	XM_001600532	copper chaperone for superoxide dismutase-like	not present	copper chaperone for superoxide dismutase-like	Werren et. al. 2010	not predicted by IIID
NV17031	XM_001601368	Niemann-pick type C-2	not present	ecdysteriod-regulated 16 kDa protein-like	Werren et. al. 2010	not predicted by IIID
NV15470	XM_001602385	similar to NFkB	not present	embryonic polarity protein dorsal-like	Werren et. al. 2010	not predicted by IIID
NV11338	XM_001601929	galectin	not present	galectin-4-like	Werren et. al. 2010	not predicted by IIID
NV14224	XM_001599978	lectin-related protein	not present	hemolymph lipopolysaccharide-binding protein	Werren et. al. 2010	not predicted by IIID
NV11094	NM_001170885	High Glx storage protein	not present	hexamerin 109	Werren et. al. 2010	not predicted by IIID
NV15340	XM_001605242	hexamerin	not present	hexamerin 75	Werren et. al. 2010	not predicted by IIID
NV17242	XM_001600380	hexamerin 70b	not present	hexamerin 79	Werren et. al. 2010	not predicted by IIID
NV12471	XM_001604865	hexamerin	not present	hexamerin 94	Werren et. al. 2010	not predicted by IIID
NV14686	XM_001600970	similar to GA20532-PA	not present	high-affinity choline transporter 1-like	Werren et. al. 2010	not predicted by IIID
NV10871	XM_001607618	similar to GA10225-PA	not present	hormone receptor 83	Werren et. al. 2010	not predicted by IIID
NV17007	XM_001603288	hypothetical protein	not present	hypothetical protein	Werren et. al. 2010	not predicted by IIID
NV14148	XM_001607577	hypothetical protein	not present	hypothetical protein	Werren et. al. 2010	not predicted by IIID
NV18351	XM_001601496	hypothetical protein	not present	hypothetical protein	Werren et. al. 2010	not predicted by IIID
NV18809	XM_001599139	hypothetical protein	not present	hypothetical protein	Werren et. al. 2010	not predicted by IIID
NV14319	XM_001603509	oxidase/peroxidase	not present	hypothetical protein	Werren et. al. 2010	not predicted by IIID
NV17806	XM_001599445	prophenoloxidase activating factor	not present	hypothetical protein	Werren et. al. 2010	not predicted by IIID
NV10704	XM_001604759	similar to CG12807-PA	not present	hypothetical protein	Werren et. al. 2010	not predicted by IIID
NV11189	NM_001168544	similar to ENSANGP00000012279	not present	hypothetical protein	Werren et. al. 2010	not predicted by IIID
NV19006	XM_001600556	MD-2-related lipid-recognition protein-like	not present	MD-2-related lipid-recognition protein-like	Werren et. al. 2010	not predicted by IIID
NV17160	XM_001603262	similar to LD14856p	not present	mitogen-activated protein kinase kinase kinase 13-B-like	Werren et. al. 2010	not predicted by IIID
NV12657	LOC100119394	prophenoloxidase activating factor	not present	not on current assembly	Werren et. al. 2010	removed in Nvit_2.0 assembly, not predicted by IIID
NV13845	XM_001605524	serine protease 105	not present	not on current assembly	Werren et. al. 2010	removed in Nvit_2.0 assembly, not predicted by IIID
NV14938	XM_001605564	serine protease 107	not present	not on current assembly	Werren et. al. 2010	removed in Nvit_2.0 assembly, not predicted by IIID
NV11711	XM_001606586	serine protease 117	not present	not on current assembly	Werren et. al. 2010	removed in Nvit_2.0 assembly, not predicted by IIID
NV14774	XM_001599741	serine protease 13	not present	not on current assembly	Werren et. al. 2010	removed in Nvit_2.0 assembly, not predicted by IIID
NV17044	XM_001603092	serine protease 58	not present	not on current assembly	Werren et. al. 2010	removed in Nvit_2.0 assembly, not predicted by IIID
NV16296	XM_001603548	serine protease 60	not present	not on current assembly	Werren et. al. 2010	removed in Nvit_2.0 assembly, not predicted by IIID
NV12424	XM_001603778	serine protease 69	not present	not on current assembly	Werren et. al. 2010	removed in Nvit_2.0 assembly, not predicted by IIID
NV18030	XM_001604329	serine protease 84	not present	not on current assembly	Werren et. al. 2010	removed in Nvit_2.0 assembly, not predicted by IIID
NV11712	XM_001606598	serine protease homolog 118	not present	not on current assembly	Werren et. al. 2010	removed in Nvit_2.0 assembly, not predicted by IIID
NV11713	XM_001606611	serine protease homolog 119	not present	not on current assembly	Werren et. al. 2010	removed in Nvit_2.0 assembly, not predicted by IIID
NV14519	XM_001606740	serine protease homolog 121	not present	not on current assembly	Werren et. al. 2010	removed in Nvit_2.0 assembly, not predicted by IIID
NV10133	XM_001605528	similar to CG7291-PA	not present	NPC2 homolog	Werren et. al. 2010	not predicted by IIID
NV14171	XM_001607669	oxidase/peroxidase	not present	peroxidasin homolog	Werren et. al. 2010	not predicted by IIID
NV11536	XM_001606701	phospholipid hydroperoxide glutathione peroxidase	not present	phospholipid hydroperoxide glutathione peroxidase	Werren et. al. 2010	not predicted by IIID
NV11537	XM_001608082	phospholipid hydroperoxide glutathione peroxidase	not present	phospholipid hydroperoxide glutathione peroxidase	Werren et. al. 2010	not predicted by IIID
NV15734	XM_001600825	similar to MPA2 allergen	not present	protein NPC2 homolog	Werren et. al. 2010	not predicted by IIID
NV15735	XM_001600008	similar to MPA2 allergen	not present	protein NPC2 homolog	Werren et. al. 2010	not predicted by IIID
NV13214	XM_001604483	similar to ENSANGP00000013218	not present	proto-oncogene tyrosine-protein kinase receptor Ret-like	Werren et. al. 2010	not predicted by IIID
NV16719	XM_001603875	ankyrin repeat protein	not present	putative ankyrin repeat protein RF_0381-like	Werren et. al. 2010	not predicted by IIID
NV17725	XM_001599951	hypothetical protein	not present	pyrexia	Werren et. al. 2010	not predicted by IIID
NV10202	XM_001606625	sensory neuron membrane protein 1	not present	sensory neuron membrane protein 1	Werren et. al. 2010	not predicted by IIID
NV10203	XM_001606632	sensory neuron membrane protein 1	not present	sensory neuron membrane protein 1	Werren et. al. 2010	not predicted by IIID
NV10204	XM_001606642	sensory neuron membrane protein 1	not present	sensory neuron membrane protein 1	Werren et. al. 2010	not predicted by IIID
NV11498	XM_001606170	similar to CG7422-PB	not present	sensory neuron membrane protein 1	Werren et. al. 2010	not predicted by IIID
NV14778	NM_001172578	similar to MPA3 allergen	not present	serine protease 10	Werren et. al. 2010	not predicted by IIID
NV15330	NM_001172589	chymotrypsin	not present	serine protease 100	Werren et. al. 2010	not predicted by IIID
NV15335	NM_001172579	similar to ENSANGP00000010625	not present	serine protease 102	Werren et. al. 2010	not predicted by IIID
NV14939	XM_001605608	chymotrypsin 2	not present	serine protease 109	Werren et. al. 2010	not predicted by IIID
NV14773	NM_001172580	similar to ENSANGP00000006721	not present	serine protease 11	Werren et. al. 2010	not predicted by IIID
NV14959	NM_001172581	serine protease	not present	serine protease 110	Werren et. al. 2010	not predicted by IIID
NV12525	XM_001605999	serine protease	not present	serine protease 112	Werren et. al. 2010	not predicted by IIID
NV12295	NM_001172582	similar to ENSANGP00000012218	not present	serine protease 115	Werren et. al. 2010	not predicted by IIID
NV13050	XM_001606514	similar to ENSANGP00000024897	not present	serine protease 116	Werren et. al. 2010	not predicted by IIID
NV11724	NM_001172583	chymotrypsin 2	not present	serine protease 120	Werren et. al. 2010	not predicted by IIID
NV14520	NM_001172584	similar to ENSANGP00000010625	not present	serine protease 122	Werren et. al. 2010	not predicted by IIID
NV11726	NM_001172597	serine protease	not present	serine protease 123	Werren et. al. 2010	not predicted by IIID
NV11727	XM_001606763	similar to ENSANGP00000029516	not present	serine protease 124	Werren et. al. 2010	not predicted by IIID
NV11725	NM_001172598	chymotrypsin	not present	serine protease 128	Werren et. al. 2010	not predicted by IIID
NV14057	XM_001607025	similar to CG2071-PA	not present	serine protease 130	Werren et. al. 2010	not predicted by IIID
NV14059	XM_001607033	similar to CG31265-PA	not present	serine protease 131	Werren et. al. 2010	not predicted by IIID
NV14021	NM_001172600	serine protease	not present	serine protease 133	Werren et. al. 2010	not predicted by IIID
NV14058	NM_001172601	similar to IP08381p	not present	serine protease 135	Werren et. al. 2010	not predicted by IIID
NV10369	NM_001172602	serine protease	not present	serine protease 137	Werren et. al. 2010	not predicted by IIID
NV10370	XM_003424600	chymotrypsin 2	not present	serine protease 138	Werren et. al. 2010	not predicted by IIID
NV10372	XM_001607819	chymotrypsin 2	not present	serine protease 140	Werren et. al. 2010	not predicted by IIID
NV10373	XM_001607821	chymotrypsin 2	not present	serine protease 141	Werren et. al. 2010	not predicted by IIID
NV14777	NM_001172603	similar to MPA3 allergen	not present	serine protease 17	Werren et. al. 2010	not predicted by IIID
NV17946	NM_001172604	serine protease	not present	serine protease 19	Werren et. al. 2010	not predicted by IIID
NV14767	XM_001599501	trypsin	not present	serine protease 2	Werren et. al. 2010	not predicted by IIID
NV18254	XM_001600416	similar to ENSANGP00000018359	not present	serine protease 24	Werren et. al. 2010	not predicted by IIID
NV17537	XM_001600436	chymotrypsin	not present	serine protease 25	Werren et. al. 2010	not predicted by IIID
NV17538	XM_001600470	chymotrypsin-2	not present	serine protease 26	Werren et. al. 2010	not predicted by IIID
NV18382	XM_001600757	trypsin-like	not present	serine protease 31	Werren et. al. 2010	not predicted by IIID
NV18383	NM_001161545	trypsin-like	not present	serine protease 33	Werren et. al. 2010	not predicted by IIID
NV14808	XM_001601025	serine protease	not present	serine protease 34	Werren et. al. 2010	not predicted by IIID
NV14809	XM_001601055	serine protease	not present	serine protease 35	Werren et. al. 2010	not predicted by IIID
NV15476	NM_001172608	oviductin	not present	serine protease 38	Werren et. al. 2010	not predicted by IIID
NV14768	NM_001162373	serine protease 4	not present	serine protease 4	Werren et. al. 2010	not predicted by IIID
NV14707	XM_001602107	serine protease	not present	serine protease 40	Werren et. al. 2010	not predicted by IIID
NV15393	NM_001172591	serine-type endopeptidase	not present	serine protease 43	Werren et. al. 2010	not predicted by IIID
NV12908	NM_001172609	similar to ENSANGP00000010625	not present	serine protease 47	Werren et. al. 2010	not predicted by IIID
NV12909	NM_001172612	similar to ENSANGP00000010625	not present	serine protease 48	Werren et. al. 2010	not predicted by IIID
NV12910	NM_001172613	chymotrypsin-like	not present	serine protease 49	Werren et. al. 2010	not predicted by IIID
NV14769	XM_001599585	similar to MPA3 allergen	not present	serine protease 5	Werren et. al. 2010	not predicted by IIID
NV13366	NM_001161604	serine protease 50	not present	serine protease 50	Werren et. al. 2010	not predicted by IIID
NV12911	NM_001172610	serine-type endopeptidase	not present	serine protease 52	Werren et. al. 2010	not predicted by IIID
NV16789	XM_001603089	similar to ENSANGP00000021624	not present	serine protease 57	Werren et. al. 2010	not predicted by IIID
NV14770	XM_001599613	similar to MPA3 allergen	not present	serine protease 6	Werren et. al. 2010	not predicted by IIID
NV18589	XM_001603622	trypsin-like serine protease	not present	serine protease 62	Werren et. al. 2010	not predicted by IIID
NV16298	XM_001603655	trypsin	not present	serine protease 63	Werren et. al. 2010	not predicted by IIID
NV16299	NM_001172611	trypsin	not present	serine protease 64	Werren et. al. 2010	not predicted by IIID
NV16300	XM_001603714	trypsin-2 precursor	not present	serine protease 65	Werren et. al. 2010	not predicted by IIID
NV16301	XM_001603743	polyserase-1A protein	not present	serine protease 66	Werren et. al. 2010	not predicted by IIID
NV14771	NM_001172617	similar to MPA3 allergen	not present	serine protease 7	Werren et. al. 2010	not predicted by IIID
NV14588	XM_001603996	serine protease	not present	serine protease 71	Werren et. al. 2010	not predicted by IIID
NV17066	NM_001172618	similar to Blot 3 allergen	not present	serine protease 72	Werren et. al. 2010	not predicted by IIID
NV14886	NM_001172620	coagulation factor-like protein 3	not present	serine protease 76	Werren et. al. 2010	not predicted by IIID
NV18025	XM_001604175	hypothetical protein	not present	serine protease 77	Werren et. al. 2010	not predicted by IIID
NV14407	NM_001172596	trypsinogen Y	not present	serine protease 82	Werren et. al. 2010	not predicted by IIID
NV14772	NM_001172622	trypsin	not present	serine protease 9	Werren et. al. 2010	not predicted by IIID
NV16694	NM_001172782	chymotrypsin-2	not present	serine protease 93	Werren et. al. 2010	not predicted by IIID
NV13290	NM_001161542	chymotrypsin-like	not present	serine protease 96	Werren et. al. 2010	not predicted by IIID
NV13291	NM_001161570	serine protease 97	not present	serine protease 97	Werren et. al. 2010	not predicted by IIID
NV15326	XM_001604916	similar to MPA3 allergen	not present	serine protease 98	Werren et. al. 2010	not predicted by IIID
NV15327	XM_001604941	serine protease	not present	serine protease 99	Werren et. al. 2010	not predicted by IIID
NV15336	NM_001172785	similar to ENSANGP00000011975	not present	serine protease homolog 103	Werren et. al. 2010	not predicted by IIID
NV12526	XM_001606016	serine protease	not present	serine protease homolog 113	Werren et. al. 2010	not predicted by IIID
NV11723	NM_001172786	chymotrypsin	not present	serine protease homolog 126	Werren et. al. 2010	not predicted by IIID
NV18381	NM_001161544	trypsin-like	not present	serine protease homolog 29	Werren et. al. 2010	not predicted by IIID
NV18327	NM_001161606	serine protease homolog 42	not present	serine protease homolog 42	Werren et. al. 2010	not predicted by IIID
NV16636	XM_001602976	similar to ENSANGP00000016874	not present	serine protease homolog 54	Werren et. al. 2010	not predicted by IIID
NV16938	NM_001172783	venom protein 50	not present	serine protease homolog 90	Werren et. al. 2010	not predicted by IIID
NV11454	XM_001605551	similar to GA18707-PA	not present	serine/threonine-protein kinase 25-like	Werren et. al. 2010	not predicted by IIID
NV16231	XM_001599394	serine/threonine protein kinase	not present	serine/threonine-protein kinase TAO1-like	Werren et. al. 2010	not predicted by IIID
NV10549	XM_001608127	similar to CG8355-PC	not present	slit-like	Werren et. al. 2010	not predicted by IIID
NV18009	XM_001603475	similar to CG4527-PB	not present	STE20-like serine/threonine-protein kinase-like	Werren et. al. 2010	not predicted by IIID
NV17221	XM_001602561	proto-oncogene tyrosine-protein kinase abl1	not present	tyrosine-protein kinase Abl-like	Werren et. al. 2010	not predicted by IIID
NV14273	XM_003425609	tyrosine-protein kinase Btk29A-like	not present	tyrosine-protein kinase Btk29A-like	Werren et. al. 2010	not predicted by IIID
NV12033	XM_001606780	CREB binding protein E1A/CREB-binding protein	not present	CREB binding protein		literature review, not predicted by IIID
NV16620	XM_001602474	dicer-2	not present	dicer-2		literature review, not predicted by IIID
LOC100187592	NM_001134317	Dip3 dorsal interacting protein 3	not present	dorsal interacting protein 3 (dip3)		literature review, not predicted by IIID
NV15664	XM_001605908	dorsal switch protein 1	not present	dorsal switch protein 1		literature review, not predicted by IIID
NV11429	XM_001604949	gelsolin	not present	gelsolin		literature review, not predicted by IIID
NV30241	XM_003424194	Gnbp2 gram-negative bacteria-binding protein 2	not present	gram-negative bacteria-binding protein 2		literature review, not predicted by IIID
NV13973	XM_001605306	similar to jnk stimulatory phosphatase (jsp1)	not present	hypothetical protein		literature review, not predicted by IIID
NV10216	XM_001606734	similar to jnk interacting protein (jip)	not present	JNK-interacting protein 1-like		literature review, not predicted by IIID
NV16994	XM_001605319	Laccase 1 like	not present	laccase-4-like		literature review, not predicted by IIID
NV10449	NM_001159849	luciferase-like	not present	luciferase-like		literature review, not predicted by IIID
NV14723	XM_001602518	similar to luciferase	not present	luciferin 4-monooxygenase		literature review, not predicted by IIID
NV12824	XM_001607106	Argonaute-2	not present	protein argonaute-2-like		literature review, not predicted by IIID
NV12656	XM_001603101	similar to Pelle associated protein Pellino	not present	protein pellino-like		literature review, not predicted by IIID
NV12406	XM_003423971	Jak pathway signal transduction adaptor molecule	not present	signal tranducing adapter molecule 1-like		literature review, not predicted by IIID
NV50556	XM_003424884	toll-like receptor 6	not present	toll-like receptor 6		literature review, not predicted by IIID
NV19097	NM_001161496	Yellow-f	not present	yellow-f		literature review, not predicted by IIID
NV14569	XM_001603078	neurogenic locus notch	Notch	Notch
NV18842	XM_001600774	ovarian serine protease	ovarian serine protease	serine protease 32	Werren et. al. 2010
NV15477	XM_001602727	oviductin	oviductin	serine protease 51	Werren et. al. 2010
NV11320	NM_001172616	similar to oviductin	oviductin	serine protease 70	Werren et. al. 2010
NV12869	XM_001607413	oxidase/peroxidase	oxidase/peroxidase	hypothetical protein	Werren et. al. 2010
NV14320	XM_001603539	oxidase/peroxidase	oxidase/peroxidase	peroxidase-like	Werren et. al. 2010
NV12466	XM_001604797	PASG	PASG	lymphocyte-specific helicase
NV16118	XM_001601242	pelle associated protein pellino	pelle associated protein pellino	pellino		literature review
NV12105	XM_001600812	peroxidasin	peroxidasin	peroxidasin	Werren et. al. 2010
NV14321	XM_001603568	peroxinectin	peroxinectin	peroxidase-like	Werren et. al. 2010
NV14100	XM_001607860	peroxiredoxin	peroxiredoxin	peroxiredoxin-6	Werren et. al. 2010
NV15081	XM_001606593	peroxiredoxins (prx-1, prx-2, prx-3)	peroxiredoxins (prx-1, prx-2, prx-3)	peroxiredoxin-4	Werren et. al. 2010
NV17619	XM_001601820	PGRP	PGRP	PGRP SA-like	Werren et. al. 2010	literature review
NV17162	XM_001603324	PGRP 3	PGRP 3	hypothetical protein	Werren et. al. 2010	literature review
NV13566	XM_001605168	PGRP SC2-like	PGRP SC2-like	PGRP SC2-like	Werren et. al. 2010	literature review
NV17167	NM_001170969	PGRP-LC	PGRP-LC	PGRP	Werren et. al. 2010	literature review
NV17164	NM_001170965	PGRP-LC	PGRP-LC	PGRP S2-like	Werren et. al. 2010	literature review
NV17165	NM_001170968	PGRP-LC	PGRP-LC	PGRP S2-like	Werren et. al. 2010	literature review
NV17166	XM_001603438	PGRP-LC	PGRP-LC	PGRP SC2-like
NV12027	XM_001606674	phospholipase d	phospholipase d	phospholipase D1
NV12559	XM_001606532	prophenoloxidase	ppo	diphenol oxidase 2 (ppo2)	Werren et. al. 2010
NV16697	NM_001170886	prophenoloxidase	ppo1	diphenol oxidase 1 (ppo1)	Werren et. al. 2010
NV16696	NM_001170860	prophenoloxidase	ppo3	diphenol oxidase 3 (ppo3)	Werren et. al. 2010
NV11842	XM_001607562	predicted dual oxidase	predicted dual oxidase	dual oxidase-like	Werren et. al. 2010
NV16723	XM_001604006	prepro ion transport like peptide	prepro ion transport like peptide	ion transport peptide
NV18259	XM_001600753	prophenoloxidase activating factor	prophenol oxidase activating factor	serine protease homolog 30	Werren et. al. 2010
NV14251	XM_001601024	conventional protein kinase C	protein kinase C	protein kinase C
NV15236	XM_003424097	protein kinase c, mu	Protein kinase c| mu	serine/threonine-protein kinase D3-like		reannotated with a new accession #
NV15172	XM_001604707.1	protein serine/threonine kinase	Protein Serine/threonine kinase| putative| transcript variant 1	not on current assembly		removed in Nvit_2.0 assembly
NV11251	XM_001606682	protein-tyrosine phosphatase non-receptor type 5	protein-tyrosine phosphatase non-receptor type 5	tyrosine-protein phosphatase non-receptor type 4
NV10624	XM_001601838	Pur-alpha	Pur-alpha	transcriptional activator protein Pur-alpha
NV11096	XM_001606974	Putative Zinc-dependent alcohol dehydrogenase	Putative Zinc-dependent alcohol dehydrogenase	quinone oxidoreductase
NV11833	XM_001607498	pxphosposerine phosphatase	pxphosposerine phosphatase	phosposerine phosphatase
NV14230	XM_001600133	Rac GTPase	Rac GTPase	Rac1 small GTP binding protein
NV10151	XM_001605940	RAC serine/threonine kinase	RAC serine/threonine kinase	RAC serine/threonine-protein kinase
NV11383	XM_001603750	RAP gtpase-activating protein	RAP gtpase-activating protein	proliferation-associated 1-like protein 1
NV16992	XM_001605282	RE16127p	RE16127p	proclotting enzyme	Werren et. al. 2010
NV14168	XM_001607658	RE18590p	RE18590p	hypothetical protein
NV11916	XM_001604795	Receptor tyrosine phosphatase type r2a	Receptor tyrosine phosphatase type r2a	tyrosine-protein phosphatase Lar-like
NV13245	XM_001602162	relish	relish	NF-kappa-B p100 subunit	Werren et. al. 2010	literature review
NV12669	XM_001603726	rho gtpase	rhogtpase	rho-related BTB domain-containing protein 1
NV13318	XM_001605041	scabrous	scabrous	scabrous	Werren et. al. 2010
NV16041	XM_001601362	hypothetical protein	Scarface CG11066-PA isoform B	hypothetical protein	Werren et. al. 2010	new annotation via IIID
NV10677	XM_001603870	Scavenger receptor SR-C-like protein	Scavenger receptor SR-C-like protein	hypothetical protein	Werren et. al. 2010
NV12619	XM_001601344	SD07139p	SD07139p (LOC100117054)	negative elongation factor A
NV13719	XM_001607131	SD22390p	SD22390p	tenascin-X
NV12226	XM_001605073	SDK-P1	SDK-P1	sidekick
NV10196	XM_001606552	sensory neuron membrane protein 1	sensory neuron membrane protein 1	sensory neuron membrane protein 1	Werren et. al. 2010
NV18190	XM_001600359.1	serine protease	Serine Protease	not on current assembly	Werren et. al. 2010	removed in Nvit_2.0 assembly
NV14937	XM_001605545	serine protease	serine protease	serine protease 106	Werren et. al. 2010
NV14666	XM_001605968	serine protease	serine protease	serine protease 111	Werren et. al. 2010
NV17949	NM_001161605	serine protease	serine protease	serine protease 16	Werren et. al. 2010
NV17950	NM_001161571	serine protease	serine protease	serine protease 22	Werren et. al. 2010
NV13145	XM_001602260	serine protease	serine protease	serine protease 41	Werren et. al. 2010
NV15258	XM_001602496	serine protease	serine protease	serine protease 44	Werren et. al. 2010
NV16325	NM_001172614	serine protease	serine protease	serine protease 67	Werren et. al. 2010
NV15079	XM_001604200	serine protease	serine protease	serine protease 79	Werren et. al. 2010
NV17948	XM_001600099	serine protease	serine protease	serine protease homolog 20	Werren et. al. 2010
NV12655	XM_001603067	serine protease	serine protease	serine protease homolog 56	Werren et. al. 2010
NV14959	NM_001172581	serine protease	serine protease	serine protease 110		new annotation via IIID
NV16630	XM_001602804	tyrosine protein kinase	serine protease kinase	tyrosine-protein kinase hopscotch	Werren et. al. 2010	literature review
NV14191	XM_001607732	serine protease precursor	serine protease precursor	serine protease 136	Werren et. al. 2010
NV17947	XM_001600024	serine protease precursor	serine protease precursor	serine protease 18	Werren et. al. 2010
NV12114	XM_001601129	serine protease 36	serine type endopeptidase	serine protease 36	Werren et. al. 2010
NV12907	XM_001602629	serine type endopeptidase	serine type endopeptidase	serine protease 46	Werren et. al. 2010
NV15295	XM_001604071	serine/threonine protein kinase	serine/threonine protein kinase	serine/threonine protein kinase hippo
NV13614	XM_001606102	serpin	serpin	serine protease inhibitor 2 (serpin 2)	Werren et. al. 2010
NV10635	XM_001602301	serpin 3a	serpin 3a	serpin 7	Werren et. al. 2010
NV10678	XM_001603896	serpin 4B	serpin 4B	serine protease inhibitor 4 (serpin 4)	Werren et. al. 2010
NV17788	NM_001167711	serpin 6	serpin 6	serine protease inhibitor 5 (serpin 5)	Werren et. al. 2010
NV13613	XM_001606061	serpin 6	serpin 6	serine protease inhibitor 6 (serpin 6)	Werren et. al. 2010
NV14880	XM_001603948	Shoc 2	Shoc 2	leucine-rich repeat protein soc-2 homolog
NV13582	XM_001605445	signal transducer and activator of transcription	signal transducer and activator of transcription	signal transducer and activator of transcription 5B	Werren et. al. 2010
NV13304	XM_003424998	Similar ro RE18634p	Similar ro RE18634p	neurixin-4-like		reannotated with a new accession #
NV50566	NM_001141958	no gene prediction	Skp A	Skp1 S phase kinase associated protein 1		new annotation via IIID
NV10759	NM_001130051	Sortilin related receptor, L(DLR class) A repeats-containing like	Sortilin related receptor| L(DLR class)A repeats-containing like	sortilin-related receptor
NV50226	XM_003425912	no gene prediction	SP 27	hypothetical protein		new annotation via IIID
NV21264	XM_003427660	GLEAN (no annotation)	SP 46	serine protease gd-like		new annotation via IIID
NV15334	XM_001605083	serine protease 101	sp101	serine protease 101	Werren et. al. 2010
NV18114	NM_001161588	serine protease homolog 21	sph21	serine protease homolog 21	Werren et. al. 2010
NV10771	XM_001606479	Spz1B	Spz1B	spatzle 7	Werren et. al. 2010	literature review
NV12473	XM_001604883	Spz6	Spz6	spatzle 6	Werren et. al. 2010	literature review
NV12860	XM_001607341	Sumo ligase	Sumo ligase	E3 SUMO-protein ligase PIAS3		literature review
NV11960	XM_001605632	supressor of cytokine signalling	supressor of cytokine signalling	hypothetical protein		literature review
NV18397	XM_001601704	survivin	survivin	survivin 1	Werren et. al. 2010
NV25803	XM_003424853	GLEAN (no annotation)	Tab2	TGF-beta activated kinase 1 and MAP3K7-binding protein 3		new annotation via IIID
NV11001	XM_001599700	tep3	tep3	thiolester containing protein B	Werren et. al. 2010
NV15924	XM_001602651	TNF receptor-associated factor	TNF receptor-associated factor	TNF receptor-associated factor 4
NV11600	XM_001604282.1	Toll	Toll	not on current assembly	Werren et. al. 2010	literature review, removed in Nvit_2.0 assembly
NV18523	XM_001601579	Toll	Toll	toll-like receptor 10/11	Werren et. al. 2010	literature review
NV12468	XM_001604821	Toll	Toll	toll-like receptor 3	Werren et. al. 2010	literature review
NV18402	XM_001602964	Toll	Toll	toll-like receptor 8	Werren et. al. 2010	literature review
NV50152	XM_003425269	no gene prediction	Toll	toll-like receptor 7		literature review
NV17313	XM_001600117	hypothetical protein	Toll interacting protein	Toll interacting protein		new annotation via IIID
NV10306	XM_001607555	transcription factor Coe3	transcription factor Coe3	transcription factor collier-like
NV11450	XM_001605409	transmembrane protease, serine	transmembrane protein serine	serine protease 104	Werren et. al. 2010
NV14775	XM_001599774.1	trypsin	Trypsin	not on current assembly	Werren et. al. 2010	removed in Nvit_2.0 assembly
NV13727	NM_001172599	trypsin	trypsin	serine protease 132	Werren et. al. 2010
NV17677	XM_001599683	trypsin	trypsin	serine protease 8	Werren et. al. 2010
NV17697	XM_001603362	trypsin-like serine protease	trypsin-like serine protease	serine protease 59	Werren et. al. 2010
NV12305	XM_001606310	tube protein	tube protein	tube		literature review
NV15277	XM_001603310.1	Turtle Protein	Turtle Protein	protein turtle-like		pseudogene
NV18378	XM_001600566	tyrosine hydroxylase	tyrosine hydroxylase	tyrosine 3-monooxygenase
NV15352	XM_001606735	ubiquitin-conjugate enzyme E2	ubiquitin-conjugate enzyme E2	ubiquitin-conjugating enzyme E2 N-like
NV15062	XM_001605924	Ubiquitin-conjugate enzyme rad6	Ubiquitin-conjugate enzyme rad6	ubiquitin-conjugating enzyme E2-17 kDa-like
NV12841	XM_001607229	uricase	uricase	uricase-like
NV14991	XM_001600876	VEGFR-A splice form A	VEGFR-Aspliceform A	vascular endothelial growth factor receptor 1
