# Supplementary material for: Insect Innate Immunity Database (IIID): An Annotation Tool for Identifying Immune Genes in Insect Genomes
Source: PLoS One. 2012 Sep 12;7(9):e45125. doi: 10.1371/journal.pone.0045125 (PMC3440344; doi:10.1371/journal.pone.0045125)
Supplement: Table S4 — A complete list of Nasonia longicornis putative immunity genes reported in the IIID. (XLSX) [file pone.0045125.s004.xlsx]

## Sheet: Sheet1
Table S4. A complete list of Nasonia longicornis putative immunity genes reported in the IIID
NV_GeneName	NL NCBI Name	BPs	Complete_Sequence	Complete Length	eValue	%ID	NV_Length
2-Cys thioredoxin peroxidase	ADAP01118527.1	8963 to 9712	ATATTCGAATCAACATGCCAGTCCCAGCTATTCAGAAGCCAGCTCCGGAGTTCAAGGGAACCGCTGTTGTCAATGGTCAGTTTAAGGACATCAAGCTCTCTGACTACAAGGGCAAATATGTCGTTCTCTTCTTCTACCCTCTTGACTTCACCTTTGTCTGCCCAACTGAGATTATCGCATTCTCAGACCGTGCTAAGGAATTCGAAGCCATCGGAGTGCAGTTGATCGCTGCATCCACTGATTCCCACTTCAGTCATCTTGCATGGATCAACACACCACGTAAGCAGGGAGGCTTGGGTGAAATGCAAATTCCCCTTCTTGCTGACAAGAGCGCTAAAATCGCACGCGACTATGGCGTTCTTGACGAAGAATCTGGTGTGCCTTTCCGTGGTCTCTTCA…	620	3.49e-156	0.994	670
Actin binding protein| putative	ADAP01021818.1	1 to 1800	ATGCCGCTGCCGAAAAGACTCGTGGAGCCGGTGCACGTGGCGCGTGGCACCATACACGACGACTTTCCGCTACCCTCGGAACTCGAGGCTGTGACCAACGGTACACTCGCCAACACCATAAGGCAGCTGTCCAGCCTGTCCAGGCACGCCGAGGATCTCTTTGGCGAACTAGCCAAGGAAGCCCATGGACTCAGCGACAGGGCCAACTCACTGCAGGCCAGGATAGACAGGCTAGCGGTCAAGGTCACCCAGCTTGACAGCAATGTCGAGGAAGAGTCTCGCTCCAGGACATCCACATGCGCAAGGCGTTCAAGAGCTCGGTGGTCTTCGACCAGCAGGTCGTCTCCAGGGACACCATGCCCACCGCGATGATGGAGACCTACCATCAGTGCGACACAC…	1822	0	0.99	1800
Agrin	ADAP01077630.1	1 to 28567	CATAATTAGAAAGAACTTGAATAATTTCTCATCGAACGCCAAAACGTACATTACAAAAATATCTCCGATGATCGAGTGTAGAATAGACACTCGAACGTCACCGGCAAGAAAGCATCGTAAATTTTATAAAATCGCATTGTATCGAACGATCATTTTTCAACTGTCTCGTATAAAGTCAGTTTACGTTCCTTACGCAAAACCGCGCGAGCTTTCTCCTTACCCCTTTTAAATCCGTCCGTCCGAATAAACAAATTGGATTTTCTCGAAACAGTCTGCCACAGCGAGATCTCGTCCGATGGAACGGTATTACAATTCCCGCACCTATCCACATCAACCTAACCGTTAATCACGTGTCGGTTCTACAGGCCCCGAAGAAAGAGCCCTTTTATTTGCGGCAAG…	23711	0	0.955	28567
Alpha-2-macroglobulin precursor splice variant 1;TAM	ADAP01087401.1	1703 to 3925	GGTATTCGTAGACCAACCGTCCGCGTACATCGATGTCGAACCTTGGTACTCTCCTTCATCGAGCTATCTTTCTGTGACGCGAGGCTCGCAACCCTTGGTCTGTGGTGAAAAATACTCCTTCAATGTAATGTACACAAGCGGTACCAGTAGTACCGTCAACGCCACCAATCTCAGCCCCGATGATACCGAACCAATCAGTTTCCACTACTCGATCAACTCCAAAGGCGACCTCCTGGTCTTCGGCCACGTCAAATATAAGCCACGCAAGGACACGCTCCTCGACTATTCCGATTTCAGGCATGTGCTCGGTGCGGGAGCGGGTAGTAAGCCCAATCCATCGGTGCACCGCTTTCCCCTGAGCGTCAAAATAACGGCGAGTATGGCTCCAGTCTCGGAGCT…	1659	0	0.984	6315
Anaphase promoting complex subunit 10	ADAP01051381.1	276 to 570	AGGATAAGCATAAGAGCTGGAACAAATTTCAATGACCTACAAGAAGTCGAAGTTATGGATCTTAGTGAACCAAGTGGGTGGGTGGTGATACCTATAAGAGATGACAATGATCGTCCCATTAGAACTTTTATGATTCAGATTGCTGTCATAAGCAATCATCAAAATGGACGAGACACCCATATGAGGCAAATAAAAGTTCATAGTCCAGCAGAGGATATTCTTGGGCCACATTCTCAATTAGTGCCAGGACGTTTTCTTACAAATGAATTTCAAAGATATGCTACCATTAGATAG	295	2.76e-150	1	570
Annexin IX-A	ADAP01051157.1	3408 to 7535	GATGACGTTTCTGGTGATTACAGACGTGCCTTAGTATCACTCATATCTGGATAATTAATTATTGATATGGTGTATACGTATAATTATATGGGACGTCCTATCACATTCGTGTCTTAGATATTCATAACAAGAGCTTTCAGCTTTTTGTGTCGTACAAATGCGGAATTGTAATTTTTTTTAGTGTATTTTATCACGCTGGTCAAGTCAATGTTATGTACAGGAAAAGTTCCTTATGCCGTCTTCAGTGATCTGAAAAAAATTGAATGAACTTATGTCAAATTAAATTAANNNNNNNNNNATTATATATATATTTCTTTATTAAGTTGTATTTTGCAAAAAATATATGTATTTGTTATGGTGTTAAGTGCGTCAAGTCGAAAATCGGTTTCTTTGCTGAAC…	1330	1.75e-138	0.983	1396
Annulin	ADAP01165504.1	27 to 916	AGTCGAGCGAGGAGCGGGCTGCCATGCTGAAGGCGCTGCGCCAGAGCGAGTCCCTCTTCAGCCGGTACTACCTGAACGAGGAGTTCAACGACATCGTGTTCAACTTTGAGCTGCGGGACGACATTGTCATCGGCCAGCCTTTCAGCAGCGTCGTCCTGACGGTGAAGAACCACAGCTACGTCGACACGTACCAGGTGTCGGTGATACTGCGCGTGGAGACGGTCACGTACACCGGCAAAGTGGGCGAGCCGGTGAAGCGGTCCGACAGCGAGCGCTTGGTCCGGCCCGGCGCGATGGACGAGGTGCGGCTCGAGGTGTCCTGGGCCGAGTACGGGCCGAGGCTCCTCGACCAGGCGGCCTTCAACATCTCCTGCCTGGCCACCGTCAAGGACAGCAAGT…	757	7.96e-139	0.964	2205
Anti chymotrypsin-2	ADAP01022173.1	137 to 1230	ATTAATTTTAGGTGCTTACTTCAAAACAAGAAGATACAGAAAATGTAGCAAGTTCATCGCTAAGTGCATACATTATTTTATCATTACTGTTACATGGAACTGATGGTGAAACAAGAGAAGAAATAAAATCAGGCTTAAATTTAAATGATCTAGACAAAACCCAAGAAGAACTGCAATCTTTATTTATGCATTTAAATTTTATAGAATGTTACAGATGCTGACTTACAATTGGTTAATGGAATTTATGTAGACAGTAACTTTCAGTTGCGAGACTGTTTTATGAGTAAAAGTCAAGAGTATTATCAAACTTCTGTTGAGAAAATGATTTTTCAGAATAGTGATGTTGCTGCAAACCAAATAAATGAGTGGGTGAAAGAAAAAACAAAGAATAAAATTCTC…	1117	1.04e-102	0.982	1230
Aspartyl-tRNA synthetase	ADAP01093347.1	4891 to 6369	CCCGTAGAGGCCGAGGCTGCGATAGAACAGGAGGATACGTCTGTGGGAAAATATGGCCAAGTCAAGATGATTCAGAGTGCTGAGCCACACGATGAGAGGAAGTTTGCGCACATCAAGGATTTGAACACAGAGCTGGCAGGCCAGGTTGTGTGGATCAGAGGTAGACTACATACGAGCAGAGGAAAGGGAAAGCAATGCTTCATTGTTGTTAGACAGCAGTCCCATTCTATACAAGGTTTGGCTGCTGTCAATGACAAGATCAGTAAGCAAATGGTCAAATTTATATCTGGTGTGACCAAAGAATCCATTGTTGATGTCGAAGCTAAAGTGCAAAAGGTACCAAATCCTATAGAGTCTTGTACTCAGAAGGATGTGGAAATACACATTGAACAATTCTTT…	1479	0	0.993	1584
Basket| isoform B	ADAP01072793.1	987 to 2165	CAGCAGCAGCAGCACAATAATCTCAACAACGGCCTACGACCGAACCGACCCAATTCCCTCCCGGTCGGCTTCGACAACAACAACCAGCAGCGACCCACCTCGCTGCCCATCTTCACCGAGCCGAAGCCCCGACCGTCGACCTTGCAATTCAAGACGATCGAGACCCCGGCCTTCATGAAGACTGCCGCGGAAGTCGCCGGTATCCCGATCACCACCCCGTCCAGCGGTATCCCCTTCAACTTCGACTCCCTCATGGAGGGCGGCACCGGGCTGACGCCCGTCTCGACGCCCCTCGTACCCTCCTGCTCCAGCCAGCAGAGGAATAACGGCTCGAACAGTAACTCCACTGGACACCACCACCTCTCCGCCGTCGATCTCAGCTCGCCCGATGCCAATCCG…	823	7.52e-98	0.985	1164
C-type lectin	ADAP01161412.1	6155 to 831	GTATTGGCAAACCCCAACCTGACAACCGTGAGGCCATCCAAGGTGGAGCCCCCGAGAACTGTCTGGCTGTGCTGAACCAGTTCTACAACGACGGTGTCAACTGGCACGACGTTGCCTGCCACCACAAGAAACCATGGGTCTGCGAGGAGAACGACGCGCTCCTGAAGTACGTGCGCTTCACCAACCCCAACATCCGTGTCTAAATCGACGAATCACTTGAAATTTTCGATTTTCAAAGTCACACGTGGTTTCACTGGCGTCCGGTCACAATCCAATGAAGAGAAATTGTATATCGTTCCATTTACGGCTTATGGCCAATCGTTGATGCGAGACTGACGAGTGACTGCAGAGGATCTTTCGAATAAGCTTCGACATTCCGTTGGTCACTTTATAATGCCT…	1199	3.65e-64	0.978	1240
Cactin	ADAP01059597.1	145 to 3002	CTATCGACGGTATCGGTATCTTTTGAAGTGGAACCACAACTGAAAGATATTGTTGTGGAATTGGCAGCGGAATCCGCGTTTATACGAGTACTCCCACTCTCGGTTGACTATTTTGAAAGCTATATCCTCGTAAGGTGGTCCAGCTTTGAATCGTAGTATCGCGAAGTCCTTGTTATCTGTACACGGCGTCTGGAAAAGAAAATTTTGCATTAGTAACACGATGCGCTTGAATTGTATAAAGAAAACCATTATTGGATTATAAATAATGTCTTACCAAGAAATACTCAGGTGTAACGTTTTTATCTATCAGATCCGGATAGAAGATATTGAATTTGTATCCTTGAACAATCTTCGGAGGTGGATTGTCCATGTCGTAATGAGTTTGATTGTATTTATTCC…	1977	9.79e-88	0.979	2534
Cactus maternal/zygotic protein	ADAP01016305.1	1515 to 587	TAGACAACTTCACATCGCCATTCACCAGGGATTCATTGAGGCAGCCTTCTTTTTGATCAATGCAGCACCTCATCCTTGTTTGCTGAACATCATAAACGACGCTGCCCAGACAGCATTACATCTTGCAGTATTAAAGAGTCAACCCAGAGTGGTGAGACGGTTGATACTGGCTGGAGCTGATCCCACTATAAGGAATTTCAAAGGAAACACGCCGCTTCATCTTGCCTGCAATTCTGGAGATCTGAACTGTGCAAAAGCCCTGACCAATCCAATCACACCTAACGAACGAACATGGCTGGAGCCAGGCAAGACGGTACCTTCCTTACCCCAGAACCTGGAGCAACGAAACTTCGATGGATGTGGAAGGCAAGGAACATCCCGGACGGGCCAGAGGCCAAG…	714	0	0.986	1336
Carboxy Peptidase A	ADAP01187968.1	3949 to 1143	GCCGAATCAGTCAAACAGAAAGATGTCGGACTATCGCTACCTCTGTCAAAACGGATCCACCGTGTCCCTCGAGACCACCCATCCCTGTACGTGGTACAAACAACCTTGGAGCGTTATTCTCGCACGAGAACAAGACGGTACAGCGACCAAAGTTTACCAGAGACTGGAGCAGGCGTCCCATATCTCTTACGGATCTCTGACGTGGGAGCAAACTTTGAACGCGATTTTGTTCAGATCGGAAACTCCCATCACCTACAATAACTACACGTCGCCGGCGCACTATTTGTCCAGAGCCATGGAGACGGTCGAGCTGCCGACACCCCAGTGCGACAGAAAGCTTCGATTCTGCACAATCGGCGACATGGAAACGAATAAGTGTAACTGGACGTCGGCCGCTAC…	1409	0	0.993	3084
Caspase-1	ADAP01057600.1	511 to 1650	CAGGCCTGCAGAGGAGACAATTTAGATCATGGAGTCCGAATTATAAGGTCGGGAAGAACCCAGACTGATGGCTCGGGCTCGGACACATCTTATCGGATCCCAACACATGCTGATTTTTTATTCGGCTACAGTACGGTTCCAGGGTTCGCAGGTTTTTACTCGTGGAGGAATCCGGAAGAAGGCAACTGGTACGTGCAGAGCCTGTGCGACGTATTGGATGAGTATGCTGCGACTCGCGACCTAGTAAATATATTGACGATAACGAATCGTAATGTGGTTGAGAATTTTGAAACTTACAACAACCAGATTATGCTTAATCTGGTGGCCGAAGCACAAGGTAGGATGTCGACAGAGATGGGCGCCGACAGCTACAACATGGAGAATCCAAATCGTGGAAAA…	742	6.93e-122	0.983	831
Caspase-2	ADAP01058585.1	1690 to 4498	GTGGCAGAGATGGATCATTCCCAACACGACTGCCTAGTCGTCGCAGTACTAAGTCATGGAGAGCTTGGCTTGCTGTACGCTCATGATACACCGTATAAGGCTGATACAATCTGGTCACACTTCACATCAGATAGATGCCCTACTCTTGCTGGTAAACCTAAACTATTCTTTATTCAAGCTTGTCAGGGTGACAGGCTTGATGGAGGAATCACTTTGAAGGAAAGGACAGAGACCGATGGCCAACCTACTGTAACATTCCGCATTCCTACACATGCAGATTTCTTGATTGCCTACTCAACTGTGCCAGGATTTTATTCTTGGAGAAACACAACTCGTGGTTCATGGTTCATGCAGGCTCTCTGCTTGGAGCTCAAGGAGAATGGTACTCGCTATGACTTA…	2462	0	0.988	2471
Catalase	ADAP01079159.1	23 to 14739	GGGCCTTCGGTTACTTGGAGATCACTCATGACATCACGAAGTACTCGAAAGCCAAGGTTTTCTCGGCCATCGGAAAGAAGACGCCCGTCGCCGTGCGATTTTCCACCGTCGCTGGCGAGAGCGGTTCTGCCGATACGGTGAGAGAGACGTGCGCGGCTTCTCCATGAAGTTCTACACGGAGGAGGGAATTTGGGATCTCGTTGGCAACAACACGCCGATCTTCTTCATCAAAGATCCCATGTTTTTCCCGAGCTTTATTCATACGCAGAAGAGGAATCCCGCGACGCATCTGAAGGCATCTAGGATGCGGACATGTTCTGGGACTTTATCACTCTGCGACCGGAGTCGACGCATCAAGTGATGATCCTGTTCAGCGACCGCGGTATTCCCGACGGTCAC…	1479	9.6e-117	0.987	1479
Cathespin L-like protease	ADAP01083376.1	560 to 193	GGCAGGCGCGCTGGAAGCCCAGTACTTCAAGAAAACCGGCGTCCTCACAGCTTTAAGCGCCCAGAATCTGATCGACTGCACGATGGAATACGGGAATCTCGGCTGTGGCGGTGGTAGCGCTGCCCTGTCCTTCCAATTCGTCGTCGACCACAAGGGCCTCGAGCCCGAAGCTAATTACTCGTACGAGGGTCGAACCAACGAGTGTCCCTACAATACGAGTGACGACGAGGACGAAGAACTCGACGCGAGTTTCATCTACGTCAACGGCGGGGATGAGGCGACGCTCAAAGTAGCCGTTGCAACGGTTGGCCCTTTTTCCGCTGCGATAGATGGCTCGCACGATACTTTTAGGTTTTACTCGGAAGGTG	368	0	0.992	1062
CD36 antigen	ADAP01019449.1	1 to 1815	ATGAAGGACGTGATCAATATCTGGAACAGGCTGTCGGGCCGAAGCTACTCGGCGGTTAGCCAGAAGCAGGACGATCTGCAGCAGAGGGATCAGAACCTCAGGGAACAGCAGGACCCGGTCGTTTACGCGAGGAGCTTGCGCCGGAAGTCCTCAGTTGTCGTCAACCAGTTCTTCAACAATGCCATTCCGCTGCACGCCGATGGCCGGCCCAAGTGGGCGAGAAGGCATCTTCGTGCTGATGACGATCGGCTTGTTGGGTCTGGTAACCGGTTGCGTTGTTCTGGTGCTGCAGCCCTACGAGTTCATTTTTAAGTGGAAGGCGACCTTCGGCGAGGGCGGCGAGATCTACGAGATCTGGCGAGCTCCGCCTGTCGATCTCTACCTCAAGGTCTACCTCTT…	1313	5.37e-121	0.988	1815
CD36 antigen	ADAP01041243.1	1 to 1704	ATGGTATCGGCAAACGAGGGTGTGGAACTGGAGAAGATCGAGAGGGACGAGTCGTCGAAGACGCCGGCCGGTACCAAAGAACACCTCGATATAGCATCTGAATCCATAAGGATGCCCGAAAAGGTTGCACCAGTTGACGATATTACAGTGCCAGATGCAAACACAATGCCAGCAAATCCAAATGGGATTTCGCAAGAAGAAGGTATCAGAAAAGATGGTTAGGCTAAAGAAGAAAATTGGGATTATGGTCCTAGTGTCTTTCTTTGCCATTGTTCTAGGAGGTACGGCAGGTTTTCTTTGGCCTTCTTTCTTTATGGATATTTTAAAGAAGGTTATTGATTCTTCAAATTGCAGGAATTGATTTTAAGTCCGACTTCAACGAGTTTTAAAATGTGGCAA…	1648	2.61e-99	0.981	1704
Cell Adhesion Molecule	ADAP01023452.1	128 to 2237	TAGGCAGTGCGATGTCTTTAAAAATAAGGATAACGCTCCTTATTGGAATAGTAAGTGCAGCGGTTTCTCAGACAGCTTATTACAATGAAATCGAACACAGATGTCCTAAGCCATGGATCATGTTCCAAGACTCCTGCTATCGATTCATAAAAAGTTTTAGGCCAAGAGAGGATGCCAGGAGAAATTGTCTAGCTTACCAAAGTGATTTGCTTTCCATCAACTCTCTTGATGAACATGGTAACATACTTCGTGAATTGTTTCTACAAGATCCGCAGCATCGAAAATGGTACACTGGAATAAAGCTGCAAGGTGCCTATTGGACAAACGAAGATGGCACTCAGTTGATCAACATGGAAAACGCATTTTTACCTGAAAAACCAGATAATTACTATGGCAAAG…	1301	0	0.993	2934
CG11824-PA	ADAP01007793.1	111 to 4066	AGGAGTCGGACGGAACATCAGGCACCTACCATGCGTCTCTCGGCGCACGGGGGAGACGGGGGTGTGCATGTTCGCCTTCACCTGCGCCCGGGCGAACGGCACGCACCTGGGCACCTGCATAGACCGCTTCTACTTCGGCAGCTGCTGCAAGATCGACGAGGAGCCGGACGTCTTCCCCCAGGACAACAGCATCGACGTGGACCACCCGCTCAAGCCCTACGCCACGTCGTCGTCCAGCAGTACCGCCGCGTCTCTGGCCACTACCCTGGCCACATCGCCCTCCACGCCGGCTCTCGAGAGCAACGACATCCCCGGTAACGTGGACAGGCTGAAACCCGCGAGCAGCACGACGATCAAGGCCGCGGAGGTGTCCAAGGCCAAGCCGACGAAGAAGCCGCT…	3221	7.16e-130	0.97	4066
CG14892-PA	ADAP01049338.1	1 to 943	ATGACAACAAAGAACTTGTTGGGACCTACCTGATATTACAGCCCTTTTTGTCAGCGAATACACCCTGATGAAGCTAGCGCGTCCAGCGCCACTATCCAAGGTCGTGCGGACGATTTGCTTACCAGCCGAGGACGAGGAGCCGAGGGCAGGTCTGCAGTGCGTGACATCGGGCTGGGGTCGCTCGGGTCCGTCGCCGTCGTTGTCGAGTGCGCTACTCGAGGCGAACGTGCCGCTACTCGAACTCGCCGAGTGTCTCAAGGCTTATGGGAAGTCGGTGCCTATTAGGGATGGACATCTGTGCGCTGGGAATACCGATGGATCCAGTGGCAGGTGTGTGGGGGCGACTCTGGCGGTCCACTGCAGGGGCGACTCTGGCGGTCCACTGCAGTGTCGTAGGCC…	975	0	0.964	944
CG14895-PB	ADAP01074056.1	1 to 1245	ATGAGTCTGAATCTAGTTAAGTTTTTCTCCAAGAAGAAGCATCACAATCCCCAGCCCACCGATACCGTGGGGGAGATTGGACTGCCCACCAACGTTTCGCATCAGTTTCATGTTATCAAGAATGCCGAGACAGGTCAGTTGGAGGGCCTGCCGGACTCTTGGATTCGTCTGCTGAATACTCAGATCACAAAGTCTGAGCAGAACGAGCATCCTGCCGCAGCTCTGCAGGCCATCAAGTTTTATAATTATTCCATAAAGAAGAAGCCAACGCCCCAGGAGGAGGTATTCAAACCGTTTGTAACGGAAGATGTGATCGAAGAGGAGTCCATAGAGATAGACAAGATTCTGGCAAAGAACATCAGTTTCATGTTATCAAGAATGACGAAGAGGTTTATAAAG…	1268	0	0.986	1245
CG1632-PA	ADAP01031675.1	443 to 819	GAATCGAGGGCGAGGACCTGCAGGTGCACTTCGACGTGCGCTTCGACTCGCGTTACGGTAGCCTCGAGTCGAGCGACGTGCTCGAGGTGCTCGCGAGCGAGATCGATCCCTCGACGACTCGTTTCTTCGCCAACCTGACCATCGACCCCGCCAGCCTCGAGGTCCAAGAGAGCATAAGCGCCGCGAATAAATTAGCTCTGCAGACCAACTCGACGACGGCCGAGATCCCGAGCTCCACCACGACGCCCAGACCGTCCAGGAGGTGTAGCCACATCGAGTTCTCCTACTGCAAGCATCTGCCCTACAACGTCACGTCCTACCCCAACTTCTTCGGGCACAACGACGCCCGCGAGGTCAACGACGATATCATCGCTTTCAGGTGAGCTCAGGGAGCTGGTC…	623	0	0.982	2546
CG16713	ADAP01120997.1	1 to 9880	TTATGAAAATAACGAGTACCTTTATCATTCATCTGAGTTTTCAGAATCATCGTAAATGTTGAAAATTGAATTCAAAGAGATCACGTTGTCATTGAGACTAATCAACGATGTTTTTCTTATCTGAAATTCAGTATTTACAATTTTAACCGCAACCTTAACTTGTCTTACATCTTATTCCTTAAGAACAATTCAGTAGATAAAATAAATTATTATCTTTGGAAATATAAACGTAAAGATAAAATAAATTGAATATATTTGGACAATATAGTTAATTGCTATCCTATTATGATGATTGTGAAGTGTGCTGTGAATCAACACTGGCCACCAAAGCGTTGTTATTTTACTTGCGCAAAGAATATGTGTTATACATATATAAGATAACATTGATAAATAAAATTA…	9880	0	1	9866
CG18735-PA	ADAP01026963.1	1 to 981	ATGGCTCTGCAGGACATAGTGAAGTACCTTATGGGGATCTTAGCGGCTTCGCTGCTGATGCTGCTCGTGAGCAGTGTGGCTAGCGATGGTTCGGTCGCTGCTGCTGCTGCTGCTGACGCAGTGTGGCTATCAACGAATCCAGGCAGTCGAGACGGCTGTTCGACATATTCCTCGGGAGGTTCCGTCCGTGCATCACTTGCACCTGTGGAAAATCGAATCGCGGAGGCGCCAGATTCCTAGGCGGCGAGTACACGGATACCCACGAGTTTCCCTGGCTGGCCAACATACACGTGAAGAACAGCGTGCTTGTGACCGGCATACTGATCAACGACCGTTACGTTCTCACGGCGGCCAGTCCGTTGATCGGGAGCGACTCCACCGGAGGTGAAGGTAGCCCTG…	1031	5.2e-80	1	981
CG2930-PD	ADAP01092549.1	378 to 2058	CAGGGAATTCTCGATCCTGGGCCTGCTGATGATAGCCCTGGGCACAGGAGGTATCAAGCCCTGCGTCGCAGCCTTCGGAGGTGACCAGTTCAAGCTGCCACAGCAGGAGCACTATCTAGCGGTCTTCTTCTCGCTCTTCTACTTCTCCATCAACTCTGGCTCGCTAATTTCCACTGCGATCACACCGGTCCTCCGCAAAGAAGTCACCTGCTACGGGATGACCACCTGCTATCCCCTGGCTTTCCTCGTCCCGGCCGTCCTTATGACAGTTTCTATAGAGTCATATTCTTCGCGGGAAAACGACTGTACAAGATCAGACAGCCCGAAGGCAACGTCGTGGTCAAAGTGGTGCTATGCATTTCCCACGCAATCGGCCGCAAGATAAAATCAAAGGGCAAG…	1707	0	0.986	2187
CG3083-PA (LOC100117827)	ADAP01044790.1	1 to 913	AGAATTGGAATATTCATGTAAGTAGATTGTCGTTTTGTTGCCAAGGTAACAACGAACTAAAAGGAGCTAAATTCTCTAAATAAACACAGTAAGTCAAGATGGTTCTATTAGGAGAAGTTTTTCCGAATTTCATTGCAAAAACAAACGTTGGAGAAATAGATTTCCACAAGTGGCTTGGAGACTCCGGATTTCATTGCAAAAACAAATGTTAGCGAAAATGGGGAATCTTATTTTCGCACCCGAATGATTTTACACCTGTATGCACAACTGAGTTAGCAAAGGTTGCTAAACTAATGCCCGAATTCCAAAGGTTGGGTGTAAAGGTCATTGCAATTTCATGCAATTCTGTTGACTCTCATCGACAATGGATTGAGGTTCAGGATATTAAATCGTATGGAG…	962	5.87e-98	0.982	913
CG32019-PD	ADAP01049498.1	22124 to 27956	CGTCTCTGCGATTTTTTCGAGGTCCTGATTCGTTTTTCAGAGATGTCCTTGCGTCGATTTTCGAATTTTTTATTTTTGTCTCGTCGACTGCTTTCCATCATTGATTTTTGAATTTTAAAGTAGCAGTTCTACATTTTCAGCACGGATGATTTTTGAAGATTCAAAGGATAATTGAATTATTAATAATTTTTATCTCGACTATTTTTGAAGGGAACTAGATGTTTCCTACGTAAGCGTTGCATAAAATTATAATCACTATTTTGTTTTGACGTACGCAGAAACCTGAATCGTTCTTGAAGCCGCTTATCGATCAATACGCCAAGGAGGGTAAGGACAAAAAAGTAATGTTTGAAGCCAACTTCTCCAAACCCAATTGCAAACCAAGGTGGTACTTCAGGA…	5834	0	0.99	32757
CG32226-PA	ADAP01035794.1	9 to 3654	GGGATGGACCTATGCAGTAGACTTTCCAGCTACATACACTACCACAAAACAGTGGAAGTCTTGTGTTAGGAGAAGAAAATGGGTTCGGTATCGGCGATACAGTGCTATGAACTCTTGGTGTGCAATTGCTCCTCTACATAAAGATGCAACAAAAGGAGCCATTTATAGATGTTTCTATAGGAGGAAACCAAATGCCTGGGGGAAATCCTGGAGGGTTAATAGTTTGGGCAGTAACTGCATATGGAAGAGTATGTGTCATGTTCAGAGTTGGTGTCAGTACAACTTCTCCAGAAGGGCTAAGGTGGAGCGCAATAAAACTACCAACTGGAGATGAGGCATCTCAAGTTAGTGTTGGAGTAACAGGGCTTGTGTGGCTAACGCTATTAAATGGAAAAGCAT…	3716	8.38e-78	0.99	3654
CG33141-PB	ADAP01088797.1	812 to 5698	ACAAACCCGGACCGCCGTACATCGAGGGCTACGTCGAGNGCGAGACGCTGCGCCGAGGTCAGCAGGTCGAGCTGACCTGCAAGTCTCGCGGTGGCAATCCGCCGGCCCAGGTCGTCTGGTACAGGAACGGCGAAGTTGTGCACTCGGTTTACACGACAGAGGGCCACGTCTCCAAGAACGTGCACGCCTTCATCGCCCAGGCCAGCGACGACAAGGCCAGGTTCGAGTGCAAGGTCTCTAACGTTATGAGCGTCACGCCCATGACCGCCCACGTCGACCTCAGCGTTCTGTTCGCGCCGACGGGTGTAGAGCTGACCGGTCCAGCTGAGGCGAGGGCCGAAGAGCGCGTGACGATCACCTGCACGACTGACATCTCGAATCCCGTATCGGAGATCAAGT…	3242	3.34e-142	0.996	5805
CG3430 isoform 2	ADAP01172123.1	4 to 1806	GCTGTAAAACCAAGTGATTGGACTGTTGATTATTTTTTGACCAATGAGGCTGAATGCTTACGAATTTTAGAGGACATAGTTGCACTGCGAGAGATTCCTTCACTTGAGAGTGCACCATTGGATTATTTTAAAGATGGTCAACTTATTCGGTTCCAGGGAATGCTTCAGGATATGTATGATCCTGAATATTACTTCAAGAGTTATCAAGTTGTTGATACAGCTACAGGTGAAAATAGTTCTAGATGTGGCATGTATTTAGATGGTGCACGATGTCAGAGCCTCATGAACATGTATTAGTCAATTCGAATAGTAATGAAACTGCAGAAAGACAAACTTGGATTGTAATTTCTATACCAGGATTAAATGATTGGGCTAAAGAAAGTTCTTCTATTCCAAAAG…	1841	2.96e-86	0.984	1806
CG4386-PA isoform 1	ADAP01026960.1	1 to 1635	ATGACCGTCAAAAGTTACTTGCTCGTGCTATCGTGCATACCGTTGCTTAATTTTCATGTTCTGCACAAAAGGCAATCTGATGTATCCTACGGCAGTCCCGCTTACAAATATTTCGGTCTGCGGTGTAAAAAACGAAAGAACGCCAGAAAACGATCGCATCATCGGCGGCAATGAGACGATCGGTAACGAGTATCCGTGGATGGCCGTCATCGTCATAGAGGACAGGATTCCACAATTAATTTGCGGCGGTTCCCTTATCAACGATAGATACGTCCTCTCGGCTGCCCACTGTCTGCGCGCCAAGTACAGAGCGACATCCGCGTCGTTAAATTTTCCATCGAAAAGTTCATTCAACATCCGAGCTACAAAGCTTCGAGACGACTAATCGCGGATATCATG…	1618	1.06e-97	0.966	1635
CG4998-PB	ADAP01125980.1	1 to 3397	ATGTGGTTAAGGTACATGGCATTGGTGTGCCTAACGGCTCACGCTCTTGCGACCCAAGTGTATTCGTCCCCCTCTGGGAACCAACAAAAACAGTATTCTTGGCAAGCTCCGGATCTTGCTGCATCTGCAAGCGACCCAAATGGAGCCTTTCACCCCCTAACTTTTGATTCCACTAAACAACAAGCTCAACCACTTGACCCTTCAGCGGGGCCGAAACGGTGATAGATGATATTCTTGTTTCTAACCGTCAGGGCCGTAATCTCGAGGGTTACGATGAAATTTATGCCGATCCTGAAGTAAAAAATGCTTTACAGATTGGAAATGACACCCTTGCACGATCGTACATTCGTGACAAGTTGTGCTCTCTGGGTTTGATGAACTGTGATGGCACCGAAGAGA…	3721	0	0.983	3778
CG5520-PA	ADAP01085709.1	1 to 2934	ATGAACAAGCTCGCCTTCGTCGTCGCGGCGCTTTTCCTCCTCGCGGGCTTGCAGGGTTTGCCGCTGCGGAGGACGACTTCATCGACGAGAGCATCGGCACCGTCGAGACTGATTTCGGCGCCAGCCGAGAAGCCCTCAGGACAGCAGACGACCAAGTTGTGCAGAGAGAGGAGGAAGCCATCAAAATTGATGGCCTCAATGTGGCCCAGATTAAGGAACTGAGGGACAAGGCTGAGAAGTTCAACTTCCAGACCGAAGTCAATCGCATGATGAAGCTCATCATTAATTCTCTGTACCGCAACAAGGAGATCTTCCTCCGAGAGTTGATCTCGAACGCGTCTGACGCTATTGACAAGATTCGCTTGCTCTCCCTCACGGACAAAAACGTGCTGGAAACCA…	2863	0	0.979	2934
CG5873-PA	ADAP01016361.1	10 to 3296	AGATTTGCCAATGCGGTCCGCGCGCTCGCGCTTCTGCTCCTGCCTTGGGGAGAAGCGCTGCAGTACCAGCCGCTCGACATCTACGCGAGCCACGGCAGCGAGGAGTGCGCCTTGATCCTCGACTCACCGGGACGCAGCAGCCTCTACGATTACACCTACAACCTACTGCGCGGTGGTGCTTTCCCACCGTCGAGCGTCGGATCGCAGACTTGCATCACTTACGACGCCGTCAATCGGGCTTTCGTCGAAGCCTCCAAGCGAGTCCATGTGAGCATGCCGAAGAACGAGAAGTGGAGGCCCGAGGATTTGGCCAGTGTCGGCGAGCTTTTGCTCGACATTTCTGTGAATCTCGCTCGCACCAGCTACGGTCTGACGACGCAGCAAATCGAGAAGTACCTG…	3315	1.05e-88	0.987	3296
CG7002-PA	ADAP01027086.1	2410 to 3210	GGTTGTCACTGGCACGTGGACCCTGAACCGTTCTACAAGGACTGTCTGTACGACATGTGCGCCTGCGAAGCAAATGTCGAGAGTTGTCTTTGTCCGACTCTCGCCGGATATGCCAAGGACTGCGCGCAAATCGGAGTGATCATACCCTGGCGCCAGCAGGTACAGGAGTGTCAGCTTCACTGTCCCGGAGATCAAGAGTACCAGATGTGCGGTAGCAGTTGCACGAGATCTTGCGCTGACATTTCTTTCCACAACGAGTGCAAAGAGGAGTGTGTAGAGGGCTGCAACTGTCCTAAAGGTTTCACCCTCGACGTCAACGGCGACTGCATCCCCATCGGTCAGTGTCCCTGTAGCTACGGTGGACTGGAGTTCTTAGCAGGTTACCGAGAAGTCAGACCT…	801	0	0.993	11488
CG7586-PA	ADAP01005916.1	1 to 4914	ATGCGGCGAGAAGTGGCAGCAGCTCTGGCTCTACTGGCCCTGGTGGGCATTAGTCGGGCGCAGTTTCCACCGGAGCAGACGGAGGCGCCGAGGTTACCCTGGAACCGCTTCGACGACGGACGAGAACAGGACTTCAGAGACAGAGATCGAGATCGAGATAGGGTGGAGTTCAGGGACAGAGATCGAGACCGGGATAATGTACTCGGCAACAGTGGTAGCACCAGAGACTGGGACTCGATCAACAGGGACACGAGCAGCAGAGACCGAGACAGCAATTTTGGATTCGGCTACCGAGCGACTAGTCAGCAGAACGAAAATGTCATCATCAAGGAAGCGGACATACTTTATCGTTGCGTCGCGGATGGTACGACCGGGCCAGGTTTACCGTGTGGCGGTCAA…	3622	0	0.991	4914
CG7788-PA	ADAP01018652.1	1 to 1371	ATGCTATGCGATCTGTCGGATGATCAAGGCGAAATTTCAGGCACGTATGTAGTTCCAGAGGACAAGTACGAGGTGGAGCTGGGATCTCTTACGAGGCTTCATAATTACGGAAAAGCTTGCGTGTGGCCATTAAAATCATCGATACGAGTCGCATTACGCAGGAATACGTCATCAAGAACCTGACGAGGGAGGCTAAAATCCTCTCCATGCTGAACCACCCGAACATCGTTAGACTCTACGAGACCATTCAGCAGTGCGGACCGGTCTACTACCTCGTGACCGAGCTGGCGACTGGCGGCGACCTCTACTCCCACGTAAGAAGCCAAGCCTCGGGTCGTCTCGACGAAACTAGTGCCCGATCTTATGCGCGCCAGCTGGTCGCGGCTCTGCAGCACATGC…	1276	7.31e-80	0.977	1371
CG8542-PA	ADAP01223957.1	252 to 2112	AGAGGGAGAACGGTTAGTTGGTATGCCAGCTAAACGACAGGCAGTTACAAATTCAGCGAATACTTTTTATGCTACCAAGCGTCTTATTGGTAGAAAATTTGAAGATCCAGAAGTTAAGAAAGACATGTAAGAAAACCGTCTCTTACAAAATCGTACGTGCATCAAACGGAGATGCATGGGTACAAGGAAGCGATGGAAAAATGTACTCTCCGAGTCAAATTGGAGCATTTGTTCTTATGAAAATGAAAGAAACTGCTGAAGGTTATTTGAGCACGCCCGTTAAAAATGCCGTTATCACCGTCCCAGCTTACTTCAACGACTCTCAGAGGCAGGCCACTAAGGATGCCGGACAAATTGCTGGATTAAACGTTCTTAGAGTAATCAACGAACCTACAGCAG…	1894	6.7e-89	0.988	2112
CG9095-PA	ADAP01040204.1	54 to 2712	AGCCTCCAGCGAAGGCGTCTGCGGCTACCCGGGCGCACCGGCACACAGCAGCGGACGTCATCGACGAGGAGGATGGCCCCTTGTCACCGAGATCGAACTTGGCCGTTGGTACCGTGGCGACCTACGCTTGCGAGCGTGGCTTCGAGCTTCTGGGACCGGCTAGACGTCAGTGCCAAGAGGACGGAACCTGGTCTCCCGAGGGTGTGCCCTTCTGCGGTTCTCAACGTAGCCGCCGGAAAAGCGCCGATGCAGTCCAGCCGAGCCGACAGCGGCATCCCCCAGTTGGCCGTCGACGGAAGCAGCGCCCAGAGTTACTCACCCCGGACGTGCACCCTGACGAGCCCCGAGAGCAGACCCTGGTGGTACGTGAACCTGCTGGAGCCTTACATGGTGCAACTC…	2861	2.31e-102	0.986	2712
CG9134-PA	ADAP01098491.1	1 to 549	ATGCTGCTGCTCACCAAGACGCTTCTGGCACTGCTGCTCCTGGCGACGCTCGCCGGCATCGACGCCGTGCCTGGAAGATTGAACGGACGACTGTCCGAATTGCGCCGATGAAACGATAAGTGCCGGAACCATGAGGTGGACAATGCCACTGCTGAAGCTCGGTGAAAAGCGATACTATCTAGGAATCTTCTTCAAGGAGGCCAACTGGTACAGAGCGGCGCAGTACTGTCGCTACCACGGTATGCACCTGGCGAGTATCAGCTCTCAGGAGGACAACGACAAGCTGGAGAAGCACATCAAAGACTTCGGTCTTGGCCACGAGCATTTCTGGACGTCGGGCACCGACCAGGGTGAGGAGGGAACCTTCTTCTGGATGGCCAACGGTAGACCCGTAACTTT…	559	9.29e-55	0.989	549
Chitinase 5	ADAP01074033.1	1 to 2231	AGGATCTACAACCATGAACCCGCAGGCGGGAAAGCTTCTGCTTTCCCTTGGCGCCCTCGTCGCTCTGTTCGCTTGCACCGCAACCGGTAAGGGTGAGCAACCCGGCCGAGTGGTCTGCTACTTCAGCAACTGGGCCGTCTACCGTCCGGGTATCGGTAGGTACGCGATCGACGATGTGCCGGCCGATCTCTGCACCCACTTGATCTACTCGTTCATCGGTGTGAGCAACGTCACCTGGGAGGTTCTGGTCCTCGACCCCGAGCTCGACGTCGACCAGAACGGCTACAGGAACTTTACTGCCCTCAAAAAGAAATTCCCGAATCTGAAGACCGAGGTCGCCGTCGGTGGATGGGGCGAGGGTGGTCGCAAGTACAGCGCGCTCGTCGCCGTAAAGCAGCG…	2243	1.56e-103	0.976	2231
Chitinase 7	ADAP01042683.1	206 to 3015	GCGCCAGGAAGAGATTCCGCAGACCGACGACGTCGCGGCCGTCGCTTTCCAACGACCAGGAGGTGTCGGCTAGCGTCAACAGACTGAAGGTGACGCGCAACCGCATCAGCAACAAGAGCACCAAGAACGAGCTGCAGTCGAGCAAAGGAGCTACCGACGACTACAAGAGATCGTCTGCTACTACACCAACTGGTCGCAGTACCGCACGAAAATCGGCAAGTTCATGCCGGAGGACATTCAGCCGGACCTCTGCACCCACGTCATATTCGCGTTCGGCTGGCTCAAGAAGAACAAGCTGACGAGCTTCGAGTCGAACGACGAGACCAAGGACGGCAAAGTCGGGCTTTACGAGAGGATCATTGGACTGAAGAAGGCCAATCCGTCGCTCAAGATTCTTCT…	2257	3.13e-101	0.978	3015
Chitinase and chia	ADAP01026424.1	775 to 1207	TTTGCAG-GCATGTTGACTTTATAAATCTGATGTCTTATGATTACCATTTTTATATTTGGTATTATCCAGTCACGGATTTGAATTCTCCTTTGTATCCGCGATCTTTGGAAACGGGATATTTAACATCCTTGAACGTGAATTTCTCAGCAAACTATTGGGTTTGGAAAGGAATGCCCCGAGAAAAAATAGTTATAGGCATTCCATTGTATGGCCATTCCTACAAATTGTACAATCCCTCAAACCACAAATTGCAAGCACCTGCTCGCGGTTACGGGGATACGGGACATATGGGTTTTGTAACTTATCCTGAAGTATGCAAATTTTTGAAGAATGGCGCGGTGCGAGTTTTTGTTAATGACAGTCATGTACCATACACATACAAGAATAATGAATGGATA…	433	0	0.988	1356
Chitinase and Chia	ADAP01061424.1	14 to 4269	AGAAAAACAGTTGCCGAATTTGCCTGAAGGTCTTTTGCTGCGCCGACTGCCGCGATAACCACGAGAACAGCAAGCACCCGAAGCCCAAGTGTTCCCTCTGCGTCAGACAGGCTCTTCCCTTCGGAGTCGCGTCGGAGGAGGACTCGCTGAAGAAATCCGAGCTGCTCTGCCACCTCGTCTTCAATCACCTGCCGCTTCGCTGTAAGCTCTGCGGCGACAGGTTCCGGAAGAACCAGGATTTCCTAGAGGCCGAGCCTTGCAGTGTAGATGGTGGAACGAGCGGCGCCGGAAGGACAGCAAGACCGGTGTCAAGAACGACGAGGAGCTCGCTGCGACGGACGCCGAGAGGAAGCTGCCGCTGACGCCGCAGATACAGCCGTCGAGCGAGGCGAACAAGTC…	5376	2.54e-99	0.984	5745
Chymotrypsin 2	ADAP01005034.1	52 to 759	GCTGATCTGAAATTTATTATTTCAGCTGCTCCGCGAATCGTCGGAGGCCAGGATGCTCCCGACGGTAAGTACCCATACCAGGTATCACTTCGAGCACCGTCCCACTTCTGCGGTGGCTCAATCCTGAACAGCCGCTGGATCTTGACAGCCGCTCACTGTGTCATTGGGACGTTCTGGAAATACGGTAACAGTAGTGGCTGGTACCCACTTGCTCCACGGTGGTGCAGAGCAGACCTTCAGGTCCGAGTACATAACATGGCACGAGAAATACAACGGCGGACTCTTCATCAACGACGTTGGCCTGATCCGAGTCGACAGGGACATCGAATTCAACGAGAAGGTCCAGCCGATTCCTCTGCCTAACGAAGACTTCTCNNNNNNCGACTACCCTGTCGTTCT…	638	2.51e-76	0.982	759
Coagulation factor-like protein 1	ADAP01060011.1	1 to 1890	ATGTCAATAATTACACCAAAAACTTGCAAGATACTATCATTCTACATCATTTGTATGTTGGTGCTCCAACAAGTATTATCGCAAGGTAAGCTCCTTTAACAATTACAATAATTGTAAAAATAAAAAAAAAATCTTCCAGATGAAGACGAAGTCTCGACGTCAAGAGCCCAATCCTGTCGCACACTGGCTAACAAACCAGGAAAATGCGTCAACGTCCTGAAATGCGAGCCAATAGTCACTCTTCTAAGGGAAGAACCGACGATAGGACGTCAAGCAGTTGCTCAACTCCGTTGTCCTGGAAACAGTGATCAGTTCAGAGTTTGCTGTCCCCAGGCAAAATTGAGCGCGCCTGAAGAACCTAAAGATCACAAAACCTCGGAACCAATCCAAACACACCCC…	1844	5.62e-45	0.981	1890
Coagulation factor-like protein 3	ADAP01065180.1	1 to 1020	ATGAAGTCGACCGTAGGAAGCAGTTTGGTATTCACTGCTTTGTCGATGACAGTTTTTTGTCTGGAGACTATATCCGCCGAACAAAGCTGCACCACCAACACCGGAGCCCCGGGAGTCTGCGTGAGGGTTCGGGACTGCGCGTCGCTCCACGACTATGTCGCGAATCGGCCCATCATGGGCATCGGCGCCATGCTCTCCTCCGTCTGTTCCTTCGGATTCTTCAAGGTCACGGTCTGTTGTCCTTTNNNNNNNNNNNNNNNNNNNAGCGCGCCTCTGTTGCCACCTCACTGTGGTCACAGCGCTGCTCTTCACAACAGAATTGTCGGCGGCAATGATGCTGCGCTGAATGCATGGCCGTGGATGGCTGCAATAGCTTTTCGCTTTGGCAACGATTCCGAG…	1069	8.87e-65	0.967	1056
Conserved hypothetical protein (LOC100117347)	ADAP01023346.1	272 to 471	CAGAGGCTGATTTGCAAGGTAAAACTCCTGAAGAGCAACAGATGATGAGGATTATGGGATTCTGTGGTTTTGATACTACAAAAGGAAAGAAAGTTGAAGGAAATGACGCAGGAGCTGTTCATGTAATTTTAAAACGAAAGTATAGACAGTACATGAACAGAAAAGGTGGATTTAACAGACCCCTTGACTTTGTAGCTTAA	200	4.38e-96	0.99	471
Conserved Hypothetical protein (LOC100120951)	ADAP01063863.1	58 to 1425	CAGGCGATAGAGACGAAGATCTACAAGCGAAGATGGCTGGTCCTGATAATCTTCGTCCTGTACAGCGCGAGCAACGCTATGCAATGGATAGAGTACAGCATCATAACCGATCTAGTCGTCAAGTACTACGACGTCTCGAGTTTCTCAGTCGACATGACCAGTATGATTTACATGATCACCTACATACCCTTTATCTTCCCAGCGAGTTACTTTCTCGACAAATTCGGGTCTCCGATGGGCCGCGATCCTCGGAGCGCTCGGCACCTGCGCGGGTTCGTGGATTAAGGTCTTCAGCGTCAGTCCGGACAGGTTCTGGGTGTCCTTCGTCGGGCAAACTACGGTCGCCCTGAGCCAAACGTTCATCCTCTCGGTACCAGCGCGTCTGGCAGCCGTTTGGTT…	1356	1.79e-100	0.995	1425
Conserved Hypothetical protein (LOC100122242)	ADAP01054538.1	1 to 1164	ATGGAATCTTTACGAGAATTGAGTCCGTTTTTGGACCCAAAATCAAGATTAGATTTAAAGGCTGTCGCACTTCAACATGTCTTAGGTATTTTAAAAATTTTTCAGGTGTTACCGGAACACCAGAAGGCAGAGAATTGCTCCTAGGTATTCCAGAAATTTTAAGACAGTTGATATTACTGTTGCAAGATGAAACTTCTGTAATTGCAAAAGATGCATCGCTTGCTTTAATCAATCTTTCTGGCGATGAGGATGGAGCTAGTGCTTTATTAATTATCTCTGAATCATCTAGGTGTACCGGTGACGATGAAAAGAGTGACAACTTGATATATTTATGTTTTAAGATTTTTCAGGAACATAGTGGATAAGAATAGCAAATTAGCTGATCCTTGCTGCATGATT…	1208	3.2e-115	0.988	1164
Conserved hypothetical protein LOC100123754	ADAP01003759.1	1 to 3015	ATGCACGAAATGGACCAAAACCGTAACTCGGGTAACTTGGAGTCTGAGAGCAACAGCTCCAACCAGTTACCCAGTGCTTATTACTCAACAAGAACAAGTTTCTGCCAAGATTCAGTGGCAAACGAATCTCACAACGAACATGAAGAAAGTATTTCTTTAAAATATGTACCTGCTAATGGTAATAAGATGGAGAGGGATGAGACCGAAGAGACTATGTTAGATGGTTCCTGCGATGATCTTGGAAAGATCAATAGAAATAATAGTGGATTTTCATACTATGATGCTGCCTCAAGTTTATACTTTAGAGATGGAATACGTCCCATTGACTTTGTCATCGTTTGGGACGAGTTTAATCATGAAGCATCCTCCTATAGATGTAAAGAGATGAGAAAGAGACTT…	2756	1.97e-116	0.99	3015
Conventional protein kinase C	ADAP01051293.1	1 to 2016	ATGGCCGACAACGAGGAAAACAACCAGGAGGACTCGCTCGGGCCGACCGACGCGACCACGGCCTTCGCCAAGAAGCTCCGCGGTCGCAAGGGTGCCCTCAAGAAGAAGAACGTCTACGTCGTGAAGAATCACAAGTTCATGCCCAGATTCTTCCGGCAGCCGACCTTCTGCAGCCACTGCAAGGACTTCATATGGGGGGCTTTGGAAAGCAGGGTTATCAGTGCCAAGAGTATGCAGTTTCGTCGTGCACAAGCGATGCCACGAGTACGTGTCGTTTACGTGCCCTGGAGCGGACAAAGGCGCCGATTCCGACGGACACGCGAACGAAGCATCAATTCAAGGTGCAAACTTACAACAGCCCCACCTTCTGCGACCACTGCGGCAGTCTGCTCTACGGTA…	2041	3.78e-60	0.985	2016
Corin isoform1	ADAP01032491.1	737 to 5570	CTGGTGTTATATTAACACAAGAAGCTACGCAGCCACTGCTGAACGGAGACAAAACCAGTTCTCGACAACTCAATGACGTGCAAACTGCAGGAAGTCAGGAGTACATTAAAAATCCTCCGCCGAGTCCGCCACCTGCAACGTCTACTTTCCCGCCATGGCAAACAACGGATGAAACACTATATAAACTTGTTCCTAAAGCATTGGATGGTGTTATTAAATTAGATGACTTAGAATGGAATGACGAGATGAATGATCCGAAGTCGAGAGTATACAGAGATGTCGCCAGGGACATAGAAAGTAGTTTAGTTAACATGTTACGCTTAGACGAAGGCATGCCGCTAGTTAAAGTTTATTCCATTTCCAAAGATGGTGAAGTTAAATTCCGAGTGAGCCAACCTG…	4773	0	0.979	6957
CTL 2	ADAP01043992.1	1059 to 17728	TTATATTACACCCAACCTCTAATTTCCCTCCCGCCCTTATATCCTCTGATAGATTTTGTTTTCGCGCTCACTTCTCGATTCGAAAAAGAATACCTTTCAATGCTTGCTCGCAGTAAAATGATCGAATCGTCATTACGCGCGCAAGGGATTCTTTGAAGCGGCGCGCGCGAGCAGCGTGAAATAGTAGAGGGCTCGTTCTCAAAGAGAGAAAGGAGACCTTTGAAATTGAAAAGAATGTGCGCAGCGCGACCTCGTTAGCCCTGCGCTATATAAGAACTCGCGAAAATGGTCGTTAAAGTTTTTACGATTAAAAACGCAAGACTACCACGCCGAGAGTTCAAAACTAAGACGTGTAATGCGTATATATATACATAAGTTCGGAGAAACTTTCTCGAGTAT…	14673	0	0.958	17728
Cu| Zn superoxide dismutase	ADAP01025579.1	1 to 755	GAAAGCGATGGTGGAACTGAAAGCCCTCGACGGAAATGGCAATCCCGTAGACGGTCCCCGGGGCACTCTAACCCTGGAACAGCTCCCCAACGGCGTTCGAATTTACGGAACGATTTCTGGATTAACCAAAGGCCTTCACGGCTTCCACGTCCACGAGAAGGGAGACCTGACGAAGGGCTGCTCCTCCGCCGGTCCTCATTTCAACCCTTACTTGGTGGTTAATCACGGAGCACCGAATGACCCGCTGCGCCACGTGGGTGACCTGGGCAACATCGAGGCCGGCGAGGACGGTATCGCTCAGATCGACGGCGTCGACCACTACCTCACGCTGACGGGCGTGCGCGGAGCGATCGGCAGGACCGTCGTCGTGCACGAGAAACAAGACGACCTAGGACGCGG…	758	0	0.982	755
Cu| Zn superoxide dismutase	ADAP01025581.1	1 to 784	ATTATTACGGAGCTCCAGACTCGCTGACTCGCTTTCACTTTTCGTGCAGTTGACACATTACGCACCCGTCTCGTTTCAGCTCGTCTCTCAGCAGACTCGCCAAAATGTGCAAAGCGGCTCTATTGATTTTAGCACTTGTTGCCAGCGCCTATGCTGAGGAGGAATTAGTTGCATCAGTGCTATTAACGCCGGACCCAGTGTTCAAAGAGAAGAACGTAATTGGTACACTGAAAATCGTTCAGAGCGTAGCCAACGGACCGGTGACGATCACCGGAAGCGTCAGCGGTCTCAACAAGGATGGTGTCCACGGTTTCCACGTTCACGCGAAAGGTGACTTGACTCAAGGCTGCAAGTCCGCCGGACCGCATTTCAACCCTGAAAAGGTGAAAAGGTGAAGCA…	798	7.44e-109	0.983	835
Cu| Zn superoxide dismutase	ADAP01049836.1	14 to 904	AGTCCATATTTATTCATATACAAGCCTCAAATCAGCCAGTTTCCACACGGCACCCAACCGACTACCGACATCGTGATTCAGCACAAGAAGCCTTAACTTTCCGTTTGATTAGTCGTCGCCGATATCACGCACGCAGTCGCAATCTAGCCGCCGAGCAGTTGCATCTTCTTCCTCCCGGCATCTTTGATACGCAAATTCAGAAAAAATGACCAAGGCCGTGTGCGTTCTTCAGGGCGACTGCAAGGGAACCCTGTTCTTCGAGCAAGACGGGCGATGCGGTCAAGGTCACCGGCCAAGTGTCCGGCTTGAAACAGGGACTGCACGGATTCCACATTCACGAGTTTGGCGACAACACCAATGGTGGTTGCACCAGTGCCGGACCTCACTTCAATCCCCTGG…	900	4.46e-131	0.989	904
Cuticular protein RR-2 family member 10 (CPR10)	ADAP01043589.1	1 to 750	CCGACTCTTCTTCTTCGCACCACCTCCGCCTCGTTGACACCCAAGCAAGACGAAAATGGCCGCCAAGGTGATCAGATCATCCTCGCCCTCGCCGCAACGCTCGCCCTGGCCCAAGCCGGCATCGTCCCCGCGGGCGCCCCTCTGGCCCTGGCACCTGCTCCAGTCCACCTGGCGAAGCTCGACGAATACGACCCCCATCCTCCGTACTCGTACGCCTACGACGTCCAGGACTCGCTGACGGGTGACTCGAAGGCCCAGTACGAGACCCGCAACGGAGACGTCGTCAGCGGCAGCTACTCGCTCATCGAGGCCGACGGCACCCGCCGCGTCGTCGAGTACACCGCCGACCCCATCAACGGATTCAACGCCGTCGTCCACAGGGAGCCGGCCGTCCTCACG…	758	0	0.982	750
Cystein rich/ KU Venom protein	ADAP01054099.1	1 to 4235	ATGCTGCGTCTATTAATCGCCGCGTGGTTCGTCGCTACGGCTCAGGCGGGATGTCCGCTGAGCCCGACGTCCGATCAAACTTCCGCCAAGCGACTTCCCGGAGACGGCGGCTATCGGATACTCATCAGCGGGGACTACGATAAGTACATCCCGAACGCGGTCTACACCATCAGTCTTCAAGGTATCAATTATATCGGCGAATCAAATGGCTTTCACTAATATAGACGAGCTGTTAAATCTGGCTTATATAATTTTCAGGGCCGCACAATTACGAGTCGAGGTCCCAGGAATTCACGCGGTTCACGCTATCGGTGGATTCGCAGCACGCCCCGTTCAATCCGGCGGCTCGCGTTGGTTTCTTCCAGATCTTCCCGGACTCCTTGACGGAGTTCAACGAGG…	4242	0	0.979	4235
Cysteine dioxygenase	ADAP01034814.1	1 to 2563	ATGGGTTCTTCGACAAAAAACCAAAAAGTCCGCAGCGACAATCGGCGTATGACCGGAAACGTCAACATTTACATCTGCTCCGAATCTGTTGACGTCCTCAAGCTCGACCAGCTTGATCTCTGAAAAATCGAGGCAAAAAGTTGGACCGATTGAAGAGCACTCGGGCTTCTCCAAATCGAGTGCGAAAAAAATTAGCAGACAAGCCAGTCGAGAAGCAACATAACGATATTGTCAAGAAAGATGCTGCGAAGGATTCAGACAGTGTCGGCGATCACGAAAAATTGATCTCAACGACGGAATACAAGAAATACGCGTCATACGAATCCAAGCCTAACCCAACTACCGGAGAAAATGTTCTGAAAAATTTGAACGAACCGCGTGAACTCAAGATCAACAGCA…	2264	4.87e-60	0.992	2595
Cytochrome P450	ADAP01024500.1	69 to 4242	GGATCCTGAGCTCATTCAACTTATCTTGGTGAAGCATTTCAACAGCTTCTACAACAGAGGTACGCTGTACAATGAGAGCAAAGATCCCTTATCTACGGGATTGGTGAGGTTGTACGATGAGAAATGGAAGAGACTTCGGGTTAAGCTCTCGCCCACTTTCACGTCTGGCAAGTTGAAGCTCATGTATCCACTGGTGAAAGAGATTTGCGACGAGCTGTTGAAAGTTTACGAGGACATGCTTGATAAGTCCGACGTCGTTGAAATCAAGGACATCACTAATAGGTTAACAGGTTCACCATAGATTGCATCTCGTCGATCGCATTCGGCTTCAACTGCGACAGTCTGCATCAGCCAGATAACGAATTTCTCAAGTACGGAAAAATAAGCAACGATCTCGGC…	4214	7.47e-111	0.968	4242
DBLOX	ADAP01052954.1	206 to 13965	CGCAGCGATCACGTCGCGCAGTCGCGCAGGCACGCGAGGCATAGCTCGAGGTTGTTTGTAGCAATAATGACGCACACATGTATATACACGGTACACACNNNNNNNNNNNNNNNNNNGCGCGCATCACATGACGAGAGGAGGAAGGCATCTCTTTCTCTCTCTCTCTCTCTTTCTCTCTCTCTCTCTCTCTCTCTCTCTCTCTCCGACACTTTCACTAAGTCCCGTGACTCGGCCGCCCCCTCGGACCACCCCTCCCCTCGCCGCCAGTCGCTGCTATGCCCCTCGCGCCCCTGGCCTCCTTATGCCTTNNNNNNCTTATGCCTTATACGCGAACGTGAGGCCCGTCGCAGTCAGCGCAGACGGCGCAGACACACGGTACGGCTAGTGTAACGAGCGCGC…	6386	0	0.955	13965
Defensin 2	ADAP01060372.1	124 to 312	GAACTATCCTACGACGGAAACCTCGATCTCGAGCAGCCCTCTATCAGAGCTCGTCGTTTCACCTGCGACGTCCTGTCCTTCAAGAGCGCTTGGAGCAGCCCTCTTTCAGAGCTCGTCGCTTCACCTGCGACGTCTTGTCCTTCAAGAGCATGTGGGTCTCGCCGAATCACTCGGCCTGTGCCGTCAGGTGTCTAGCCCAGCGTCGCAAGGGAGGAAAGTGCAAGAACGGAGTCAGGTGCTTAGCCCAGAATCGCAAAGGTGGAACTTGCAAGAACGGAAACTGTGAATATCACGATTAA	299	5.09e-36	0.967	312
Defensin/royalisin precursor	ADAP01047640.1	1 to 459	TTATCCAAAACGCTTGTTCCAAAGATCACCAAAAGTAGTTTTGCGACACTGGCAAACACCTCTGGTGCATCTACCGCCGGCTTTACCCATGCTCAGGCAATTTGCGGCGCATGCGGAGTCTCCAACCTTGCCGCCGAAGCTGAGCAAGTCACAGGTTACTCTGCGCTGTCTAATTCCAGCATTGTCGTCGACCACTGCTTCGTCCCAATCTTGTACGCCAACGAGGTCTTCCAATTCTAAACATAGAAAATGTTTACTTGTAAATTGTACTATAATTTCTCAGTCGGTAAGATAAAAACATCTAAACTGCGAGATTTAAAAAGTCATGCAAGCAAAATTGTAAGATGACTTCAAAATTCAAAATTACAACAAATAATAAAATTACATACCACCGAGAGG…	459	0	0.965	459
Disulfide oxidoreductase	ADAP01026998.1	1 to 2217	ATGGGCGGCAGCAACTGCAAGAGCTTCTCACCGAAGCACATCAACACCAGTAAGGTCCGCTCGTCCGAGTCCTTCTCCAGCAGGTCCAACGGCGATGATCGACCGGCTGGTAATGGCCAGTGCAAACAAGCTGCAGGTAAGGTAAGACAGAGAATACAGACTACATCGAAGATGTGGTCTGCAAGGAGACGGACATCCAGGAAAACGAGATGAAGACTCTTCCTCTTGGCAAGGAAGAAGGCAAGATATTGCTGATCAAGCAGAAAGGAGAGCTGCATGCTATTGGCACCAAGTGTACGCACTATGGTGCCTTGTTGCATACCGGAGCTTTGGGAGAGGGAAGAGTGAGGTGTCCCTGGCACGGAGCTTGCTTCAACATCAAGAATGGAGATATCGAGG…	2249	0	0.986	2217
Domeless	ADAP01047593.1	1 to 5906	TCATTGGAGCGTCCGCGGCACTACCGCGACTTTGCTGTATTTCTGATCATCGACACTTGCCGGCAGAGGCTTGTTCGCAAAGCGTGAGGCTGGCGCAGTCTTCTGCTCGGGCAACGTCACATAGCCCGACGAAGTGGTTTTCGTAACTGGTTGGGGTGACTGTGCCTGAGCACCAAGATCGGTCAGGGATTCCGTCGATGGGGTCTCGTTACCTGGTTGCTGCTGCTGCCAGCAAAGGGTAAACGTCGAGGTCGGCGAACTCGCCGAAGAAGCCGTCGACGATGGTTCATCATCTTTTGTATCGAGATCCAATGATGGGTACAGACTGTAGAAAAATAAACGTTTCAGATTATTTACAACCAGCTTTTTTATGCTGTCATATAATTGATCAATAAGGCA…	5925	0	0.977	7767
Dorsal Protein	ADAP01015957.1	1 to 3005	ATGGATCGCTTTCCCACCATGAGTGATGGAAACATTAATATAAGCGATGTCTTGGACGCGATCGAGACGGCAGACCCGAGTTTCGGAGAGAGAAATCGCGGAGACGTCGAGATGATGCAGACGACGGGAGGAAGCCGTATGGACACGCGCTCGAGGACTGGACCTTACGTCGAGATCGTCGAGCAACCGGCCAGTAAGGCCCTGAGATTCAGATATGAGTGCGAGGGCAGATCAGCCGGTAGCATACCCGGCGTCAGCAGCACACCGGAGAACAAGACTTTTCCTACCATTCGCATTGTGGGATACAAAGGTCGAGCTATCGTGGTGGTGTCGTGCGTGACGAAAGACTTGCCCTACCGGCCACATCCGCACAACCTCGTGGGTAAGGAGGTCTGCAGA…	3045	4.07e-68	0.987	3005
Dorsal protein	ADAP01025993.1	147 to 394	GATACACAACTATCGTGGACCAGTAACCGTAATTATTTCCTGCGTTACTGTAGATCCTCCTTACAAACCACATCCTTGTAAACTTTTTAACGGGAACACTATGGACAAGCACGGAGTTTGTCACATCTATGTGCATCGAACAAAGAAAAAAATCCATTTTAAGAACCTGTTCGTTGAATCCGTTAATGACGAAGACGTAGTCGAATCCTTAACGGAAAGGGAGCGCAAGAAAGTTGATCCGTTTAAGA	248	3.04e-117	0.98	1632
Dredd	ADAP01039801.1	1 to 1849	ATGTCATTAGTAATAGATGCTATTTCAACAATACCAGAATCATTAAATAATGTTGTACGTTTCTCCAGAGAAAGATTCAACCCGAATGTTTTACAGGAAATAGTACAAGATGCTGACAGTTTAGATGAGATGGATATAGTGTCTATCATATTTTTATTTACTGACCAAGAAACAGAGATTCCTCAACTTATTGAATTTTTACTAAACGATCCAGCTACTTATTTTAATACATTAAGGCATCGAGTAAACTGGGAAGAAAAATTGTTAGAATCCTTAATTATTATTGGTAACATCAAAGTAATCAAAAAGTTAGGCTTTGATAACAATGAAATTGAAGCTATGAAAGTGAGATTTGTATACAATGTGCATAATGTAAGTGAAAATTTAAATAAAGTTATT…	1789	0	0.986	1849
Dscam	ADAP01157335.1	8 to 5892	CAGCTGTTTCGGCGGAGGACGAAACAATGGGCCCAATATTTGTCAAGGAGCCGCCTAATCGCGTTGACTTTTCAAACGGAACTGGAGCTGTGATTGAATGCCAAGCTAGAGGAAATCCTCAACCTGATATCATTTGGATTCGCGCTGATGGAACCGCCGTTGGAGATGTTCCTGGACTACGTCAAGTCAGGTCCTACCCAATGGCAATCTAGTCTTTCCACCATTTAGAGCCGAAGATTATCGCCAAGAAGTTCACGCACAAGTTTACATTTGTCTTGCTAAAAATCCCGTTGGTTCCATCCACAGCCGCGATGTAAATGTCAGAGCCGGTGGTCGCGCAGTACTACGATACCGACGTAAATAAAGAGTACGCGATTCGAGGAAACAGTGCTGTACTGA…	6330	2.61e-80	0.988	5892
Dynamin associated protein	ADAP01005095.1	22 to 3210	GGCACTGACCCATGGGTGATTCAAATGCATGAGAGAGCTCGATACCAACAACAATTTGATTCGCTCAAACCTACAAATGGAGTCATCACTGGAGTACAAGCGAAAGACTTTTTCTTAAAGTCACAACTTCCTCCTCTAGTACTTGGGCAAATATGGGGGGCTTATCGGATACAGACTCGGATGGAAAAATGAACATCAATGAATTCAGCATTGCATGTAAACTCATCAATTTGAAGTTACGAGGTTTTGAAGTACCAAGTTCTTTACCTCCATCTATGATTCGAAGTTTACAAGCTTTTGCTGCTGGACCTCCTAGTATAGATAGAGTTGGGTCTGTAGACTCCCAGCACAGTCAGCATTCCGTCGGCTCACCGCAGGCCGTCGAATGGTCCGTACCGC…	2807	7.86e-65	0.982	3210
Ecdysone-inducible caspase| putative	ADAP01061440.1	405 to 679	AGATGACTACCATACAAAATTGTATACAGAGTACGAGCCACTAGTAATCAAGGTTAAAAAAGCTGAAGTTTTTAGAGATGAGCCCCAAAGCAGAGGTATAGAAAGGTACGCCATGAGGAGTAATCCAAGAGGCCTAGTCTTAATGATAACAAACATCGATTACAAAATACTCGATAGGAGACCAAGTGCCAAATACGATGAAGACAATTTGACAAATCTTTTTGAAGAAATGGGATTCAGAGTCATAAAATACAAAAATTTGACTGGAAACGTAA	275	1.26e-133	0.985	1317
ECSIT	ADAP01049506.1	1 to 1006	ATGAAATTAAGCTTGAAGTATGTACAAAGTAGCAGACAGTATGGTAAAACACCTAGCTTGCTACTTGCGAATCAACAGAGTCCAAAAGAAAAATTAACAGAAATAAATAATGAAATTAATAAGGAACCTAACACAGACAAAAACAATGAAACTCAAAAAGATTCACAAGAAAGTAGTGATCAAAATCAGGAGAAGCCCAAAGAAGAACGCAGATCTGAAGATGAAAAAGATGATAAACGAAAAGGCAGATCATCTGTCTTTGCAAAATCAGTGGTTTTGCATGCTTTTGAAAATGCTCGCAAAAAGGAAAAAGAAACGTTTTTAGAGTGTCTGCGAATGTACCAAAATCAACCAGGAATAAAGCAGGAACGTGTCCCTTTCATCTATACTGCTTTAAAG…	1006	0	0.99	1455
Emp| epithelial membraen protein	ADAP01237984.1	1 to 1490	GATACGCACAGAGCAGAGCCGACGGACGGGTTTATTTTTACGCCGACCTCATAAATGTGATCGTGAACAAGGAGATCACCCTGGCCGAGGGCGGCCGCACCTACGGCTGGTGGAAGGCACCGCCGGTGACGCCACAGATGCACGTCTACATCTACAACGTGACCAACGCCGACGAGTTTCTCAACAACGGCGAGAAGCCCGCGTTGCAAGAACTTGGACCCTACGTCTATCTGGAGACCTGGGACAAGGTCAACGTTAAGTTCAATGACAACGGCACCGTTACGTACAACGTCAGGAAGCAGTTCATCTTCTCAGAGGAGGAGCTGTCGGTCGGTTCTGAGGAAGACCTCGTGGTAGTCCCGAACGTGCCCATGCTCTCGGCGACGAGTCAGTCCAAGC…	1500	1.87e-100	0.974	1490
EMP|Epithelial membrane protein	ADAP01077920.1	1 to 1767	ATGAAGTTCCTAGCGGGTCTCTTCGGCGATGGCTCGCCTACGAGAATCGGCAGGCAGTACATGAAGGTTGGTAGGAATGCCCTCTTCGGGCCCAGGCCTAACCCAGATACGCCGATTCCTGTGGAGAAGATACCCAAGCCTCTTAATCTACTCGTCTCGCAACGCGGGAAATTCAAACACAGTGTAGGATAGCAGTAATACTTTTCGGACTTCTTGCCCTGACAATAGGCATCATACTTAGCAGTATACCATGGGTCGATTACGTCATTCTACGACAATTGAGGTTGTGGAACGGATCTCTCAGCTTTCAATATTGGCAGAAGCCGGGCGTCGTGCGTCTGACCAAAGTGTACATATTCAACGTGACGAACGCTGAGAATTTTCTGAGCTTCCAAGAGA…	1795	4.02e-97	0.975	1767
Emp|Epithelial membrane protein	ADAP01230567.1	1 to 711	ATGACGAGCTGCGCGGAGAAGAAGCAGCCGGTGAAGGAGTTGAGAGACGAGAGCACCTCGTTGGACATGACGTCTCCGATGCCGAGCTGCCGTCGACTGTTCGCACGCAACTGGGCCGTCTGGCTGCTGAGTTCACTGGCGGTCTTCAGTCTGGGTCTGCTCAGCCTGACCTGGCTGACGGACTTCTTCAACGACGCGATCGTTTCGAACCTGCAGCTGAGCAATGGTAGCCTCAGCTTCGCTTGGTGGCAGCGTCCCTCCGTGCGAGCCGTCTACCGCATCCGCATCTTTAACTACACCAACGTCGACGAGTTCATGAATGGCGAGGCGGAGAAACTGCGCGTCCAGGAGCTCGGCCCCTACATCTATCGCGAGACGCTGACTCGCGTCAACTCCGAG…	711	0	0.982	1626
ENSANGP00000000956 (LOC100119576)	ADAP01053331.1	1 to 891	ATGGTAAACTACGGCTGCGCGAAATCGGGCAGCGGCGGCATAGAGTGCTTCGTCGAGTTCAAGGAACGAGCGGTCGAGTCGGGCGGCCAAGGCATGGGCTTGATGACGAGGTGCATCGAGCTGATGGCCGTCGTCGGCTCCTTCCTGCTGATCCTCCTCACGATGCCGTTCTCGCTCTGCGTCATTTTCAAGGTCGTGCAGGAGTACGAGCGGGCCGTGGTCTTCCGGATGGGCCGACTGAAGGCCGGGCCGCAGGGACCGGGCCGTGCATCGACAATTGCGTGCGCGTCGATTTACGGACGGTCTCGTTCGACGTGCCGCCGCAGGAGGTCCTCACCAAGGACTCCGTCACCGTCAGCGTAGACGCGGTCGTCTATTACCGCATCAAGGAGCCCCTCA…	824	1.64e-79	0.975	891
ENSANGP00000000956 (LOC100119576)	ADAP01053331.1	1 to 891	ATGGTAAACTACGGCTGCGCGAAATCGGGCAGCGGCGGCATAGAGTGCTTCGTCGAGTTCAAGGAACGAGCGGTCGAGTCGGGCGGCCAAGGCATGGGCTTGATGACGAGGTGCATCGAGCTGATGGCCGTCGTCGGCTCCTTCCTGCTGATCCTCCTCACGATGCCGTTCTCGCTCTGCGTCATTTTCAAGGTCGTGCAGGAGTACGAGCGGGCCGTGGTCTTCCGGATGGGCCGACTGAAGGCCGGGCCGCAGGGACCGGGCCGTGCATCGACAATTGCGTGCGCGTCGATTTACGGACGGTCTCGTTCGACGTGCCGCCGCAGGAGGTCCTCACCAAGGACTCCGTCACCGTCAGCGTAGACGCGGTCGTCTATTACCGCATCAAGGAGCCCCTCA…	824	1.64e-79	0.975	891
ENSANGP00000004677	ADAP01070634.1	19 to 1985	GTGTCGTTAAATCCCGTGAGAATCCTGAAAAATGAGGCTGAGGAGGAGAAGGCTGAGACCGCCAGACTGAGTCTGTTCATTGGTGCGATAGCCATTGGTGATCTTGTCAAGTCAACTCTGGGCCCCAAAGGTATGGACAAAATCCTTGTGGCTCATGGACGTAGCGCTGGTCAGGTGCAGGTCACAAATGATGGTGCTACGATTCTCAAAAGCGTGGGTGTCGACAACCCAGCAGCCAAAATCCTTGTGGACATGTCCAGAGTACAAGACGACGAGGTTGGAGATGGTACCACTTCCGTAACAGTGTTTGAAGCTCTAAAAAATGATGCTGTTGATAAAGGTATTTGGCTCTAGAGTTCGTGTGGATTCAATGGCAAAGATTGCTGATTTGGAACTGGC…	1570	3.04e-156	0.987	1985
ENSANGP00000005322	ADAP01005661.1	1 to 3384	ATGCCTCAGTTACTTCCCCCGCTGTTGCTGCTGCTGCTGCTGATCCTCAGTGCTGCAAGCGCCACTGGTCAATGCGGTCATCCAGCGGTGCCAATGAACGCGAGGATCTCTTTGTCGGATGAGTCGCTCAAGGTCGGCACTACGGCGGTCTACACCTGCGACGTGGGCTATGAACTATTCGGTTCAGCGCAAATACCCTGAGCTGCGGGAACAAAGGAAAATGGCAAGGAGAGCTGCCTTTCTGCGGGGAGTGAACGTCGGCTTCAGAAAACCGGCCAACCAGTCGACGACAGTTCGAGGAGGTGACGCCGGACACGGGAACGACGGTGACCTCAGCACCGAGCACGACGGCAAGAGGTGCACTGAGACCCAGCGGGAACCCAGTCCCTGGTGGAGGGT…	2965	1.95e-85	0.988	3384
ENSANGP00000006233	ADAP01057273.1	1 to 6213	ATCGCGTATCCGAAAATAACCCAAAGACTCGTACAAAGTCCCTTCCACGCACACAAGCACTCGGAGCGGAGTCTCAACGTCAGAGATTTAAATATCCCAGGAGCTGGGTGACCCGAGCACGTCGTTCCTGCGCGCAGCTCGTGCAGGCCAGCTGGAGAAGGTCCTGGAGTTCCTGGACGCGGGCGTCGACATCAACGCCTCGAACGCGGAACGGATTGAATGCCTTACATTTAGCGGCCAAAGATGGCCACTTGGAAATCGTTAGGGAGTTGCTCGCTCGTGGGGCAATCGTCGATGCCGCGACGAAAAAGGGAAACACCGCGCTGCACATCGCCTCTCTTGGCTGGTCAAGAGGAGGTGGTGCAGCTGCTGGTGCAGAAGGGAGCCTCGGTCAACGCG…	6024	2.41e-87	0.979	6213
ENSANGP00000006721	ADAP01058926.1	46 to 813	GGCACTTGTCTAGGTGACCCGATCCCCGCTGGTCGCTGTCGACCAGTTCTGGATTCGTTCTATCCTCAGGGACGTATAGTTGGTGGTCGGGAGACCAGTATCGAAGAACATCCCTGGCAGGTGTCCCTCCAGGTGTCAGGTTTACACTTTTGTGGCGGTAGCATCATATCCGAGGACACAATACTGACAGCTGGCCACTGTACCGTCAGCTATCCAGCCTCAATGATGTCCGTGCGGGTTGGCAGTTCCAAAACATCTAGTGGAGGAGCACTTCATGAAGTTCAGAAAGTTGTTCGCCATGAAAACTATAGAACCGGATTTTATGGTGCCCCAGAAAACGATGTTGCTGTACTGAAGCTCAAATCAAGCATTGCGTTGGGCAAAACAAGCCGACCCATT…	768	0	0.984	813
ENSANGP00000010161	ADAP01059923.1	1 to 920	ATGAGTGACTCAGAGGATGGAGATTTTAAAGTTACAGGACCAGTAGACAATGCCTGGTCTCTGAAAATTCCAGAATTCAAGCCAGATGACAACCCAAATCGTCTCTTGGAAGAAAGTTCTTTTGCCACACTTTTTCCCAAGTACAGAGAAAAGTATTTGAGGGAATGTTGGCCTCTTGTGCAGAAAGCCCTGAGTGAACATCATGTAAAAGCCGAGCTTGACCTAATTGAGGGTAGCATGACAGTGAAAACGACACGAAAAACGTGGGACCCATATATTATTATTAAAGCTCGTGATATGATAAAACTAATGTCACGTTCAGTGCCATTTGAACAGGCAGTTAGAGTGCTTCAAGATGATATTGGTGCTGACATTATCAAGATTTCATCCTTTGTTAGG…	852	0	0.991	1020
ENSANGP00000010319	ADAP01057576.1	1 to 1225	CGACAACTGAAACGCTATAGTCTCGCGGTTTTCCCGTTTGTGTTCACGCGAGAGTTTACAAAATTTCTGTGTCGGTGATATTTCGATGGACATTTTATTGTTCTATTTAGTGAAAAGCTTGAGGGATAGCATCGTGCAGGCCAGCACTAGTTCAGGGGCTTTAGAGTACAAGTTTCGCACAACGAGCGAGATGTGCGATTCGAAGGACGAGAAGAGCTTCGAGGAATCGAGTCGAGGCCAAGTATTTTTCCATGGATTCGAGGATTTCGATGTTGCCGAACTAGTGGAAAATAAGGTTTAGATTTCACCGGATCAAGGATACGCCACTACTCCGGAATTCGTGCAGAGGACGGTGATACCGGAGTGGATGCTGAGGCGGATAGATTCGCACGACGCGAC…	1244	8.47e-85	0.979	1225
ENSANGP00000010886	ADAP01168069.1	163 to 2444	ACAGAAAAAGAATTAAAAAATATGTGGTATAGTATGAGAAAGAATGTTGTTCAAATTAATTTGAAAAAATCTCGTAGAACTTCTGTCACTGCAGCTCAAGCAGATTTTTATGCAAAATTGATATTTTTGGAAGATCACATTAGTCATAAAGATAATGATGTTTACAAAACCTTGAACAAAGGAGAAATCATTAAGTCTACGTATGATGAACTAACAGGTCATACTTATGAAGACTTCGATGCAGGACACGATCTTCAAAATATTAATGATCCTGTAGAAAACAATGAAACAGTAGATTTAGAGATCTTAGAAGGGAATGAAGAAACTGAATTTCAGTTACTGAATAAGAAACCAGAAGATAAAAAAATGGAAAAGAAAGTAATGAAGCCAATGTTGTCA…	2231	0	0.97	2763
ENSANGP00000010886	ADAP01177965.1	1 to 1443	ATGGCTTCTAGTACTAAATGTATTAAGTTTATCTATCAATTACCATATCTTGAACGAGTGGAATTATGTAAAATTTTGAATCAAAATAACAAATGGGAAGAACTTGCAGGTAGGTGTTTGGATGGGTTTCAATAATCTTGAAATTCAAAATTTAAGAAAAGAACAGAATCCTACAGAAGAACTTTTAGCAATATGGGAAAAGCACAATCATACAGTTTTAGAATTATTTATGTTACTAGCCAGAATGCATCATTATCAGGCAATGCTGCCAATAAAGTCATTTGTCGATAGTAAATATCATACACTACTGTACAATGGCGAAGGTAATCTTCAAAAACTCCTGCGCAATGGCGAGCTTAGAAAAGATACTAAGGATCTCAAAATAGGTGCACAAAACTT…	1464	0	0.982	1443
ENSANGP00000011090	ADAP01007323.1	1 to 1140	ATGCTGAAGCACGTGGCTGCCTCGCCGTGGCGTGGACGAGCGGACAGCGTGAGTCTCGCCTCGAGCGGAGGGGCGAGTAGCTGCGGAAGCGGAAGCCCCGTGCCTGGGCACACGCCGCCGCCCTCGAGAGCCTCGTCCTGCGCCTCTCTCCAGACGACGATCAAGGTGTACGCCAACTGCCTACGGCCGGACATCGAGTACAAGACACTGAGCATCACGTACGAGACGACCTGCCGGCAGGTGGTCCAGAACCTGCTGAACAAGTACAAAATGCGACACCGGGACTCCCGGCTGTTCTACCTGACGATGGAGGTGACAGTGAGAAGGGCCAACGTTCGCACAGTTCTGCCCCTCGACGAGGACGCCAGACCCGACGTGCTCCAGTCCTGCCATCCGCGC…	1130	4.96e-119	0.988	1140
ENSANGP00000012201	ADAP01069385.1	1 to 2517	CTCGCTATAGCATAATACATAGGCTTGCAATAATTT-------TTCCAACTCGCTCACCACGCATAATCACGAAAAAAACTCGCCCGAGATAAGGCTCTTATTGTTTATCGTATACATATGAAAAGAAAAAAAA-GAAACTATCCTGCACTCGAAACTGAAAGCCAGCGCGAATCAGTCACCCGCACATCAAATATTGACGCTCCGGCGTCGAAAAATTTAACAGCTGTAAAAATACAAGCCTCGATCAAGAGCTCGCGCGTACGTGGCTGCTGCCTGGAAGCATCGCTCATTTCGGCCCCGGCGTTTACGGGTGTACATCATTAGACCTGTTTTTTCGCAGAAAAGACGTAAAAAAGAATCGGCTCGTCCGCAGTAAAGGGGAAAGAGCCCAGGTGAG…	2532	0	0.968	2517
ENSANGP00000012893	ADAP01010627.1	1 to 2253	ATGATTCTACCGAGTTCCCGATGCATCGATTTTAGTACCCCAATAAGGATTTCAAGATTTGCAAATTCTAAAGACAAAGGACATCTTTTCCTTGGAATTGGGTACAGTTCGCGTGAGGCGCGGTTTGCTTTTATCAAATATTATTTGCAAACGAAAATAAACGTATTACTTCTCGAACTTACCCGAACTGTATCCAACGCCGGTGTTTGTTTACTGCAGTTTCGGCAGTCGTTATTTCCCGAATATTTTCGAATGTGCCATGGAAAGGTCGGCAACGATCCACGACGTTCGAGATTTCCACGGAAAGTAAACCGAAACACACACAACAAAATGCCTGCAATTGGTATTGACTTGGGAACCACCTACTCCTGCGTTGGAGTTTGGCAACAGGGAAAGGTG…	2260	3.24e-93	0.975	2253
ENSANGP00000012893	ADAP01028135.1	1 to 2850	TTCAGTGAGAAAGAATCGCGCTCAGTGCGACGACTTTTTACTGAAGAGAACGGACGGATTCTGAAATTCTGCTTCAGAGGACACATCGTCTTCCAACTGGTGGTAAAGCTTAAAAGACGAAGATGAAGGGAGCTACTGCTCTGTTACTGTTAGGGCTAGTCGCAGCCATTGCGGCTTCCAAGGAGGAAAAGAAGGACAAGGACGATATCGGAACCGTTATCGGTATCGACTTGGGAACCACTTACTCTTGGTGTTGGTGTGTACAAGAATGGACGCGTGGAGATCATCGCAAACGACCAGGGTAACCGTATCACCCCATCATACGTTGCCTTCACAGCTGACGGCGAGCGTCTCATTGGAGATGCTGCCAAGAACCAGCTGACCACCAACCCGGAGAAC…	2856	0	0.993	2850
ENSANGP00000014133	ADAP01040217.1	1 to 1372	ATGCGGGACGACCTTGTTAAGTTGTTACAGAGCGCCAGGCAGGGACCTAAGCGTTAAGAATCTTGTGTACTTAAGCTCAGAGCAAGCACTAGCTGATGTAGCTTACTTCATACAAGGAATGCAAGCGGCTCAGCAGCTACCCGACACCTCTAGATGGATCATGTTTGGTGGCTCCTATTCTGGTTCTCTGGCAGCCTGGATGCGTGCTAAATATCCTCATCTTGTTCATGGTGCCATGTCTGCCAGTGGCCCACTACTTGCACAGATTGATTTCCAACAATATTTCATCATTGTTGAAGAATCGCTCAAAACGCATTCTCAAGCTTGCGTTGATACGATTGCAGCTGCGATTCGACAGGTGCATATAATGCTGCGTCATCGCATCGGTCAGCAAGGCTT…	1393	9.51e-85	0.994	1372
ENSANGP00000014225 (LOC100123993)	ADAP01009937.1	222 to 494	AGGTGCAATTTGGACCAAGTCACCGGTAAACTTCGAATGGTGGGAAATCGATTTAGTATTTAGAATAACAGGTAGAGGAAGAATCGGAGCTGATGGTCTAGCATTTTGGTACACAAGCTCAAAAGGTGCTTACAATGGCACCGTTTTCGGCAGCTCCGACCAATGGAATGGTCTTGGAATCTTCTTCGATTCCTTCGATAACGATAATAAGCATAATAATCCCTACATAATGGCTGTTCTTAATGACGGTACTAAAGTATTCGATCATGCCAA	273	7e-138	1	1599
ENSANGP00000014839	ADAP01116501.1	418 to 2665	GGTGTAATGATGGCTGTTGACAAAGTCAAGGAAGAGCTCAAGGCTTTGAGCAAACCTGTTACTACACCGGAAGAAATTGCACAGGTCGCAACTATTTCTGCTAATGGTGACACTGCTATTGGCAACCTTATTTCTGATGCAATGAAGAAAGTTGGAAAGGAGGGAGTCATCACTGTTAAAGATGGCAAGACTTTGATCGATGAATTGGAAGTTATCGAGGGTATGAAGTTTGACCGTGGATACATCTCGCCTTACTTCATCAACTCTTCCAAGGGAGCTAAAGTAGAATTCCAGGATGCTCTGATCTTGTTCAGCGAGAAAAAGATTTCATCTGTTCAGAGCATCATCCCTGCTTTGGAGCTCGCCAACTCCCAACGTAAACCACTTGTCATTGTTGCC…	2196	0	0.994	2665
ENSANGP00000015293	ADAP01049277.1	1250 to 1627	GAGAAATGGAGGTCTTTGAACAGAACCACCCTATTCCGTTCTCCAAGATGTTGACCTTCTACCGTTCCAGCCCATTCACATTGACGGCCAGCTATAGCTCACTACCTCCAGCATATCCTTCAACTCAAATTGGTACATTTACTATTAAAGATGTGAAGCCTAACAAGGAGGGAGAATCATCGAAAGTTAAAGTCAAGGTCAGGATAAACCTTAATGGAATTTTGACTATCGCGTCCGCCTCTCTCGTGGAGAAGCGTGAGCAGACGCAGCAAGAGAAAGAAGAGGAAGAGCAGCAGCAAGCTCAGGAAGCGAACGCTGAACAGCAGCAGGATAAGAAGGACAAGACGGATCAGGATGCGGAAGCCAAGGAACCTCCAG	378	0	99.5	2469
ENSANGP00000017000	ADAP01020073.1	21 to 1305	AGACATCTGCGCCACTGCCAAGCATTATCTTATATGTCGACTACCCGACTATCCACCATGTTCTACACGGTCGAGGTCGGGGACACCAAGTTCACCATCCTCAAGAGATACACCAACCTCAAGCCCATCGGCTCGGGGGCCCAGGGTATCGTTTGGCGCGGCGTTCGACACAGTGACTCAGCAGAATGTGGCCATCAAGAAGCTCTCGAGGCCCTTTCAGAATGTCACGCACGCCAAGAGGGCATATCGCGAGTTCAAGCTCATGAAGCTCGTCAACCACAAAAACATAATCGGACTGCTGAACGCCTTCACGCCGCAGAGGTGCTTGGACGAGTTTCAGGACGTCTATCTGGTAATGGAGCTCATGGACGCGAACCTCTGCCAAGTCATCCAGATGGA…	1345	1.53e-75	0.985	1305
ENSANGP00000017051	ADAP01291038.1	1 to 724	ATGTATCTTTTTAAACAGTTTTTAATAAGTTACTTTTTTTGTCTTCTATTACAATCATTGAAAATTGTAGTCGAAGCTCAAAATATTCAACAGTGCCCAAATCCGACAGAAATATCTCCATGTACTTGCAGTATAAAAAAAAATGGTTTAGATGTAATCTGTGAATTTACTGACTTCAATCATATAAGCAAAGCAATGGATGGTCTTAAAGGACGACAAAATTCAATCATATTTTATTTAAAATTAAGGCACAATAATATGCCAAAATTACAGGGTTTTGTATTCCTAGGCTTAGACATCCATCATCTTACGATTCATAATAGCAGTCTTGCCGTTGTTGAAGAAACTTCTTTATCATCTATTGGTAATATAGGTAAAGCTTTAACACAGCTGGATATT…	733	1.84e-109	0.986	724
ENSANGP00000017402	ADAP01002223.1	1 to 1641	ATGTCGAAGTCGTCGGGGAGCTTGAAGGGCAGCACGAAGGGCAGCATAAAGGGCAGCATCAAGGATGGAGAGACGAATAACGGGCCATACGACAGCCCCGGTGTTGGCGGCGACGAGATCAAGCTCGAGGCAAAGATGTCCCTGATGAACGGGGTCACCGTCATCGTAGGATCGATCATTGGATCGGGGATCTTCGTCAGTCCCTCCGGTGTGCTGCAGTACACCGGCAGCGTTAACGCCAGTCTACTTGTTTGGACGGCCTCTGGCCTCTTCTCGATGGTGGTCGGTGCCTACTGTTACGCGGAGCTCGGCTGCATGATACGGAAGTCCGGCGCGGACTACGCCTACATCATGGAGACGTTCGGCCCATTCATGGCCTTCATAAGGCTCTGGATCGAG…	1678	1.14e-65	0.993	1641
ENSANGP00000017597	ADAP01033143.1	126 to 2934	CAGTTTCGACTCGCGAGGCATCTCGACGCTGGAGCAGGGCAAGCACTGGCAAGATCCGAGTCTGGGACGTCGAGCTTTTTTCAAGTTTGCCGACACCCCGGCCAAGCTGAACCTGGAAGCCGTCAAGGAGAGCGACGCTGGCCTTTACCGCTGCCGCGTCGACTTCAAGCAGTCGCCCACGAGGAACAGCAAAGTCAATTTGACAGTTATAAAGGCCGACCACAGCCTCGAGTGACCTGGTGGCAGGAGAACGCACTGCTCGACGACAGCTACGAGGTCGTCGGTACGAAGAAGGTGCGCAACGTCCTTCGATTGGAAAAGCTCGAGCGAAAACACGAACGAGCCGTTCTCACCTGTCAAGCCTCTAACAACAACATGGTCACGCCTATCTCAAGCTCC…	2449	1.52e-73	0.986	3018
ENSANGP00000018316	ADAP01157657.1	1 to 961	ATATTGATTTGTAATGCATTCTGCTATGTTGCTGCCACGACCGCCGAGTTGCAGCTTGAACGAGCTTGCAGGCCAAACATAGTTATTGCAGTTCAAACTCTGGCTAAGTTTAGTTTCCAAATAAAGATTAGTGTATTTGAAGCAGTGGGGTTCTGGTAAATTTTCTAACTTTTTTATATTATAGTCTCATTTTCTTAAACTTTGTACTCATATTCGGTATAAGATAATCCCGCCGACGGCCGCGTCGTCGGCGGCTACGAGACCAGCATCGAGCAGCATCCCTACCAGGTGAGGTGTCCCTGCGCTACAAGGGCCGGCACAAGTGCGGCGGAGCCATCATCGCCGAGGACTGGGTGATCACCGCGGCGCATTGCCTCAAATCCTCGAACCCGAGCCACC…	912	8.09e-46	0.958	963
ENSANGP00000018359	ADAP01010149.1	1 to 2340	ATGTACATTATCTCCGTACGTGTAAATATCGCGAATAATAAAACAGAGGTATTTTAAACGAGTTTTACGTAATGACATGGTCTTCAGTTCCGCTGCAAGAACGGCCAGTGCATAACGAGCGAATCCCTCTGCGACGGCCTCGTCGACTGTCGAGACGGCTCCGACGAGACTCGCTCCGAGTGTTCCGGTCCCAACAGTCTTCCCTGCAATCCTCGCACCTTCCGCTGCGACTACGGCGCCTGTGTCGACGGTGACGCCCTTTGCAACGGCATCAAGGACTGCGCCGACAACAGCGATGAAGATCCCGAGAAGTGCAGGTCATCCGGCGGTAACAATGGATATCAGAACACGACTCACGAGGTCAGCTGCAGGAGCAACCAGTTCAGGTGCGACAATGGC…	1950	1.53e-116	0.986	2340
ENSANGP00000018364	ADAP01032588.1	303 to 747	CAGAGTCGACGTCTCGCAGCTGCGCTTCGCCCTGGACATTCTTCTGCCCCATCTGTACATCGAGGGCCAGTACGAGATCGACGGACGTGTTCTGCTGCTGCCGATCCGCGGTAACGGCCCGATGACCGGTAACTTCACCGACGCGACCGGTTCGGTCAAGATCCAGGCGGGTTTGTTCAAGGACGACCAGGGCAACGATCACCTCAAGCTCAGCGAGTTCCGCATGCGCATTTCCATCCGCAAGGGATCCCTCAATCTCGACAACCTGTTCGGCGGCGACCCGACCCTCGGCAACGTCGTCAACAACGCCATCAACACCAACTTCGACGCCTTCATCAAGGAGCTCCAGCCTCTCATCGAGAAGGCCCTGTCCAGCGCTTTCACGGACATCGGCAACAG…	445	0	0.996	747
ENSANGP00000018685	ADAP01065525.1	1 to 1713	ATGAGGCCCTGGACGAGCAGGACCGCCGTGCTGGGCAGCATTGGACTCTCCCTCATACTTCTCGGGGCGGCTGTTTACTTATTGCGGCATGTCCTCTTCCACGGCATCATTCGTAGCGGCACTGTCATTATCGCCAAACTCGAACAGCTATGAAATGTGGAAGGATACGAATAATCTCCAAACCCATTTGGATATTTACTTTTGGAATTGGACGAATCCAGAAGATCTCATGAACTCCACGAGAAAGCCAAACCTCGTTCAACTAGGACCATACAGCTTTAGAGAGAGAGGCGAGAAAAAGTCAATATAACGTTCCATCCGGAGAACAGCACAGTGAGTTACATGCAGAAAAGAACGTGGTTTTTCGATAGCGAAAGAAGTAATGGCTCATTGCAGGAT…	1728	1.12e-78	0.987	1713
ENSANGP00000019120	ADAP01045935.1	17 to 1693	TTCAGACGCTGAGCGCAGGCTTGGTCCTCGGCGGCATGCCCGAAGGTGGTCCCAGTACTTTCGGCTACGACGCCTCCTCGGCTTGTTCCAAACCCTACTCACGTGTCGGCCGAGCCCGCCCGGAGAATCTGCCCTGTGACTTTCGCCGCGAGAACTGGTGCGCCGTCGCCGGTAACGCCTATCCATGGGGCACGCAGTGCGCAGATTCGTGCAAGAGAACCAAGGTTTGATGCGGCGTATGTACGGCGACGAGAAGCACATCAGTGTTCTGAAGACTGAACTGGAGAAGAACGACGTCGAGCTCGAGCTCGAGGACGACCACAACCAACTTTACTCCGACGAGTCGAGAGCTCGCTGTTCCAACAGATGCAGTTCGAGGTAGACTACGCCTTCGAGCCG…	1594	9.06e-74	0.984	1806
ENSANGP00000020312	ADAP01002190.1	27 to 1551	AGAATCACTCGTCGTCATGAAGCTACCACTGCTGCACATCCTAACGCTGAGTCTTGCCGTAGGCGGCTACCGGTTACAATAGCAATAAACGCGCGTTTCTCCAAGCCAAGCGCTCGCGGAAGGATTACCGCCGGCTCAAGAAGCAAGAGGGAGCGCTCAAGCTCGTCGGCGGCGAGAGAGGAGCTTTCGAGGGTAGGTAACGTGGAGATACTGCACAAGGGAAGATGGGGCAACGTCTGCGACGACGAGTGGGACGAGCTCGAGGCCAAAGTCGTCTGCAGACAGCTCGGATATGCCAACGTCAAGGCGAAGCCCACGAGCAACGCTCGTTTTGGACAGGCAAGAAGGACGCTACTGGATGGACAACCTTCTCTGCGGCGGCGACGAGTCCGAGCTTTC…	1550	3.3e-72	0.984	1551
ENSANGP00000020964	ADAP01054632.1	1 to 2265	ATGTCTTTCCTCCGTGGCTCTGCCAACTTTGTTTGGTGTACGACCAGCGTACTGGGCAAAGGTGCAACTGGTGCTGTCTTTCAAGGGGTGAACAAAAATAATGGTGAGCCAGTCGCGGTTAAGACTTTTAATCAAGTCAGTCACATGCGGCCACATGATGTACAGATGCGGGAATTTGAAGTTCTGCGCAAAGTTAAACACGAAAACATAGTTAAATTATTAGCAATTGAAGAAGAGCAGGATGGTCGTGGTAAGGTTATAGTCATGGAATTGTGTACAGGTGGAAGTTTATTCAATATCCTAGATGATCCAGAAAATACTTATGGATTAGCAGAAGAGGAGTTTCTTCTAGTTTTAGAGCATTTGTCAGCAGGCATGAAACATTTGAGAGATAATAAC…	2271	9.97e-100	0.989	2265
ENSANGP00000021503	ADAP01016557.1	1 to 8362	ATGCCTCGGCTACTCTGGCTGCTTCTACTGCTGCTCGGCGCTCGCGGGCTCCTAGCCGCGGGGCTTCACGAGACGACCGAGTCCTCGTCCATCTACTACACCGAGCCGAACTACGCGAGCTCGAACTCGGTCGAGTCCGGCTACCGGGGACTGACCGAGCTGCCCGGTGGCAAGATCGTCAGGGGACGGAGACTACTCGAACGAGCCAAGAGCCCCTACGTGCTCCGGGAAGACCTCTTCGTGGAACGGGACGCCGAGCTGAGCATCGAGGCCGGCGTGGAGGTGCGCTTCGCGCCCATGATCGGCATCACCGTGCGCGGCCTCCTACTGGCCGAGGAGAAAGGACAGGTACAATTTGGCCAAGATAGAGTACATGCCATACCTATTGCACAGCAGTAA…	3006	2.17e-159	0.984	8862
ENSANGP00000022018	ADAP01008159.1	1 to 780	ATGTCCTGCGGTGTGCCGGCTCTCTTTCCACGTCCGGAGACCAGGATAGTCGGCGGGAAGGAGGCTAGCTTCGGAAAGTGGCCCTGGCAGGTGTCCGTCAGGCGGACATCCTTCTTTGGATTCTCGAGTACACACAGGTGTGGCGGGGCTGTGCTGAACGAAAATTGGATTGCTACGGCTGGTCACTGCGTCGACGACTTGCTGACGTCGCAAATCCGGATACGAGTAGGCGAGTACGACTTCTCGTCGGTACAGGAGCGATTGCCCTACATCGAGAGAGGCATCACGAAAAAAGTGGTGCATCCGAAGTACAACTTCTTCACCTTCGAGTACGACCTGGCGCTGGTCAGGCTGGAGACGCCCCTGTCTTTCGCACCGCACATATCGCCCATCTGTCTA…	795	3.15e-75	0.98	780
ENSANGP00000022132 (LOC100114241)	ADAP01008666.1	1 to 1031	GATCGCTCACAACTAAAGCACGATCATGGCAGCAGTCCTCGGAAGGGTCTTCGTTTACGGTGGAAAGGGCGCACTGGGCACCGCCTGCGTCAATACATTCAAGTCTAAGAACTGGGTGGGTTGGATCAATTGACATGAAACAAAATGAATCAGCAGATGCCAATGTGCTTGTAAATGTTGAATCTAACTGGCTTGAGCAGGTAAATGTAATTTTTTAAGTAATTAAAAAGGAAAATAGTATTTTAACTCAAGTAAAAGAAATTCTTGGGGATAACAAACTCGATGGAGTAATCTGTGTTGCTGGTGGTTGGGCTGGTGGCAATGCTGCAAATAAAGACTTTGTAAAAAATAGTGACTTGATGTGGAAGCAAAGTGTTTGGAGCTCTGTCATAGCTGCTA…	1084	2.2e-91	0.981	1044
ENSANGP00000025183 (LOC100119990)	ADAP01012134.1	1 to 1865	ATGGCCGACCCCAATGCGTTTAAGGACTTCGCTAAAGAGATGACGGACTTCATCGTGAACTATCAGGAGAACATTAGAGAAAGGAGGAGAGTTTTACCCACTGTAGAGCCTGGTTACATGAAGCCTCTCCTACCCGAGGAAGCGCCGCAGCATCCCGAGGACTGGAGAAGCATTATGAATGACTTGGAAAGAGTCGTAATGCCCGGCGTAAATAACTCACTGGAACAGCCCGAAATTCCACGCATACTTCCCCACAGCTCAGTCCTACCCCGCAATCGTGGCCGACATGCTTTCCGGCGCACTGGCTCAGATTGGATTTACATGGGATCGCAAGTCCCGCGTGTACCGAACTGGAAGTAATAATGCTCGATTGGCTTGGAAAAATGCTGGAGTTGCCCA…	1890	9.59e-55	0.984	1908
ENSANGP00000026478 (LOC100122095)	ADAP01028873.1	1 to 2286	ATGAATCAGAGTTTCCTGAAGAGCTTATACTGCCAAAGAATTTAAATCTCACAGAATTAACGCAAATACTGCAAACCGATCATCCGCACATACATTTGAATGTTAAAGGAATTGTAGAGTTATACGAATATGGAATCGAAATTCATACAGCCGAGACAAGTGATAATTATTTACTTGAATTGCATAGAATAACAGGTAATAAGATAAATAAAAACCCCGCTGGCAAACCTCCTATTCTTCTTATGCATGGATTAATGTCCAGTTCGATGGATTGGGTCATTGCGGGTCCGGGAAAAGGATTCGGGGTTTTATTCTCGCTGATGCCGGCTACGATGTATGGCTAGGAAATTTGGCACGAAATTGGTACACGTGATTTGCCAACAATGATTGATCACATTT…	2312	8.83e-69	0.984	2286
ENSANGP00000027325	ADAP01010142.1	1 to 5044	ATGATCGCGACGATGAAGCTCGTGGTGATGGTGATGCTCCTGGGGATGCTGGACAGGGCGACGGTGAGAGCTCAGCTGAGCGAAGGTAAGGGAGCGTGAGAGGATGTAGAATGATTAATTTNNNNNNACGTGGTATTTAAATTGTTTACTTAGTTTCACTTGTTATTCGCGGTTCTTTATATTTACTTTGAGTAGATTGGGTTTGACGGCGATAAATTTGATTAAAATTTGTAAACTGAAGATTATTTTTGAAGTTTTAATTAAGGGGGCACACCACCTTTGGAATTAAAACTTGAATTAAAATCGTGTTCATACTGAAAATCCCAATTACGTTCGCAGCTGATCCTTTTATTTTGAACCATGTATTCGTTGCNNNNNNNAGCTTCAGAGATCGTCAAA…	4541	1.71e-113	0.959	5044
ENSANGP00000027407 (LOC100123052)	ADAP01008927.1	580 to 939	GTTATACTTGCAGTTGGAATTACAGCTTTTATTTGCTTTGCTTTGACTTTGTTTTCATTCCAAACTAAAATCGATTTCACTGGAGCTGGAACGTACCTTTTCATTGCCGCCTTATGCCTTATGCTTTTCGGTTTCATTGCAATTTTCTGGCATGGCAGGACTGTAATTCTAGTCTACAGTTGCCTTGGAGCCCTTCTCTTTTCGTTTTATCTGGTATATGATACACAACTGATGCTGGGTGGCAAGCACAAGTATTCATTGTCTCCTGAAGAGTACATCTTTGCTGCACTTAACCTGTACCTAGACATCGTCAACATCTTTATTTACATCTTAAGCATCATTGGCGCTTCCCGAGATTAA	360	0	0.994	939
ENSANGP00000027469	ADAP01179153.1	3 to 1816	TCATACTAACGTTCTCGACGTAAGGGCTTACAGAGGGGCAGATAGCGACTCGGACCACTTCCTAGTAGTAGCCAAATTAAGAGCTAGACTAGTAGCGAATCAAAATAGTAAGCGAGCAAACAAGGTAGAAAGCTTCGATATTGAGAAGCTACGAGATAGAACAGAGCGAATTAGGTACCAGATAGAAATTAATAACAGGTTTCAGGCACTTGAAGAAGCAAACACATCGCCGGAGGGGAATGACGAACCGAATAGCTTATGGGGGGACATCGAAAAAACGGTAAAAGAGGCCGCGAACAAAGTACTGGGTAAAAAGAAAAAGCCAAAGAGCAAACCATGGTTTGACGAAGAGTGCGAACTCTGGTTTGAAAGGCGCAAAAAGGCTAAATTAGATAGCTT…	1253	0	0.965	2277
ENSANGP00000029153 (LOC100114913)	ADAP01120831.1	1 to 1983	ATGTCAGCGACCGTGGCCGGAAACCAGCAGCAGCAGTACCCGCACCCGGAGTGGGACATCAACGACTCGAACGTGCCGAAGGTCGTGGAGTACGAGGCCTGGAGCGAGTGGGCGGACGGCCACGTGAGGAAGGTCTACACCGCGGACTGCGAGGAGGCGCGCAGGCACGCGTCCGGCTGGGCGATGCGCAACACCAACAACCACAACGTCAGCATACTCAAGAAGTCCTGCCTCGGAGTGCTCGAGTGCTCGCTCAAGTGCGTCCTGCCCGGCGGCGGCCGCGTCCACCTCCGGCCCGCCATCTGCGACAAGGCGCGGAAGAAGCAGCAGGGCAAGCCCTGCCCGAACCGGCTCTGCACCGGCCGGCTGCAGATCCACGCCTGCAGGGGCCACTGCGGC…	1986	0	0.969	1983
ENSANGP00000029467	ADAP01021889.1	600 to 952	AGGTTCGAGCCACATCAACAAGTACGTCAACAGTCTGGACTCGGCGGCCCTGAACCTCTTCCGGGATAGCTACGGAGGCAGCAGCAGTTCGTCGGACCAGGACGAGACGCAGCTGCAGCACTCGAGCAGCTCGAGGAGGCCCAGCATCGCGAGACCTCCGCGGCCCAGGAGGCCCAGTTCCAACGTGCCGCGGCCCTTCGACAAGCTGCCGCAGCAACACGCGCCCAACACCAGAGCTCCGGGTTACAAGGGACCAAGACCACATAGGCCGAACCGGCCCTTTCGTAGAGAATCTGCGATACCGGAGGTATCGGATTATTCGGAAAACCCAAGCAATATTACGCTTAACAGGT	353	2.48e-174	0.986	1341
ENSANGP0000003920	ADAP01087073.1	14 to 1956	CAGCCGGAGTGAACGAAGCCGGGGTTTACACGCTACGCGGTAAGCAGGATGGCGGCAGTAGACGAGGCAAAAGGACAACGACGACAACGACGACGACAAGCCCGACGACAGAGCTGCCGTCCAGTAGCAGCCCCGTCGTCAGCAGAAGCAACAGCAGCATCGGTCTGCAACCGACTCTCCTCTCGAGGAACGAAAACGATGACGCGGTCGTCGAACCGGCAGCTCTGCTCGGCGTCGAGCCTCAGGACGCAGCTTGGAGGTCCGATTCCTCGAACACGTCCGGTGACACTATTTCCCTGTCCATGTCCGCCACTGATCCGCCCATCGAGCTCGTCGTCAAGCCACTCAGCAAGGTCGTTCTGCCTTGCGAGCTCGAGGGCAATTCCACGAAGCTGCTCA…	1920	3.91e-85	0.984	1956
Eukaryotic translation initiation factor 4E binding protein (4EBP)	ADAP01012310.1	1 to 304	ATGTCGGCGTCACCCATCGCGAGACAAGCAACCCAGACCCAGAGTATTCCCGCCAAGAAGGTCGTCATCCACGACGCGAATCAACTACCTGCCGATTACTCGTCCACGCCCGGAGGCACACTCTACTCCACCACGCCTGGAGGTAGGTACTCGCATTGTGTACGAGAGAGCTTTTCTAATGAATCTCCGAAATTCGCCAATCTCGCAAACACCACCGAAAAATATGCCTACCATACCGGCTAGTCTTCTGAAGGGTGCCGCACCTACCGTCACGTCACCGGACAAAATTCCAAGCCCTCCGGCTAAAG	308	6.65e-67	0.993	354
Farnesyl Phosphate synthase	ADAP01042623.1	7 to 1125	AGAGCGCGGAACGAGCGAGCCGTGCACTCGGCGGCGCAGACCAACTGGGTGGCCAGCAGAGACGAAAGCCGAGAGATGATGGCCCTCTGGCCGGACGTCGTTCGGGACCTCACTGAAGCTGGACGGCATCTTGACGTGCCCGAGGCTACCAAGTGGCTCGCCAAAGTGTGCTGCAGTACAACGTGCCGAGCGGCAAAAAGAACCGAGGCCTGTCGCTGGTCTACGCGTACAGGAAGCTCGCGCCCCCCGATCAGCTTACAGAGGACAACGTTAGGTTGGCCAGAATACTGGGCTGGTGCGTCGAAATGGTACAGGTGCAAGCGTTCTTCCTCGTACTCGACGACGTGATGGACCACTCGGAATCGCGAAGGGGCCAGCCCTGCTGGTACCGGCACAGCA…	1134	6.1e-80	0.994	1150
Fasciclinii	ADAP01002586.1	1 to 2319	ATGGAGGCCCGTTCCTGGCGTCTGGCGACGGTCGTGCTGCTGCTGTCGTTGCTGCTCTCGCACTTCGCAGGCAGCTCAAGCGGAAGCTCAGAAGATGGACCAGTACATGGAGATCCTGCCCAGTGGAGAGAAGCAGACCAAACCAGTAGGCTCTAGCATCCTGATGACCTGCAAGCCCAGAGTCGCCGACACCAAGCTCATCACCGACATCCAATGGATCGACCCGCAGAACAGAGCCATCGAGAGCCTCAACAGCAATTCACCAGGATACTCGAAGCCTCCGATGTACACGGAGTTGCATCCCCAGGATAACAGCATCTCGCTGTTCTTCAACTCGCTGCAGGAGGATCAGGCTGGTCAGTACATCTGCAGGGGCACCTACGCCAATACCGAGCTGCT…	1878	1.02e-80	0.986	2319
Fibroniase	ADAP01083369.1	1 to 1523	AGATAAATTAAAACCGATCATGAAGACTTTGGTTGTATTCCTATTAGCAGCCATTGCTGTTACCCAGGCTGTTTCTTTCCTGGATCTTGTTCTGGAAGAATGGAAGACCTTCAAGGTAGGTTCAACATAAGAAAGGCTACAACAGTGACATTGAAGAAAAGTTCAGGATGAAAATTTTCATGGAAAATAAACATAAAATTGCCAAGCATAATGCCAAATATGAAATGGGACTGGTTCCTTACAAACTACAAATCAACAAATATGCTGATATGGCTCCATCATGAATTCGTCAACACTCTTAACGGATTCAATAAGACCAAGCCAGGCATGCTCCAAAGTTACCAGAAGCCAGTTGGAGCCAAATTCATAGCACCAGCTCATGTTGAGCTTCCAAAATCT…	1457	2.33e-99	0.985	1526
GA11750-PA	ADAP01016281.1	16 to 3504	ATCGGCGAGACGCAGGTCGACACCCACGAGGGCTCGACGGTGATTCTGCGATGCCGGTTCGAGCCGCCGCGGGACAACGCCACCTTCTTCTGGCTGACGCACACGGGCAACGCGCACGACAACGCCGCGATCGAGAACACGGCTCTGGCGCCCTACTACTCGGTCTACATGCAGCCGGAGAAGGGCCGCTACGACCTGTAGATCCGCAACGTCTCGTACGAGCGCGACAACGGCAAGTACGAGTGTCGCGTCAAGGTCAGCGGCACCGGTCGCAACCTCTACCACAAGAACATCACGCTGACGGTGCTGCGCCCGCCGAGTCCGCCCACGATCCTCCCGGTCGCGGCCGTCGCCCGCGAGGCCGAGAAGCTCGAGCTGACCTGCAACACCAACGGCGGC…	2666	8.03e-78	0.987	3504
GA12750-PA	ADAP01001905.1	1 to 1764	ATGCCGGCTGACGAGGGACAAGAGTCTACTGGTCTCGTGAGCAGCGACTGGCTGTTCAAGGAGCTCCGCTGCCAGGGCCCGTCGCAGACGACCACGAGGCTCCTGGTGCTCGACTGCCGCGGCGGCGGCGAATACGCCGAGAGCCACATCAGGGGCTCCGTAGCCCTGGCGATACCGAGCATCATGCTCAGGAGACTAGCCGCGGGCAAGGTCGAGCTGCTCTCGACCATCAAGTGCCTGGAGCTCAGGTCACGCGTCGAGATGCTGCTCGGGGTCAGCGAGGAGGAGAGCTGCGCCGACAAGAAGGGCTGCTTCGTCCTCGTGGGCGATTCCACCGAACCTGCCGGACACCAGGGAGAGACCATTCACGTGCTCGCCAGGAGACTCAGGAGCTGCGGC…	1801	8.28e-87	0.962	1764
GA13855-PA	ADAP01051288.1	1 to 1971	ATGGAGCTGCACCTAATCGCTCGGGCTCTACTGCTGCTGCTGCTGCTATCCTCCTCGTGCGACGCCGTCTCCGAGAGCATCAAAGGTAAGGTAGCCGAGAAACGTGCGACGTTGAGGGCGAGGACTTCACCGTCGACAAGATACCAAATACAAAGTGCTTCAACTGCATCTGCAAGTGCTTTTGCAGAACGGCTTCGTCGAGTGCCTGAAGCAGCAGTGCCCCAGCATCGAGGGATGCTACATGCTGCTCGATCCGAGGAAGGAAGAGTGCTGCCAGAAGTGCAAAGGTAGGTTGCGTGAAAAACAACATCCATCATCCGTCAGGGACGGAGTGGACAGAGCCGAGCGATCCATGCAGGATATACACGTGTAACGCTGGCGTTATTACGGAATCGAAGC…	2018	3.69e-79	0.988	1971
GA14061-PA	ADAP01032293.1	1 to 3765	ATGAGGTTCGCGGTGTGCATCATTGCCACACTTGTGCTGCATGCGGCGGCTATAATAGCACAATCTCCGCCAAGGATATCAAAACAGCCTCCTACAGATGAATTGCTGTTTCAAGTGGCACAAGTCAGCGTCAATGAGAATGAGAAACCATTTCTTGTCGAGTGCGAAGCTGAAGGAGAGCCAGCTCCTTTATACGAGTGGATAAAGAACGGCAAAGACTTCAAATGGCAAGCCTACGACGACCGTATATCGCAGCAGCCGGGCCGCGGTACTCTCGTGATCTCGAAGCCACGTGACGAGGATCTTGGACAGTACCAGTGCTTCGCAAAGAACGAATGGGGTATCGCCACCTCGAACTCGGTCTTCGTGCGCAAGGCCGAGCTGAACTCCTTCAAAGAC…	3793	3.67e-76	0.982	3765
GA14181-PA	ADAP01065532.1	1 to 2016	ATGTTTACGAGCGTCGCGAGGACGAGCCAGTTGTTCGCTTTGCTTCTGCTGTTCTACAGAGGTGCACAGTTGCGGGCCTTGGTCTCCTTCTGGAGGAGGAAAAGGAGCCAAGCTACCTTACCGCAGCCGTCGGCGAGTACGTCGTCTTCAATTGCGATCTTGACTTTCCGCACGACATACCGATACCCTATAGACTCCACTGGAATCGTGATGGGCCGGACGGTCTTCTCGTGGTACGACGGCTCGGTCTCCGCTGGCGACGGCTACGCCGGCCGCATACACTTGATCGAGGACGCCCAGGCGAGGGGATACGGCCAAGGCAGCATCAATCTCACCAACATCAGGGAGAGCGACCAGGGCTGGTACGAGTGCAGGGTCATCTTTCCCAACAGGACCCCG…	1931	2.23e-88	0.987	2016
GA14244-PA (LOC100122487)	ADAP01071837.1	584 to 1110	GTACTTTTCACTTAGTCGTGAACTTGCTGGTGCAAATAATGCTGGGAATTCCACTGGAAATGGTGCACAAGTGGTGGCGAGTTCTGATTATCTACTTTGCTGGAGTGGTAGCCGGTTCCCTGGGTACATCCGTCTCCGATCCTGCCGTATATCTGGCCGGCGCATCCGGTGGCGTCTACGCTCTCATAACTGCGCATGTAGCAACCATCGTTATGAACTGGTCACAAATGGAATTCGCAGTGCTACAGCTGCTGGTATTCCTCGTTGTAACATCGGTCGACGTGGGCCAGGCCATTTACACGCGCTATGTTCTTGAAACGACAAATCAGATCGGCTACGTTGCTCACCTCGCAGGTGCCANNNNNNNNNNNNNCGTCGGTATCAATATCCTGCGCAACC…	527	0	0.976	1110
GA15338-PA	ADAP01085003.1	1 to 816	ATGGAGCCGTCGTTCTACGATCAGGAGGTCATCTACGGCAACGGCCTCAATCGGATCGGCGCCGGGCCGATCGGCAACGAGATCGGCAGCATGAAGCGCTGCAACCTCAGCCTGGACCTGAACGGCGCGAGACAGGGCGGTCCCCAGTCGAAGCGGCCGAGGCTCGGCCAGCTGACTCCCGGCATCACCGGCATAACTCCGCTCATCAACTCGCCGGACCTCATGAAGCTCGGCCTCACCACTCCCGACATCGAGAGGTTCCTCAACGCCGACGGCATGATCCCCAGTGTGCCGACGCCCGTCGGCGGCTACTTCGACAGCAAGCTCGTCACCGAGGACCAGGAGAAGTACGCCCAGGGCTTCGTCGACGCGCTCAACGAGCTCCAGAACTCGGACAGC…	816	0	0.995	816
GA15974-PA	ADAP01002890.1	1 to 1971	ATGGCAGCTGCGCTGACCCTCGAGCAGGAGCAAGCAGGCAACTAAGGAATTTATAGAGACAGTGAACAAATGTCGAGCTGGTCGTCGAGCTGGACCTGTATCCTGGAGCACGGCTGTCAAATTTCTGTCTGCAAGAAAATTCGAGGTCGTGCGAGCCCTGGCTCTGTACGAACAGCATGAAGCCACTAGAAGGAGAGAAGGATTAGCCCTGATGCAGCCCACCAGAGAGCCACTGCTCAGCGAGCTGCGTACAGGAAAATTCACAGTGCTGGCCTTCCAGAGATGCAAGCGGAGCAGCCATAGCCATATTCACGGCTCACCTTCACCTGCCCCAGAACACAACACATCAGACAACACTGCAGGCAGGGGGTGGTTTACCAGCTGGACGCCGCCCTGGAG…	1998	1.67e-102	0.995	1971
GA16078-PA	ADAP01075057.1	1 to 5691	ATGGAATGCGACAAATGCCACCTCTGTACTGCTGCTGGCAGCCTGGGAGCCAGCGAGGACGCTGGGACAGCTGGGTCCGGTATTCGTGCTGGAACCACCGAGCACGCTCGTCTTCTCGAACACGACGGGCTCGCAGCTGAGCTGCTCGGCCCACGGCAGTCCAGCGCCGAGCGTCACCTGGATCACCAGCCCGGACCAGCGGTCGGTCAGCGCCGTGCCCGGACTCAGGCAGGCAACTTCTGGGTAACGGCACGCTCTACTTCCCGCCGTTCCTGGCGCAGGACTTTCGCGCCGAGATACACAACGCCCGCTACAGATGCCGAGCGAGCAACAGCGTCGGTACGGTCCTCTCCCGGGAGGTCACTCTTCGCGCAGGCAGTGCTGACGGTGCCGGGCTAC…	5262	4.27e-71	0.981	5691
GA16177-PA (LOC100119373)	ADAP01201801.1	1 to 1890	ATGTGGACAGTTGTGGGATTATTTATAACCTACTTATTAGCATTTAGTAATTTAGCGGAATCATCAGAACATAACATTAAAAATTACAGCTTCGCAATTGATTATGAAAATGACCAATTTCTTCTTGACGGAAAACCGTTTCGATATGTCTCCGGAAGTTTTCATTACTTCAGAACCCCAAGACAACATTGGCGAGGCATTCTTAGAAAAATGAGAGCCGGCGGTTTGAATGCCGTTTCTACGTATTTTTAGATACGTTGAATGGAGTATGCACGAACCTGAATTTGACCAGTGGGTATGGGATGGAGATGCGGATATTGTTGAATTTATTAAAATAGCCCAGGAGGAAGACTTGTTCGTTATATTACGACCCGGACCATACATCTGCGCGGAAAGAGA…	1878	1.41e-71	0.986	1890
GA17600-RA	ADAP01085244.1	17 to 3036	AAGCCAAGTACAGAAATCTCTGCGCGCTATGCGGCAATCCGCGCTTGTGCGACGACGACGACAGATACTACGGCATGCCGGGAGCTTTGACGTGCTTGCGACAAGGCATTGGAAATTTGGCCTGGCTCAGTAGATCCGACGCTTCAAAGTACTTCTCGGCAGTTGGGATCGTACGGATTTTCACTGCTCTGTCCGGATGGAACGGCGAGAGTCCTGTCTTCCAGATGAACGACACGTGCACGTGGATCGTCGCCAATAAGTACGTTAAGAAAATGCAACAAATCAACCCATTAATGCCCATGGCCAACCCAAACGTCGCACACATTGTTCTCGACAAAGTCACCGACATGGGCGAGGAGAAGAGCAAGTTCTACCAAGTCGTGCATTCGTCTTACGTGT…	2926	5.34e-73	0.984	3036
GA18766-PA	ADAP01049267.1	12 to 822	ACTTCCAGTTTTCACCGAAAGCATAGCTAGTAGTCATTTCAACAAAATCCAAATTGGAACCAGTTATGAGGAAAGTTTTCTTCTTCTCTTTGATCCTTCGAATCCAATCGTCGGCGGGGAGAACGCCAACATCAGCGACTACCCTTACCAGGTGTCGTTGCGCAAGTCCGGTAAGCACTTCTGCGGCGGTTCCATCATCAGCGAGAAGCACGTCATGACGGCCGCCCACTGCGTCCGCGGTATCATGGCGTCGCCCTTCAGCGACATCAGCGTCTTCACCGGTACCAGCTCGTCCTCCGGCTACACCGGCAAGAGTCATCGCGTCAAGCGCGCCGACGTTCACCCTGGATACACCGGTACCGAGGCCTCCTCCTACCACAACGACATCGCCATCCTCAG…	808	1.96e-122	0.981	822
GA18922-PA	ADAP01028155.1	57 to 3153	CTCGGGCTTCGAGTGTCCGCCCTACCGGCAGTGCNCCTGTCCCAGCGACGATCCGGGTCAGCTCGAGTACCAGCTGACCTGCTGGACCGGCAACTCGACCATGCACACCTTCGAGCTGACCATCGCGCCGCACAAGCAGATCACCCTCCAGTGCTACAACTCGCCGGACTGGAGCGAGTTCGCCTCCCTCAAGCCGTCGCTCAAGTTTGGCGACCTCCAGGCGCTCGTCTTCAGGGACTGCCTGACCCTCGGCAGCGAGCACAGCGAGAAGCTCGCGAACCTCCTGGGGATCGGGCAGCTCACCTCGCTCAAGATCGCCAGGTTCAACGGGACCCTCACCAGGCACGATCTCAGGGTGTATCCCAGCCTGAAGAAGCTCTACCTCTCGGACAACCAGCT…	3043	4.25e-144	0.956	3153
GA19176-PA	ADAP01016314.1	1 to 1107	ATGTGGAAGCAGCCTGTCCAGGAGTTCAGCGAATGCTTCGACGGCATTGACAAGTGTGGTCAGGAATCGACTGGAGACTCTGGATTTTTGTCCAACACCAACTCGGCCAGCTACACCTACAGCTCCGAATTGTCTTCTAATTCCATCGTAGAGGATTCTCAGCCAGTACCTGTTCAGTCACCAAAAGAGATGGACAGTGGAATCGATTTTGGACTCAGTGACAGCTTTAATCAGCTGTCACTGAAACAGCTGTCTTTGACTGCTATGGATAACAACAAGGTGTACCTAGAGCCAGTAATGGAGTCAACACTTGTCAGTATTGACTCTGGAAGAGTATCCATGACTACCAGCAATGGAAAGGCTGAGGAAGTTTGCCAAGAACCATGGCAGCTCTACTAC…	1113	9.89e-166	0.983	1107
GA19584-RA	ADAP01030796.1	1 to 1140	ATGCGTCTACTCACTGCTTTTCTGCTAATCGGTATTGTTGCCGTAGGCAATGTGAAAGTGACAGGTGTGCTTGGGCTGCATTTGCGAAGCGGCGTCTGGTTGCAACACGACGATAGGATGCGTCGGCGACATCTGCGGACCGTTCCACATCACCTGGGGATACTGGTCCGACAGCGGCAAACCGACCCTCAACGGACAACCCGCTTCGGATAACAATGGCCTACGCCAACTGCGTGAATGACGCCTACTGCGCAGCTCGGGCTGTCCAAGGATACATGGAAAAATATTCCCAGGATTTTCACAGGACTGCAACAACGATGGAACGATCAACTGCGATGATTACGCTCGCATTCATTACCTGGGCGGCTACGGATGCGGGGGAGCTCTGGAGAAGAGATA…	809	2.27e-28	0.974	1147
GA19603-PA	ADAP01033315.1	1 to 816	ATGGCCAACTCGAACAAGTCGAATACGACGAAACCGGACGCCGGCGACGACGATGACGTAATTCTTTACATGGACGAGCTGATGCCGTCGCGGATCGGTAACGGCGTGTCGATGACATCGGCTCCGACGAGTCTTATACTCGATGACGACGAGCAGCCGTTCGTCGAGTCATCGATCGCAGCGACGACCTTGGGCAGACGCGGCTCTCGTCTCTTGGAGACCGACAACACCAACAATCCACGGCCGACATCCGGACCGGAGATCGACGACCTCGAGCCGGAGGTTTTCACTAACAGACGGGAGCATTACCCTGGTATCGACGATGGACTGCTGCCTGATCCCGACGAGGATGAGAAGCCCTCGATGGTGGTCCCAGGATCACCGCGACTTCGTCCCGGC…	819	0	0.991	816
GA19603-PA	ADAP01033315.1	1 to 816	ATGGCCAACTCGAACAAGTCGAATACGACGAAACCGGACGCCGGCGACGACGATGACGTAATTCTTTACATGGACGAGCTGATGCCGTCGCGGATCGGTAACGGCGTGTCGATGACATCGGCTCCGACGAGTCTTATACTCGATGACGACGAGCAGCCGTTCGTCGAGTCATCGATCGCAGCGACGACCTTGGGCAGACGCGGCTCTCGTCTCTTGGAGACCGACAACACCAACAATCCACGGCCGACATCCGGACCGGAGATCGACGACCTCGAGCCGGAGGTTTTCACTAACAGACGGGAGCATTACCCTGGTATCGACGATGGACTGCTGCCTGATCCCGACGAGGATGAGAAGCCCTCGATGGTGGTCCCAGGATCACCGCGACTTCGTCCCGGC…	819	0	0.991	816
GA19768-PA (LOC100116063)	ADAP01064346.1	128 to 1158	GGAAGCGACTCATTTGGGCGGACAAGAATGTCAGGAATCTGTTCCTTTTCCTCATATTGAACTTCAGCTTTGCATTCGTAGAGCTTACATATGGCGTTTGGACCAACAGTTTAGGACTAATATCGGACAGTTTTCACATGTTCTTTGACTGCACTGGCCTAATAGTTGGTCTATCTGCTTCAGTAATAACAAAATGGCGAGCCAATGAACGATTTTCCTATGGATACGTGAGAGCTGAAGTACTCGGTGGTATGGTGAATGGACTGTTTTTGGTCTTTGTGGCATTTTTCATAATGTCAGAAGCTGTGGAAAGAGCCATTGAACCTCCGGAAGTCAAGCATGAGAGACTGTTCTTGGTATCTGTACTTGGCCTTTTGGTGAATATCATAGGAATTTTCG…	1031	0	0.985	1158
GA20050-PA (LOC100119672)	ADAP01089324.1	1 to 2001	ATGTCCTCGGGCCACAGCAGCAGGAGTCGAGCTGTGCATATCAGCTCGATCTTCCAGAAGCTGCAGGGGCGCTTTGCCGATGCCATGACACCACCAAAGCTCTCCACGGACAAGAGGATGCTTGACAAGACGTGGAAGCTGATGGACAAAGTTGTCAAACTGTGTCAGCATCAGCGCATGAACCTCAAAAATTCACCACCGTTCATACTGGACATATTGCCAGACACATATCAGCGTCTCAGGCTCATTTACAGCAAATACGAAGACCGCATGCATGTACTTCACAATAATGAGCACTTCTGTGTTTTCATAAACAATTTAATGAGAAAGTGCAAGCAGGCGATCAAGCTCTTCAAGGAGGGCAAAGAGAAGATGTTCGACGAGTCATCTCATTACAGG…	1570	2.36e-113	0.99	2001
GA21569-PA	ADAP01029295.1	25 to 13398	GTGACGGGTCAGCAGCAATTCGCGCTACCGCATTCCGTGCCTCTCCCGGACGACGCAGTGTCCTCTGTTCCTGCATTTTCGCAATTCTTGCAGCAGTCGCAGCAACAGCAGCCGATAATGCATTTACAGATAGGCACGGACAACCAGATGATGCAGCCCGTGTGTTTCACGAGTCAGGGAAATCCGCCTTACCCCAACGCTCAGCCTTTTTATTGCACCTACATTCCGATGCCGCCGATTTATCAGTTTCCTGTAGTGCCTGGAATCACCAATTTCAATCAAGCTATCCTCGGGTCTAGTAAAGAAAATAGCGAGCAGGATGATCTTGTGAGAGCCCAGTTCGTCAATCCCTTCGAGCACTTGTTCAAAGCCTTCGCTCTTTTTCAGAGTACATTCGAG…	7216	1.01e-89	0.987	13398
GA22158-PA	ADAP01050669.1	1 to 1005	ATGTGGAAGTGCTTGCCGCTGCTGCTGCTGTCAACGCTGATCTCCAGTCGCGTAGTATCGGCGAACGGCTATCGTCACAACGAGCCGTGTTCCAAGTACGGATGTCCTCTTGCACCGCCGATTCACGAGCCGTTCGTGCCTGCGCCACCGGGACACACGCCGAGATGCGCCAAGCCAGGACTGACCTTCTGCGAATCTTTGGAGCGATATCCGCAGGCAACTTATCAAGTTCCTAATTGACAAGCGCACTTTGGACTTTGAGAAATTTCTCCGAGACGAATCCCCGGAAGACTTCAATGCGTACAGGCAGGAAAAGGCCCGAGTACGATTACGGATACGACTATCCGAAGCCTAAGGTTCCTCTGGATCTTTACCCGCAGACTTCGCTGCACGCGCATC…	1035	3.59e-63	0.981	1005
Galectin4-like protein	ADAP01118598.1	28 to 503	GAACTGCCTTATGTTGGCGAGGTGGAAGGAGGTGTTACACCTGGAAAAATGTTGAAAATTCAAGGCAAAGTTCCAGAGGACTCGAGACGCTTTGCCATTAATTATCAGTTGGGTCCCAATTTGAATCCAAGAGATGACATTGCCATTCATGTTTCCCCTCGTTTTACCGAAGGATTCATCACGAGAAATCACATTGAATCTATGACTTGGGGTCCGGAGGAAAATGATGGTCCAATGTGGATTCAGCCTGGCACACCCTTTGAAATCATTGTATTATGCGAGTACCACTGCTACAAAATTGCTGTTAATGGTAGACACTTTACGGAGTTTGCTCACAGGCTGCCTTACAATAAAATCACACACTTGGTTATCGATGGAGAGGTAGAGATTTCGTCCATC…	476	0	0.979	1507
GATA binding protein 4	ADAP01009988.1	67 to 2835	ATGAGGAGGAGGAAGAGCGTCGAGGAGAACAAAGAGCCAGCTACCGATCTCAGCTTTAGAGGCTTCGGTACCGGACTACCCAAGCACCACCGAGCTGACGAATCAGCCCCTCCGTCCCACCACCACCAGCAGCATCACGACAATTCCATCGGATCACGAGCTACTAGAAAGCGGTAACAAACCCGAGGAAGAGGCGGTCGCGGCTGTGGGCGTGTCGTCGGGGGCGTGCACCGAGCTGGAGGCGAAAAATGGCGTCGGGAACGACGAGCAGTTAGACGCTAGCCGTTACGACGACGAGGTCGAGCATCAGAGCTGTCCCAACGACGAGGAGAGTCGCTCTTTGCTGGAAGTTGGTCTCGCTGGCCTTGCGCACAGACGGTTCGAGGACGAGCACGGGGA…	2810	5.68e-85	0.966	2835
GH14967p	ADAP01015542.1	1 to 2922	ATGACCCGAGAGAGCGAGAGGGAGAGGGCATTTTTACACCCCATAAGAGAGTCAGTGGGCCATTGTTCAGCGGAGCTCTTTGTTTCGAGCCAAAGCAGCAGCAGCGGCAGCGGCGTCGGTGGCGCAGCAGTTCCGGTGGCACAGGTGGGGGCGCGGGGGGGCGAGCCGACGTACCTGCCCTGCGACATCACGCCCAGCGAGGAGAACGACGAGATCCACCTGATCCTCTGGTTCCGAGAGGGTCGCGATGGCACATCTGCGGCCATATACAGCAGCGTGGACGCCAGAGATCGCGAATTCAACTTCGCCGAGCGCTGGTCCGACGAGAAGGTCTTCTCGAACAGGGCGCACTTTGTGCAGGACCGTCAGCCAGCCGAACTCGGGGTGGATCACATCCGC…	2953	1.29e-99	0.988	2922
Glutathione S-transferase	ADAP01060851.1	1 to 1043	GGGCGCTGCGCGCTGCTTTTCAAGGGAGGAATCTACCTTTATCTGTGACGGTATTCAACTGTTGCTTTTGAAGCAAAGTTGCGATCTCGCGCTATCTAAATTACACACGGCCACGNNNNCNCCGGTTGCCCGGTTCTCGTGATATTTTTTTAGTCGTGTACTCGTGTCCAGGAAGACTGTAGACAAAGAGTTAAGAGAAAAATGCCGACCTACAAGCTGACATACTTCCCTGTCAAGGCTCTTGCTGAACCCATTAGGTTCCTCTTCAGCTATGCTGGAATCGAATTTATTGATGACAGATTTGAAAGGGAGAATTGGCCAAACATCAAGCCGACCATGCCGTTTGGTCAAGTTCCAGTACTGGAAGTTGATGGAAAGAAGATCCATCAATCTACAGCA…	1044	2.23e-72	0.994	1058
Glutathione S-transferase like protein	ADAP01026919.1	1 to 930	GCTGCTAGACCGTTCGCGACTCTTGCACAGTGCAGACCTACGGTGTGTCTACTCGACTTTGATCGTTGATTTTTCACTTCGACACTTCTTCTCGACAAACTAATCGAAGATGCCGGTCGATCTGTACCAAGTTCCCGGAAGCGCCCCTTGCCGGGCCGTCCGACTGGTCGCCGCTGCCCTCGGCGTCGAGCTCAACCTCAAGCACACCGACCTCATGGCCAAGGAGCACCTCAAGCCCGAATTCATCAAGAGATGAACCCACAGCACTCCGTGCCCACCATCGACGACAATGGATTCTACCTGTGGGAGAGAGCCGAGCCATCTGCCAGTACTTGGCCGATAAGTACGGAAAGAACGACTCGCTCTACCCCAAGGACCCGAAGCAGCGCGCCGTCGTCA…	934	1.88e-66	0.988	952
Glutathione S-transferase S2	ADAP01050311.1	1 to 612	GGAGCTGCTGGAAGACGGCGTCAGTTTGAAGCTAACGAGCGAACTCGTCACTACTGCTACTTATTACAAAGGAAAATACGGAGAAGAATAAAAGATGTCGTCCTACAAGGTGACTTACTTCAACATCAAGGGCCTCGCCGAGCCCATCAGGTTCCTGCTCAACCACGGCGGCGTTGACTTCGTCGACGAGCGCATGAACGAGGAGGATTGGAAGAGAATCAAGCCTACCACACCCTTCGGTCAAGTGCCGATTCTAGAGGTCGACGGCAAGAAAATCAACCAGTCCACGGCGATCTGTCGTTACCTGGCCAAACAGTTCGGTCTGACCGGTAAAGACGACTGGGAGAACCTCGAGATCGATGCGGCCGTTGACACCATTAACGACATGCGCGTCAAGAT…	613	1.71e-78	0.975	765
Glutathione S-transferase T2	ADAP01027974.1	6 to 1012	AACTCGTTTCAGCTGTGCGCGACTGGGTGGTATCAGGACAGCCGGTATTGGTATACAACAAGTAGTCACAGTTTTTCACCATCAGCATCTGATCCTTCGATCATTATTTTCTTTTTTGCGACCGTAAGCTAAGAAAACCCAACGGCTCAAAATGAGTGTAAAGTTTTACATGGACTTGATGTCGCAACCCACGAGGGCACTGTACATATTTATGAAAAAAACAAATATACCTTTTGAGAAAAAATTCATGAGTCTTAAGAATGGCGAGAATTATAAAGACGGATTCGAGAAGATCAGTCCATTTAACAAACTCCCCGTCATCGAACACAATGGGTTCAATCTTACCGAGAGAGTGTGGCGATCGTGCGGTACCTCGCACGCGAGTTCAATGTCGAGGAC…	974	7.63e-72	0.971	1034
GNBP 1-2	ADAP01009908.1	1 to 1326	AGTCTCTGTGGCGCCGTTACCACAGCAGATACACACGGCCTTCATACGTACACATAATTAAAGTGTCAATTACAGTATATAGTGTTACAAGTGTAGGATATAGCTGATATGTTTACTCTATCGTCTCTTCGATTTTTCCTGTTGCTTCTGACATCGGCGCATCTCACGAGTGCCCAGTATGTTCCTCCGGAGGCTCTGGTAGAGCCGCTCAAGCCCAATGGCATCCGCATTTCCATACCAGAGACGAACCGGGCATTTCCCTGGTAGCCTTTCACGTCAAGTTCAATGACGAATTCATCGGACTGGAGGCTGGCACCATAGCCCGAGATGTGGTGCGAGAGAAGGATGGTCGCTGGACTTACGAGGACAGAAGCACGAGGCTGAAGAAGAACGATGTTA…	1198	1.86e-107	0.978	1690
GS	ADAP01006651.1	1 to 1567	AGTGGCTAAGTAATCACGTCGGAGGAAGGAAGGTCCTCGAAGTGCTCTCCCTGCATACGTGTATACGTATACGTACAGCGACGTTTCGAATCGCGAACTTGACTGAAAGTTCCAGCGGATATCGTCCCTGCATCTCTCCCACGCGTTCTCTGTGCGGTTCTCCCTCATAAGTTCGATTGCGACGGCGAGGCGCACAATCAGGGTGGTCGAGGCGCCGGTGCTTCTATCTCCCGCAAGCTCTGTGTATACTATATACCTACGTGAACTACAAGAGCGGAAGAGAAGCCGAGAAGAAGAAGAGGCGGATCGATCGCGGAATGACGATCGACCTGTACTATTTTCCACCCAGTCCGCCTTGCTCTTCCGTCAGGATGCTCGCTAAACACCTCGGCGTGCACT…	1557	1.09e-65	0.956	1567
Gst T3	ADAP01027981.1	1 to 724	GTGTTTATTCAAATTATCTACGTTCGTCTGTACTGCGTGTCATCGGTATAGGTAATCAAGGGAAATGAGTTTAAAACTTCACTACGATCTGCTGTCTCAACCAGCAAGGGCTCTATATATTTTTTTGAAAAGCTGCGATATACCGTTCGAATCAAACGTCATCAATTTAGCGAAACGCGAACACTTGCAGCCAGGATACGAAAAAATTAATCCTCTTCGTAAAATCCCTGCGCTGGAACATAATGAGTTCAAACTAACCGAGAGAGCGTGGCGATTCTTCGATACCTGTGCCGCGAATTCAAAGTCGATGATCACTGGTACCCAAAAGATTCCAGAGCCCAAGCCAGAGTGGACGAGTACCTGGCCTGGCAACACTTAAATGCACGACGTCCTCTTACT…	738	4.63e-60	0.978	724
Heat shock cognate 70 protein	ADAP01013698.1	1 to 2124	ACTCACGTTGCGACTCGTAAGCAGAGAACTTCTTCGTGTCTACTAGATACGACAACACTCCTCGCACACACGCGAATTATACACAGCAGACTAAACGACAAAAATGGCCAAGGCACCCGCAGTCGGTATTGATCTGGGTACGACGTACTCCTGCGTCGGAGTCTTCCAGCATGGAAAGGTCGAAATCATCGCCAACGACCAGGGTAACCGCACCACCCCCAGTTACGTGGCCTTCACCGACACCGAGCGTCTCATCGGTGATGCCGCCAAGAACCAGGTTGCCATGAACCCCAACAACACCATCTTCGGATGCCAAACGTCTTATCGGTCGTCGTTTCGAGGATGCCACCGTCCAGGCTGACATGAAGCACTGGCCATTCAATGTCATCAGCGACGGCG…	2133	4.79e-110	0.996	2240
Heat shock cognate 70 protein	ADAP01013698.1	1 to 2394	TTCGTAATAGCTGCGCATTGCACACAGGAGAGAAAGAAGAGGTGAAAAATGGCCAAGGCACCCGCAGTCGGTATTGATCTGGGTACGACGTACTCCTGCGTCGGAGTCTTCCAGCATGGAAAGGTCGAAATCATCGCCAACGACCAGGGTAACCGCACCACCCCCAGTTACGTGGCCTTCACCGACACCGAGCGTCTCATCGGTGATGCCGCCAAGAACCAGGTTGCCATGAACCCCAACAACACCATCTTGATGCGAAACGTCTGATCGGAAGACGCTTCGATGACCCGACGGTCCAGAGCGACATGAAGCACTGGCCTTTTACGGTCATCAGCGACGGCGGCAAGCCCAAGATCCAGGTGAACTACAAGGGCGAGACCAAGAGTTTCTTCCCCGAGG…	2394	0	0.978	2394
Hemolymph proteinase 6	ADAP01239970.1	1 to 1155	ATGGAGGACGGCAGCGCGGGCATATGCAAGCCCCTGCCGAGTTGTCCCATGCGGATCAAGGAGGTCATGGAGGGCAAGCGATTCTCCACCTCGACTGGACGCTGTACCTTCGAGAACTTCGTGGAGATCGTTTGCTGCCCGCTCGCGGAGGCCAGGACCACCACGACGTCCAGCATTGAGCCCAATATCAACGACATGCTTGGACTACGACCTGCTGACGTAGAGCCTGCCACGAGTACGAGAATGAAATCATCGGCGAGGACGGCCAGAAGGTGAATCCCAACATCTTCAATGGTGAACGTGCGGCCGCGGGGGAGTTCCCCTACATGGTGGCATTGGGATACCAGCCCGACAAGACGAATCCCTCGCTCATCCGGTACAACTGCGGCGGGACCCTTA…	1165	3.38e-121	0.986	1155
Hexamerin 70b	ADAP01028438.1	59 to 2231	AGGTTTTCAGGAGAAGTAAGCGAGACGCCGACATGATCGGTAGGCTAGCACTGCTGTCCGTGCTGGCCGTCGCCTTGGTCGCGGGCCAGGCGTACAAGCCCGACTATTACAATGAAGTCACGGCCGACAAGGACTTTCTGCTGAAGCAGAAACGAGTCTACGAGATCCTCTACCACTTGACGCAGCCCGAGATCAAGGCCGACCTCTACAAGGAGGGCCAGGAGTACAAGATCGAGATGGACGGCTACACCAAGAAGGTAGAGGAAGCAGTCACGGAGTTCCTGCACCGCCTGGAGCACGGTTACCTGCACCACGACGCTGTCTACTCGATCTACTACCCGAGGAACGTAGAGGAGACTCGCGCCGTCTTCAGGATCCTGTTCTACGCCAAGGACTTCG…	2184	3.11e-144	0.978	2317
Hexamerin-83	ADAP01028431.1	57 to 2359	CAACTGCATCGTCTTCGCCCTGTTCGTGGCGATGGCGGCTGCTGGCCAGTCCTACCCGGGCTTCTACAGCAAGACCGCCGACATGGAGTTCCTGCACAAGCAGAAGAAGATCTTCGACCTGCTGATGTACGTCGACCAGAACGTCCTCACCGACACCGAGTACTTCGAGTTCGGCCGCAACTTCGACATCGCCGCCAACGTGGACTACTTCACCAACAAGGAGGAGGCAGTCTACGACTTCCTGGCCTACTTCAAGAGCGGCTTCCTCGCCAAGGACGCCCTCTTCACCTACTACAAGCAGGAGCACCGCGAGGAGATGATGCTGCTCTACCGGCTGTTTTACTTCGCCAAGGACTTCACGACCTTCTACAAGACCGCCTGCTGGGCCCGCATCCACAT…	2108	7.47e-108	0.983	2360
High Glx storage protein/ Hexamerin 109	ADAP01011846.1	1 to 2887	ATGCACAGCATCACAATGCGCTTCAGCATTGTGTTCCTCGCTTTGTTCGCCCTCGCGGCGGCCATTCCCGCCACTCCGAAATATCATGCTGAGCTGACCAGGATATCCTGAAGAAGCAGCAACATGTGATCCACCTGCTGGAGAACATCGTTGGCGAGCTGCCACACCAGTACCTCTACGAGATCGGCTACAAATACGAATTCGAACCGTACCTCCAGAACTACGAGAACCCGTCCGTCGTCAAGTACTACCTCGGTCTCGTCAAGACTGGTCATATACAGCCCAAGGGAACCCCATTCTCGGTCTCGGTCAGCCAGCTCCGCAAGGAGGTTGCCCTCCTGACCCAGATCTTCCTGGGAGCCAAGGACTACGAAACCTTCCTGAACACCGCTGCCTGGG…	2855	3.2e-88	0.983	2887
Hiraku genki CG2040-PB| isoform B	ADAP01039715.1	4 to 1332	GTTCGCGATACGACGACGAGTCCCCAGCTGGAGTGCAAGCTCGAGGGTCTACATCCCCTGCTGATCGTCACTTACAAAAACATCACGATATCGGTGGGTGGATAAGATCAAGGTGTCGCACAGCGAGCGAGTGACGGTGCGCTGCCGCGAGCTCGGCAAGTACAAGCTCATCGGGGAACCGTTGCTTCACTGCCGTAACGGCGTCTGGAACGGCCAACTGCCCACCTGCATACCCACCACCTCGATCTCGAATTACACCGGAGGATGTACCGCCGACTATACTGTTCGGGCTCCCCGCGGGATCAGCGGCGTTCGAGCCCTCGGGCGCCCTGGCCGTCTTTCCAGGGAGCATTCTCCACTTGGAGTGTCTCTTCGCCAGGAGGCTCGGCAATCCCGAGT…	1346	2.03e-80	0.977	1332
HSP	ADAP01124359.1	1 to 2120	ATGGCAGCCTCAATAAGATTGCAACATGCACTCCGATTGGGAAAAAAATCATTTTCCCTGTCAGTAACTAAAATAAATAGGACATACAATTACTCTGTATTATCCAGATGCCGAGGAAATACATCAGAGCATGGACACTCAATCAAGCAAGATGTCTGTCATCCCAAGCTGCTCCAGAAAGTTCTACCACTGCAGATTCTACAGAAGATCACAATATAATAAAAGACACAGAAAAGAAAATAGGTTAGGTGACACTGACAAACATGAATTTCAATCTGAGACTCGAATGCTGTTAAATATTGTTGCCAAATCATTATATTCTGACAAAGAGGTAGGTGTTCATCAGAGAATTGATTTCAAATGCCAGTGATGCTTTAGAGAAGTTACGGTACTTGAGAC…	2158	7.13e-70	0.983	2244
Hsp 20.6	ADAP01028955.1	1 to 1822	GTCTCACGAGCGAACATTACGTGCTTCATCCCGTAACCCAAGAAACACGCTTTCCCACTAAAGTATCACAATACACAGTATACGACGAGAGATCGAGTCTCTGTGAGAAGTACACACACACACACTTACACACATCGTTGCGAATCGATATTGTCTGGTGCGTTCCGAGTGCGTGCGTATCACACGTCCTGTACAGAAATCGAGAGATTTTTCTGAGAAAAAACGTGCGGCGAGTTTTAACGAGCAGCAGCAGAAGAAGCAAAAATGGCGGACAGCGGCATCAAGCGTAACATTCCCATCAAGCTCGGCGACTTCAGCGTCATCGACAGCGAATTCTCCAACATCCGCGAGCGTTTCGACGCCGAGATGAGGAAGATGGAGGAGGAGATGTCCCGCTTC…	1685	8e-119	0.973	1822
Hsp70	ADAP01020109.1	1 to 2482	ACAAAGCGAACGATTATTATAACGAAACGACAAACACAATGCCTGCCATTGGTATTGACTTGGGAACCACCTACTCCTGCGTGGGAGTCTGGCAACAAGGAAAGGTCGAGATCATCGCCAACGACCAGGGCAACAGAACGACACCCAGCTATGTTGCCTTCACGGACACGGAGCGTCTCATCGGAGACGCCGCCAAGAACCAAGTGGCGATGAACCCTGTCAACACAGTGTTCGACGCCAAGAGGCTTATCGGACGAAGGTACGAGGTTTGACGACGAGAAGATCCAGAGCGACCTGAAACACTGGCCGTTCAGAGTCGTCAACGAGGGAGGCAAACCGAAGATCGAGGTTGAATTCCGCGGTGAGAGAAAAAGGTTCAATCCGGAGGAGATCAGCTCG…	2488	1.85e-128	0.987	2482
Hsp90	ADAP01023359.1	15 to 2453	AGATGGTTGACGCTAAGACTGACAAAATGGAGACTGCAGGAGGAGAGGTTGAGACCTTTGCTTTCCAAGCTGAAATCGCCCAGTTGATGTCCCTCATCATCAACACTTTCTACTCGAACAAAGAAATCTTCCTCCGAGAATTGATTTCCAACTCCAGTGATGCCCTGGACAAGATCCGTTACGAATCTTTGACAGACCCCACAAAGTTGGAGGCTTGCAAGGAACTCTACATCAAGATTATTCCCAACAAGAATGATCGCACACTGACCATCATCGACACTGGTATTGGTATGACTAAAGCCGATTTGGTTAACAACCTTGGAACCATCGCCAAGTCCGGAACTAAGGCCTTCATGGAGGCTCTCCAGGCTGGTGCTGACATTTCTATGATTGGTCAGT…	2365	0	0.993	2453
Hymenoptaecin	ADAP01029312.1	13 to 1176	CCAACAAACATCATGAAGCTTTCGATTGCTGTTGTGTCGCTGTTTTGCATCGTCGCATGTGCCCACGCAACTTTTGCACCCACTAGACCTGGACAGCCATCATTTCCTTATCCTGGTACTAGAGGAGGATGGCCCCCAAGATCTACAGGACCAACTTTCCCTCGCCCTCCCCAACAGCCCGTAAGTTTTGAAAACTACATATCAGAAGTAAATGTTACAGTTCTATCCACGTGATACTTTATAATTATCAGGGCCAGAATAGATTTAATTTATTCTTATGCGCTAAAAATTATATCAATTTCAATAGGCCTTTTTTGAAAAAATCCATTTATAATGAAGATCGACGAGATGATCCCATACGATATAATTTTTTGCTGTAATTGAGAAGAACTTAGAATA…	1164	0	0.963	1211
Hypothetical Protein LOC100123113	ADAP01002677.1	1 to 1729	ATGGTGGCGATCAAGGGAAGGAAGAGCTCGAACAAAAATCCGCCGATTATGAGCCATGAATTCGTCATCCAGAATCACGCGGACATCGTCTCCTGCGTGGCGATGGTCTTCGTCGTCGGCCTTATGGTGCAGGTTCAGGTTACTTCGCCATGGGCCTACACTTTCATCGCTATCCACCACAATGTTTCTTCCTTGATCTCGCTGGATGGTAGTGTGGCACCCCAGCCAACCAAGTACACTACAGGATGGAAGGATGCTTGTGCAGTTTTCTTCTACTTCCTGATCACCATTGTTATGCATGCTGTTATCCAAGAATATATTTTTGATAAAGTATCCAAGCGTCTTCGTTTGAGCAAGAGCAAACTTTCAAAATTCAACGAGTCCAGCCAGCTCGTTGTA…	1675	9.87e-124	0.982	1729
Hypothetical protein LOC100123221	ADAP01027127.1	1 to 3618	ATGCCGTCAGAAGTAGGCACTGAAGACATGGTGTCTAAACAGGATGATGGAACTGCTGGAGAATCTCAAGCTGAGACAGAGATCACATTGCTGGATAACACCAGGCAGGAGGAAAGCAATGGTTGTTCCCAGGATGCAGAGAACGAGGAGACAACTACCAGGAATGACAACTATGCCTACAACAATGCTGCTGAGGCAAGAAATCTGGACAACGCACTGCTGTCTGTGACTCGAGAAGCTGTCATTATGGAGAACGGTTCAAGTAGCTGTGAGAGTGGAGTGGACAGAATAAGAATAATGGAGAACGATGCTGAGAACAATCTCACAGAGCAAGTGAGTTGTGAAGCTGAAACTCAACATAATGGTTCGAATGACATAGAAGTGTTGGGTGCAGTCAGC…	2756	1.23e-94	0.991	3618
Ikk gamma Kenny	ADAP01022344.1	1 to 7284	ATGTCAGGTTTTGACATAATGACAGATTCTGCATTTAGCGATGGAGTACAGTGGAGCTTAGTTCCCAACGCGAATCCAAATGTTGCTACAGAAGATCATTTACAGAGTTTGGGTTTGAATGTTCAAGACGGCTTGCCCAAATTTAAACTGAATGAAGTTGGTCCTGTAGCTCTTGCTAGTTCCATCTTCCAGCAGAATAACATCAACGTCAATGATGATTCGGAGCAGTCCTTTGTTGTACTGGGTGAAACATCATTGCAATCAATTAGAGATGATGCACTGGCTAGCTATATGGAAATCCAACAGAAAAGTCAATTGACTGTAAGTTTGTGCTAAAAAACATTGCTATTCCCTTTCATTTTAATTATTATGTATATTCATTAATTTCGCAGGATCATA…	6124	3.03e-55	0.957	7284
IKK-like protein	ADAP01074835.1	1 to 2655	ATTATTGTCTTCCTTGTTTTCTTTTTTTCTGAAACAGGTGGACTTTCGTATATAGAACGATGGGAGTGATCAACAGGACTGTACTTAAGTGCATTGGAAAGAATCGATATAAAAGCTTTGCTTATTACTGAAATTGTTTCAAGTGCTGTGCATTTTATAGTTTTTACTTATACATATGCTTTGAGTTATTCTTATCTTATCAGGCATTAGTCACATATATATGTAAAGATCTAAGTAATTTGATTTTTACTTTATTATAATAACTATGGCACAGAAAATCTATGGAAATTGGATATACGAAAAAATGCTTGGAGCTGGAGGATTTGGTCAAGTTGAATTATGGAAGGAAAAATACACAAATAAAAGAATTGGCCATAAAGAAATGCATGTTACCAAAAG…	2680	6.11e-116	0.984	2679
Imaginal disc growth factor	ADAP01226128.1	1 to 1567	GGTTCAGACAGTCCGGCACTTTCGGCTGAAGAGAGAAGGCTGTTAAGATGAAGTTGCTAATTTCGACGGCAGCAGCCGTTGTGCTACTTGTTTGCGTCAACTCTGCTTTTGGTGTAGATCCACATGAGCATAGCAAAGTAGTTTGCTACTGGAACGCTACGTCCTTTGAACGTGCTGGGGCCCCGGCAAGTTCCAAGTGGACGACCTTCGACCAGCTCTCTCGCTGTGTACGCACCTCATCTATGGATTTGCTGGGATCAACGCTGCCAATTTCGAGGTCGTGCCGCTAAACCCAAATCTTGACACCGGTGCCGGCTATGGTTTCTATCGTCTAGTCACCCAGCTGAAACGTCAGTTCCCTGAACTCAAGGTTTACCTCAGCATTGGTGGTAACGCTGA…	1584	1.02e-78	0.987	1567
Immune deficency	ADAP01051898.1	1 to 771	TTAAGCTTCAATATTATGAGCAATCGCTAGTTTTTCAACACATTCATATTCCATTGACTTCCACATAGCTTCAACCAGCTGTCCAATAGTTGCGTCTTGGGTATGTGCATTCTTCCAGGCTACCAAAAGTTTGTATATAACTTCACCGATGCCTCCTTTGTGCTTGTAATCTTCTATAAATTGATCTATTTCACCCTTGGAAAATCCAATTTTTTTAGCAACTTTTTTCCAGCCATTGCCAAGATGCGTTTTTATCAACAGCATATCTTCTATTGTGACTACCTGTTTGCTTTCACTAAAAGCCTGTATATGTGGCAACATTTGTCTCAGTTCTTCTTTGTCCTGTTCTTTAGCTCTATTAAATGCTGAAGGATCAAAATTCTGAAAGTTATTCAAGTT…	771	0	0.986	771
Inhibitor of Apoptosis 1 protein	ADAP01054640.1	22 to 1086	AGGTCGAGTCTCGGGTCGACTGCGTTAGATTGGGAGAGGAATCGAGTTTTCTATTGTCGTGAGAATCAGACTGCAAAGCTTTGAGAACTGGCCGTCAGAACATGTGCGGCCAGCGGACCTGGCAGCTGCAGGCTTCTACTTCACCAAGCAGATAGACCGAGTGCGTTGTTTCGAATGCTCAACAGAGATCTGCCGCTGGGAACAGGGAGACGATCCTATGGTCGAGCACCAACGCTGGGGCGGTCGATGCCGTTTTATCAGGAAATTGCCTTGCGGTAACGTGCCCATCGGTGCCGATCCAAGCATGATCCCTGCTCCCCGTCCACGAAGCCGTGACGTTTGCGGACCGTACAAGCTGGATTATAGACTAGGAGCCGAGGCCGACACCCATGCCTCGTG…	996	1.54e-93	0.98	1086
Inhibitor of Apoptosis 2 protein	ADAP01054663.1	1 to 1809	ATGCATTGGAAATGCAAAAAGCTCGCGCTCAGAAAAGGAAGTGAATAGACTGCGGACCTTCCTGAACTGGCCAGCCAATTGTCCTGTCAGTACTGGAAGAATTGCCAAGGCAGGCTTTTACTACACTGGAACGGCACAAATAGCCCAATGTTTTTTGTGCAGCACTAGAGTTTCTGAATGGAACTTTGGTGATCAGGCAATGGCTCTTCATCGAATAGCCAATCCAGAGTGTCCATTTGTTTTGGATCCTATTGCTACTTGCAATGTGCCGCTGATTCTCATGGCTGATGAATCAATAAATTCTAATTCCATAGATAATAATCATAATGAAAATAGCGAATCAAGTGCAGGAGGTGTGACACAATTAGAGAATGCTATAACAGATCTCACAAGGTATTC…	1816	1.03e-85	0.986	1809
IP15264p	ADAP01017841.1	1 to 3126	ATGTTCCACAAGAAAAGTACCCAAGTCATTAGCTTACTAACCGCCGCGGCGGTTACACTATGCATTTTCCGAGCGATCCACGCTCTAGAGGGACCGAACATCTGCACGAGACAAGAGCCGTAGTACACGGTGACGGTGAAGGTTTCGGAGCAGAAGCCTTACACCGAGAGGACCAAGACGTTCTGCTGGAGTTTCCCGCCCACGTGTTCCAAGTACAAAATCGTCTTCAAAACCGTCTACAAGACTGAGCAGACGTTTACCAAGCACAAGCCGGTGGAGGAGTGCTGCAAAGGCTACACGCAAACGAACAACGGCGAAAGGTGTATCGCCGTGTGCTCGGAGCCGTGCCTTCACGGTAGCTGCGTCGCCCCGGACGTCTGCAAGTGCGAGCCCGGATAC…	3173	4.82e-80	0.974	3126
Jagged 2 Protein	ADAP01068307.1	1 to 3303	ATGCCGAAAAGAAAGCGCAAACACGTGAGTCCGCAGATAATCGACGGAGAATACGCGGCGTGCGAGGAAAAGAGAACAGACGAAAGAAGCCACGGCGGAGCAGGAGAAAAGAGAATGCGTGAGCGACAACCGGTAGCGGATTCTTCGAGGTGCAGATCCTCTCGCTGACGAACAACCGGGGCACGCTGGTGGACGGGCGATGCTGCGGGGGCGGGGGCAGGAGCATCAGCAGCAGGCAGCAGCAGCAACAGTCAGCTGCAGTCGCAGCATCACCCGCCATGCACGACGCCCTGCACCACCGCCTTCTGGCTCTGCCTCAAGGAGTACCAGTCCAACGTCACAGCCATCGGCTCATGCAGCTTCGGCAACGTATCTAGTCAAGCCCTCGGCCAGAACACA…	3317	1.9e-104	0.934	3303
Lachesin	ADAP01060022.1	1 to 1144	ATGACCCTTCTCCGCAGCTCGCTCGTATCTAAAGCAGTATTTGCTACAATTTTTCTCCAATCTTTTAGTCTTAGAAGTACATTCGTCGGAAGCAGTCGAAACAGCCTCCATCGTCGAAAACGACCAAGTTAAACGTATCGGTGATGAGGTTGAATTCAATTGCAGAGTAAACAATCCAAATGACAAAACTCTATTCTGGATGAGAATCAACGGAAATAATCGATCCGAACAATTCGTGGTTGCGATGGGCACGACTCCCACTTTAAAAGACAGATTTTCCGTAGACCATTACAGAGACACGGCCACCTATAGCTTACGCATCCGACGTCTGGAAGCGAACGACACTGGCTTCTACCAATGCCGAATCGCCGTGGACGCGAATAACAAAGTATCTGCGGA…	1169	2.75e-122	0.952	1144
late trypsin	ADAP01008004.1	1 to 1203	AGTTTAACATCTTATTCGTAGTCGATTCCAGTGACTCTCTTAATCCACGTGGTGTAAGCAGAAACTCTAGTGAACACAGAAGGTCTACTACTGGGACAACCAGCGTCCCCGTAACTCACGATGCCGACCTGCAGCGGCTCGTCGTCCGCTTCCAATACAACCAGAGGACCGCCGCTGTCACCCTGGCATACGTCCTGACCAGTCGACGAGTCAGTGCAGACGTGGGTATAATCGACGCTCCAAGTTCTGCGGCACATACCGTTGGATATGATCGGCACCCGACCGTACTTTAGCTTCGAAATTGCTCGGCCGTCTTGTTCATCCTTACCCCAGCCATAAACGTGGCCCATCTGGCTCGCGAAAGACTGGCGCTGGTATGATTTGCCGGCAAGGCGGATC…	1206	0	0.979	1203
LD23562p (LOC100116623)	ADAP01175724.1	1 to 5034	ATGGACAACGCGTGGAGAGATCTACGTTTTGCGCACTTGGCAAAGGATCCGAAATTCAGGCGGATTCCCAGAAGCGAACGAAAAGTTAAAATAGACAAACGTTTCATATCTATGTTCAAAGATAAGAAGTTTGCCGTCAAGTACACAGTCGATAAAAGAGGACGACCTATCAATCAATCTTCCTCGGAGAATTTGAGGAAGTACTATGATTTATCTAGCGACGATAGCGATTCCGCTGAAGGATACTTAGAATTCCTTGCCCAAGCTAAGGAATCAGAAAAGCAAAAGCCCGAAAAACTTGCAGAAGGGACTAGAGATAAGAAGGAGACTGTCGTTGGTCAGAATCAAAAAGATGAACAAGGCGAGGAGGAGAGTGACGGTGAAAACTTTTCCAGCAAT…	3803	0	0.987	5034
LD37787p (LOC100121765)	ADAP01023403.1	1 to 536	ATGAACGGAGTAGTGCGAAACCAGGAGGAGAGCAAGAGCAGCTCGGAGTCGAAGAAGTCCTGTCCCTGTCCGCTGCGGAACGTCTCCTGGGGCGAAAACGCCGCTGCTGGAAGCGTCGACGAAGAGACTCCCAGAACACCCAGGACCTCCACTACGCCAGGTCAGGTCACGAGAAGTGCACGTTCCATCACGACATGGAACTGGACCATAGGCCACCGACGCGCGAGGCTCTGCTGCCCCAGATGTCCCACAGTTACAAGCTCCTGTTGCAGGCGCTCGGCGAGAACACCGAGAGACAGGGTCTGCTCAAGACGCCCGAGAGGGCTGCCAAGGCTATGCTGTTCTTCACCAAGGGCTACGATCAGAGTCTCGAGGGTGGATGTCTTGAACGACGCCATA…	545	6.11e-78	0.988	783
LD43328p	ADAP01007773.1	1 to 3462	ATGTTCTTCGCCATGACATCGGCCTTTTCCATCGCCGAGATTCCACAGGCCAAAGGTAGGTCGAAAGCTGTTCGGCGGCTACCGAATAGCGCCCAAGGTCTGCCAGGCGACGAACCCCGCCCGGATCAAGTCCGACCAGCCGGCCATCTGCATGTTCAACTACGAGTGCAGTCGACGTCGCGGCGAGGTAGTGGGCGCTTGCATGGACGGCCCCTCGAGAAGGTCACGATCCTAGAGGAGCCGCTGATCAACGTCCACGAGATCGACCACGTGCCCGACATCCCCATACTGCTGAACCCCGACGGGACACCCGTGGGCCAGGAGAGCACGACCAAGAGCAGCTTCCTCTCCACCAAGTCCTCCGTCTCCAGCACGAAGGACAGCTTCGAGAACGCGGAG…	3394	2.43e-84	0.974	3462
Lectin 4 C-type lectin	ADAP01027821.1	1 to 1078	TTTAAGCGAGTCATCCAAAGTCCTCGATTGTCTCGTGCGAGCATGAAGGTGAAGATGATGCTGGTGCCGCTACTTATAGTGGCTTTGGCGGCGGTCGCAAGCGCCGAGGTCAGCCAGGCGCGACCCCACAGCAACCGGCCCGGAAGATTCCTCTCCCTGCCAGTACCACAGAAGTGCGCCAACAGGGCCCAAGGCGTTCCAGTTCAAGGGCCACAACTACTNNNNNNNNNNCCACGTGCCCGCCCATGCGAACCAGAAGGTTGACTGGCTCGACGCCAGGAACATCTGCCGGGAGTACTGCATGGACCTCGTCTCCATGGAGACGCAGGAGGAGAACAACATGATCTTCAGGCTCATCCAGCAGAGCAGACGACGTGCCCTACATCTGGACGTCGGGAC…	1089	1.03e-57	0.981	1078
LOC100037188 protein	ADAP01027997.1	1 to 1032	ATGTCTTTCAAGGACAATTTCAACGTCTTCGTAGGCGGCAAGTCGGGCATATTCAAAGGAGTCCAAGTTAAAGAGAAATCATGTGTTATGAAAAACATACAGAATTTGGTATCCATCACCGATGACCACGAAGTGTCCTGCATGACTTGGGGCGACGACGACGAGAAAGAAATCCTCATAGGCTGTGGATCTAAAGGAGTCAGGAGTGTGAAAACCTACGACACAGAGAATCACTCGTTTAAGACGTCATTCGTCTGTGAACTTGGCGAAGGAAACATCACTGGAATAGCCAGGTATAACGGGAACATTTTGACAGCAGTACAATCTGGTCAGATAAAGCTGTGGAGACAGAAGGAGAAGGAAGAGTTTTTGCTGAATGCTGGAGAAAATTTGCTCCGT…	982	0	0.988	1032
Lozenge	ADAP01162904.1	242 to 1800	CTGCGGAACCGGGACCGACCGGCGCCGCCGGAGAAATGAGCGAAGCTGCGGCCGTCGGCGAGCTCTGGTGGACCGAGAGGCTCGTCGGCGAGGCACAGGCCGAGCATCCTGGTGAACTCGTTAGGACAGGTTCCCCGTACTTCCTCTGCAGTCAGCTGCCGACGCACTGGCGATCGAACAAGACGCTGCCGGCGGCGTTCAAGGTCGTGGCGCTGGGAGAAATCGGCGACGGTACCCTCGTCACCGTGAGGGCGGGCAACGACGAGAACTGCTGCGCCGAACTGAGGAACTCCACGGCGCTGATGAAGAACCAAGTGGCCAAGTTCAACGACCTCAGGTTCGTCGGCAGGAGCGGAAGGGGGGCAAAAGCTTCAGTATAACGATAACGGTCTCGACAAC…	1527	8.45e-106	0.983	1800
LP12305p (LOC100114326)	ADAP01164929.1	1 to 3796	ATGTGGTTCCAGAGCGGCGTGCGGCAATCGATACTCATATCGAAGAACATCCTCTCGAGCAAGGGAACCTGCCTCCAGAACGAGGGCGATAAGTTTCTCCTGGTAAACGAGTAAGAAATCCTGCTATCGATGCGTCGTCATCCACGAGAAACACTCCAACGTGCTGCAGTACAAAGAGACCTACTGCCACAGCAGGAACACCCTGGCAGCGTTATGCAGCTACATAACCGGTGACGCGCTGCTCTTCTCGATGTTCCGGGAGGAGGCGACATCGGTGCCCTGTCCGTTCCACGCACCGATGACCTTCACTTACAATCGTGGCCATGGGAGGTGCTTCAGTCCGCAGAGCAACGTCGAGACCTGCACCGACGAGAGCAAGCTGCTCTTCAAGTACCAGGC…	3657	1.58e-112	0.968	3807
LysozymeP| putative	ADAP01008531.1	1 to 736	CCGCCACCGTTGCTGCAGCCGCTGCTACTTGCGCATCCGCGACGGATGGCCAGGCACACGACTTTGCTGCTGCTGCTGTCGGCTCTGTCCGGCCTTCTCCTCCAGGCCGATGCCCGGATCCTCGCGCAATGCGACGCGGCCAAGGAGCTGGCGCGTGCCGGCATCGAGCGCACCTTCATCAGCAACTATGTCTGCGTGATGAAGAGTGAGAGCAACTTCGACACGTCGAAGAAAACCGGCCCGGGCCACAAGGCCAGCTACTCCTACGGCATCTTCCAGATCAGCAGTGACAAGTGGTGCAGCGCCTTCAGACCCGGCGGCGTCTGCAACAAGAACTGCAACGACTTCCTGGACGACGACATCCGGGACGACATCGCCTGCGCGAGGACCATCTTCAAG…	735	0	0.974	736
Masquerade	ADAP01072654.1	1 to 2328	ATGCAGCGAGGAGGGCTGCTACTGCTGAGCCTGCTGCTGCTGCTCGGCGACTTTGCCGTCGGCCAGGACGACGACTCGCTCGCCGGCAGCTTTCTATCGGGTATCTGCTACGAAGTCCTCGAGGACATACAATGCCCGCAGTCGAGTATGCACTGCTGCATCGATTCGCCCCTCAACGGCACCTCGTCCAGCGCCAGTTCCAACGAGATCGCCAGCGATTACGAGACCAACTCCCAGCAGCAGCAGTAGCAAACCAGCGGAGCACAACAAAGAGGCACAGCCGCACCAGACGACGCCTCAGCCCAGTACCATAATTACTAGCGTCGTTAGTTCGGTGCCGAGTACTACCCAACGACCCACCACCACTACCACCCAGGCGACCACGACGACTGTTAGCGC…	2278	3.82e-86	0.98	2328
mCG14932	ADAP01000213.1	1 to 2447	ATGCCGGAGGACGTCGCAATGGAACAAAGCGGCGAGGTGGAAACCTTCGCCTTCCAAGCTGAAATCGCCCAGCTTATGAGCCTGATCATCAACACCTTCTACTCGAACAAGGAGATCTTCATTCGAGAATTGATTTCCAACTCGTCTGATGGCCTTGGATAAGATTCGCTATGAGTCGCTCACAGATCCATCCAAGCTTGAATCGTGCAAGGAGCTGTTCATCAAGATCATCCCTAACAAGAACGATCGCACACTCACCATCATTGACTCTGGAATTGGTATGACAAAGGCTGACTTGGTGAACAACCTTGGTACCATCGCAAAATCTGGCACAAAGGCGTTCATGGAAGCTCTGCAGGCTGGAGCTGACATTTCGATGATTGGTCAGTTTGGTGTTGG…	2396	4.02e-67	0.981	2447
Methionine aminopeptidase	ADAP01011157.1	1 to 966	ATGATGTCCCGAAACTGTGTCAACAAAACTTTCGTCAGGACGTTCTTCAAAAACTTTCTTAAGACTAGATTAGAGAGAATGCAGCTCGCAAAAAAGCTCAAATTGCATTTGGCAGATATGACATAGTGGAACCAGGAATTGTGTCAGCAAGAAGATCCGTCCCTTCATACATTCCAAAGCCAGTGTACGCTGACACAGGTAAACCACAGCTTCCACCCACTGAACCAGAGATCAAGAATAAGGATCAAATAGAATGTATGATACATAGCTGTATGTTGGCCAAAAGAGTATTAAAGGAAATAAGATCAGTTGTCAAACCTGGTGTTACCACTGACTTTCTGGATGAAAAAATTCATGAAATGATTATAAATAATGGAGCATACCCAAGTCCTTTGAACT…	975	1.13e-94	0.987	966
MIB like	ADAP01093309.1	5 to 3006	TGAAGATCGGTACAAGAGTAGTCAGAGGAGTGGATTGGAAATGGGGTGAACAGGACGGAGGATTCTATTGACGAGTAGAGAAAATTGTACAAAAATACCTTTGAAGGGAATTTTTAAGGGAGCCAAAGTTATTAGAGGACCTGACTGGGAATGGGGTAATCAGGATGGTGGTAGAGGAAAGACTGGAATAGTACATGACGTTCGCGGCTGGGATAATGAAAGTAGCCGATCTGTAGCCACTGTGACTTGGTCCTCTGGAAGCACCAATGTCTACAGACTGGGCTACAAAGGATGCGTGGACCTGTGTTGCGTTCAAGCAGTCAGTGCTGGCTGGTCTTACTACAAAGAACACCTTCCTGTTTTGGGGCAAATGTCTGCAATTATACCACCAAACGAAAA…	2650	2.56e-102	0.969	3006
Microsomal Glutathione transferase (GSTMIC1)	ADAP01170798.1	1 to 821	GCGCGATTGATAGGCACCGCTTATTACCGGCGTAGCCACGACGCAGCTCAGACTGTCCAACGCTTCTATTTTGCAACAGCAGAGAGTTTAGAGTGACGCCGTAGCCATGGTTGTGCAGAACGAGGAGATCGTAAGAATCTTTGGATTCTGGACCGGCGTGCTGACCCTCAAGCTGCTCGCCATGTCGATTCTCACCGCCAGGATGAGGTTTAAGAAGAAGGTGAGGTGTTTGCCAACCACGAGGATGCAAAGATGCTGCCAAAGGCCCGTGTGGCCTATGACGATGAGGATGTAGAGCGAGTTCGAAGATCCCACCTCAACGACTTGGAGAACATACTTCCCTGGGTAGCTATCACCTATGTCTATCTGGGAACCAATCCATCCACCTTCCTAGCTGGT…	828	3.55e-62	0.975	821
Mitogen Activated Protein Kinase Kinase 7	ADAP01056462.1	1 to 1602	GCGAATTCTTCTTTTATGCAACGATTTGTTGAAGAAATCGACTATGAAGAAATCGAGACTGAAGAAATTGTGGGAAAAGGTTCTTTTGGAGTGGTTTGGAAGGGAAAATGGAAAGGTCAATCCGTGGCGATAAAGCATATAAATTCGGAAGGTGAAAAAAAAGCATTTGCCGTAGAAGTGCGTCAATTGTCTAGAGTTGTTCATTCCAATATAGTTAAACTTTATGGAGCTTGTACGAAAAATCCCGTTTGCCTCGTAATGGAGTACGCAGAGGGCGGATCTCTTTACAATGTCTTACATTCAAATTTACAACTATCATACACGGCAGGACATGCCATTAGTTGGGCACTTCAATGTGCTAGAGGTGTCGCCTACCTGCATAATATGCAGCCGAAGCCC…	1602	0	0.993	1602
Mitogen activated protein kinase kinase 7	ADAP01019501.1	1 to 2325	ATGTCGAGCACGCTGGAGAACCAGATTCTGAATCTACAGGAGAGACTCAGGGCGGAGAATCAGCTGAGGGACAAAGACAAACAACAACAGCAGCAGAGCAGCGAGATGCAGCAGCAGCAGCCTCCCAACATGCCCAGCCCCTGCCTGAGTCCTGCACCTGCCAGACCCAGACAACGTGTTGGTGACATGGGAACTCCAACGAGACCAAGAAGACAACTTGATCTGCCTGTGTCGCACATGATGCCATTCAAGAGACACGATGGGGAAGTTGAATCCAAAATGCAAGAGATCATGAAGATGAATGGTATTCTAAACATCAATGGACAAAAGTATCATACAGAGATGAAGGATTTGGAGCATTTAGGAGAGCTTGGAAATGGGACTTGCGGGCATGTAGTC…	2353	1.33e-85	0.989	2325
Mitogen Activated Protein Kinase Kinase 9	ADAP01073028.1	1 to 3588	ATGAGGCTCGACACGGAGCAAGACAACGGCGCCCGGGGAGTACTCGCCGTACCTGGGTGGACAAAACTACTGCTACACGAGAACGTCGAGCAACATGTCGGACAGCAGCGTGTCCGACACTCACAGTGGCGGTACCGCACGAACGTTATCGCAGCAGACTAGTCCCTCACATGGAACGCTTTCATCACAGTCGAGGCACGACAGTTCGACCCTCTTCACCGCGCTCTACGACTATGTTGCTCAGGGCGAGGACGAGCTATCGTTGCAGAGAGGAGAAACTGTGGAGGTAGGTGTTGTCGAAAGATTCAAAAATATCGGGGGATGAAGGCTGGTGGACGGGTAAGATCAGAGGTAAAGTGGGCATTTTTCCGGCCAATTTCGTTGCCGAGGCGGAAACGA…	3607	3.07e-83	0.984	3588
Mn superoxide dismutase	ADAP01026489.1	1 to 1065	ACGGTGTCGATCGGCCGGTGATAACACCAAACTTATACATAGGTAGTCTAGAGCCGAGGATTTGGCAAACTGATCCTCTTGACACCGGTGAAGCAGTTATTTTTCACCTTTTTTACCCCAAGAAGCGATATGTTTGCAGCGAGGAGAGCGATCGTCAGCGGAGCTATTAGCCGAGGCAAGGAGGCTCTTGTCAGGGCCAAGCACACGCTGCCAGACCTGCCTTATGATTACAGGGCTCTGGAGCCAATCATCTGTGCTGAGATTATGCAGCTTCATCACTCGAAGCATCATGCCACTTATGTAAATAATCTCAATGTGGCTGAGGAAAAGTTGAAGGAGGCCACTGCCAAGGGAGATGTAAACACTCAGATTGCACTGGCTCCAGCTATCAAGTTCAAC…	1112	1.92e-73	0.972	1109
MyD88	ADAP01007574.1	1 to 1254	ATGCCTGATCTTTCTCTTGTGCCTCTAATGGCATTATCACCCGAGGTCCAACATTTAATTTCGACATTCTTGAATCCACCAAAAGTTATCCCAGCAGGTTGTGGAACTAGCGGATTGCCAAGAGAGATTGGAGAGGACTCGCGCAAGTATGTTCCATCGGAGGTGAGCTAATGCCTGCTATTGCCTCTCATGCTGATCCCACTAAGCGAATACTGGATATCGTGCAGACCAAATCTCAGAATTTTACTCTAAAAAGCCTGCAAGATGCTCTGAAGAGCCTTGAGAGGTGGGATATCCTCGAAGATTCTGAGCCACTTCTAGAGAGAGATGCTTTGTTGTACATGGAAAGGTTAAAAAAGTCTCAAGAAACTGCTGAAGGAAATGATTACTCTGCTGATG…	1261	2.84e-78	0.989	1254
Neither inactivation nor after potential D| putative	ADAP01025136.1	1 to 1569	ATGTGCAGCGCCCTGGCTTTCGTCACTTACGTAATTAACCCGGTCAACATGATCGTACAACACAAGCTGAAGATGTCGCCGAGCTCGCTGATTTTCTCGCTCTGGAGGAAACCGCCGATCGGAATTTACATCAACGTCTACATATTCAACATAACCAACGCCGAGGCATTTCTCAACGGCGACGAGATGATCCTCAAGGTCCAAGAAATCGGCCCTTACGTCTACGAAGAAACTCTGGAGAACAGGAACATCACGTGGAACGAAAACGGCACGATCTCGTACATTCCGAAGCGTACGGTACAGTTCAGGCGCGACCTGTCGGTGGGCAAACCCGAGGATGACTACGTTATGGTCCCAAATATTCCGATGCTCGTGAGGTATCTTTTCGTCTCTGCACAA…	1565	8.96e-67	0.96	1569
NFAT| putative	ADAP01174115.1	1 to 4119	ATGTTGCTGAAGAGCCAGAACGAGAATCAGAAGAAGGGACGAAGGGGTAATGGGAAGGCCAGCAACGGCAGGTCAACTACTACAGCAACAGCCGGTGGTACTAGTGCAGGCGCGGCATCAGCGGGTGTCTCATCGTCGACGGTGACCGGGGCTAGCCTGAGGAGCAGCAGCAGCAGCCGCGCGGCGAGCAGCAGCAGTAGCAACGGATCGACTACTGCTCCGGCCAGGTCGGCCCTCGCGAATCCAGTCAACACTCGTGCTCCCGTCCGCGGGAAGGGGCTCGAATGAACAACTTGCCGCGAGCAGGTCGCTACAGGGCAGTACACAGGACCTCTGCGACAACTCCAACGACTCCGGCCTCGGGTTCGAGGAGCGCCAGCAGCAGCACCTCAACAAAGC…	4087	4.01e-133	0.986	4119
Nitric oxide synthase	ADAP01225735.1	639 to 1509	GTCAGCAATTACAATATTCCCTCAACGAACTGATGGTAAACATGATTATCGGGTTTGGAACCAACAGTTAATAAGTTACGCTGGTTATAGGAATGAAGATGGATCCATTATTGGTGACGCTGGAAATATAGAATTTACTGAAATTTGTATTAAGTTAGGCTGGAAAGGCACTAACACGAAATTTGATATTTTACCCCTTGTCTTATCAGCTAATGGCCACGATCCAGATTATTTTGATTTACCGAAAGAATTCATACTCGAAGTTCCATTAATTCACCCTACATTTGATTGGTTTCAAAACTTAGGTCTTAAATGGTATGCTGTTCCTGCTGTATCAAATATGGTCTTTGATTGCGGAGGCTTAGAATTCACTGCAGCACCGTTTAATGGATGGTATAT…	900	4.46e-64	0.972	1509
Nos|nanos-like	ADAP01188142.1	1 to 3132	CATCGCCATGGCGCGAGTTTTGAGCATGCCGATCCCCATGCCGCAGTACTATGGCCAAAAGAGCCAGCCGAACATGCTGTTTCCGCTCAACCCCAGCCTCGAGGACGAGCTCAACAGGCTCTTCGTCGACTTCCGCGTCAGCCACGCGCCCGTCGCATTTGCGAGTAAGTACACATCCTTTTTTTCTCTCTCNNGCGTTTTTTCCGGCNNCAGCCGCCGCTGTGGCTTCCATTGTCGATCGCAAGCTCGCTTCGCCATAATTCGAAAGTACGTCCGTCCACTATGCCATCGTTACTCAGTTCCGTGGATTCGGCACAGTAAACAGATAGTTCACCTACACTGTCGATCATTTTTCTCTAGTGACCGAACTGATGTATCGCTCCGCGATCTACACCTTGC…	2800	4.23e-106	0.96	3132
Notch	ADAP01056020.1	30 to 7428	CTGTACATCGAAATACGTGGGCGAGTACTGCCAGCACCAGAACCCGTGCTTGACCGGCTCCCGATGCCAGAACGGCGGCTCCTGTCGAGTGCTGGAGGCCAGCGGCGGCGGCACACCATCTTTCGCCTGCGACTGTCCGATTGGCTTCATCGAGAGCCTCTGCGAGATCCGAGTGGACAATGCCTGCGACTCATCGCCCTGCTTCAACAACGGCACGTGCGTCCTCAAGAGCCTCTACAACTACACCTGCTCCTGCGTCAACGGATTTGCCGGTGGTAAATTCTGTGAGAAAGTCGACTACTGCGCCTCGTCGCCTTGTCGCAACGAAGCCCTGTGTCGATCGCTAGACAATAAATACCAGTGCACATGCGCATCAGGTTTCACAGGGCCGACCTGTTC…	5744	4.01e-117	0.984	7428
Ovarian Serine Protease	ADAP01280719.1	1 to 17825	TCATCGAGTTCGAGGACAGTTTCGTTCGTCGCTGCCGTCGCTGCACTCAAGAAACCCATTGCAGAGTCGTGATTTGGGAAGACACTCTCCGAGCGGACATCGATGGCCTTTGCAGTTGGTAACTGTCGAGGGTATGTCGGTGCGCGACGTTACTCTCTCGATCCAGTCCAGATAGTAATGCACCTTCGTGTAGACACNNGGCCGACCTTTCCTGCCACAACCGTGTCCGTTCGACGTTATACCTGGGTATACCATTGAGGGTGTATTTATTATCGGATTCGGAGCAGACAAGCGGACCACCACTGTCGCCGAGACAGGCGTCTTTTCCACCCTCTTGAACACCGGCACAAAGCATTCCAGAGGTGTTGAACGAGATGAAAAACGTCTCTTTGCGACACT…	17575	2.12e-131	0.95	17825
Oviductiin	ADAP01015384.1	1 to 3065	TGAAAACGTTTTATTATTAAAAGAGTTACATAAAATAATGACGATGGAATCATTACTATAATATACGAGTATAGACGTGAGAATGAAACTTGATTTTTCTTCTGTCAGCGCGCATTATCTTACAACATATCTAAACGTCGATAGCTGCTAATCGTTTTATCTAGTCGAAAGAAATTTCAAACACTTGCTAACCTTATTTTTATATGCGAGAGCGTACTTATAATTTAAACACGAAGGGTTGTAAATTTTATCAAATAATTTGGCGAGTTCCTCGTTTTTTTTTTCATCCGCGTCAATAGCAGCAAAAAGAAAAAAAAAACGTCGCGTCTACAAACTACTTAAAAAATACAAAGCGTTCAGAGATCTGGTCATCCTTACGATCCGAGAGCGTAGAGTTCG…	2824	0	0.949	3065
Oviductin	ADAP01069376.1	9 to 1089	AGCGGAAGCACAGATGAGCATCGGCTTTTCAACTCTGATTGCAGTCTGCGGCGTCAGCCGGCAAACGAGAATAGTCAACGGTGACGTAACGAGCACGTACGAGTTCCCCTGGGCCGTCGCAATCACGTATCAGGGCATGCATCACTGCGGAGCCAGCTTGATAACTCGCCGACACCTCCTGACCGCCGGCCACTGCATCTCCGGGCTTCCAGAAAAAGTACTTCGGGCTCCGGTTCGCCGACAACCAAGTCTACCGCATCAAGTCGATGAAAGTTCACGAGCAGTACGACAGGCACAGCTTCAACAACGACATCGCCATAATCGAACTCGACCGAGAAGTGCCTCTCGACTCGGCCGTGAAAACCGTCTGCCTGCCCGATGCGGGCCACCTTCAACTAC…	1085	1.36e-81	0.982	1089
Oxidase/Peroxidase	ADAP01033371.1	1 to 4674	ATGCATCATGTTTGTCACCATATTTACAGGAGGTTCGACGGTGCTTGCAACCATCCGGAGAATCGTGGAATGGCGTACACGCCTTTCGCGAGGAGTTTACCACCGGATTACGCTGACGGTATCTCTGCACCAAGGGTTGGGAAGTATGGCAATCCTTTGCCGTCCGCTAGACTCGTTAGACGCAAGGTAGGTACACCCGCCGTCTCCGAGTACGAATCCTTCGTTCACAGTGATGCTGGCAGTGTTTGGCCAATTTCTTGACCACGACATAACAGCCACCGCGGACAGTCGCGGCAGAAACGGAAGCTCGTTATCGTGCTGTGAACCGAACAGCGACGGCGTAAGACATCCGGAGTGTTTCAACGTCGAAGTGGGACCGGGTGATCCGGTCTACGATTC…	4422	0	0.971	4674
Oxidase/Peroxidase	ADAP01052080.1	1 to 2739	GAAGCTTCGGAACTGCTACTGTGTGTCACTTATGCGTGCGATAGGGTCGAGTGCCGACGAGAGAGGATAGAGACGAAGAGAACAAAATTTTGAGAAAAAAGAAGATTGAACAACGGTGAACACGCGTAACACACACACACACACACACACGAGGCTTGCGCGGATTCATGTCGGTTTACGAGCGGTGCAGTTCGTGTCCTGGACAGATCGAGATTTAGAGGCTCTATTTATTCAACGCAGGAAACGCAGTTTTATTGAGTTCAGAATGACGCGAGTAAGCTTGATCGCCGGAGCCCTGCTGCTCTGCGCAGCGACGCTCACCGTGGCCGAGGTAAAGAAGCCGAAGCTGAAGCTCGCGCTCAAGAGCGAGAAAATCGACGCCGATGACAAAGAGATGAC…	2356	1.02e-81	0.98	2811
PASG	ADAP01028426.1	1 to 3582	ATGAAGTTCGAGGAGATCAAGCCCGAAGTCGGCATGGACTTGCCACTCTCGGAAGCAGCGATGACGAAGGGTATCAGCCGCGACGTAGTGGATCCCTCCGAGGACTCGGGATTTGACAGCATCTCCGTTGGCTCTAACAGCAGCACAGCAGATCAAGCGAAGAAAGAAAATGAGGGAACGATAGGAGAGGGGATCGACTTCGCAGATACAGCTCGCATAGCTGAGGAGCAGCGATTGAAATTGGAGAGGAAGAGGAGAATGAATGAAGAAGAGCTGGCGAAGAGAAGAGCCGCAGCTGAAGAGTATGAACAAGAGATGAAGGAGAAACAGTACAAGCGTCTGATGCACTTGCTATCGCAGAGCAAGGTATTGTCTAACTTTATCATGAAAAAATTTGAG…	3385	2.51e-65	0.97	3582
Pelle associated protein| Pellino	ADAP01079074.1	61 to 1305	AGTCATCACCATGATAAGCCCAAACAGGCTGTAAAATATGGAGAACTAGTCATTCTTGGGTAGATACAATGGATATCTTCCACCTGGGGATCGCGGGAGAAGAAGAAGTAAATTTGTTTTGTATAAGAGACCTATGCCTAATGGTGTTAAACGTAGCAAGCATTATGTTGTCAAAACGCCTCACTGCTCTCAAGCCATTTTAAATACAAAACAACACTCGATCTCCTATACATTATCCAGAACGCAAGCTGTGATTGTAGAGTACACCGAAGATGAGGATACAGATATGTTCCAGAGATTGGAAGATCATCGGAATCTCCCATTGATTTCGTCGTAATGGACACTTATCCCGGTGGTAGTGAAGTGGTTGCCGCAAGCGAAGGACGAGTAGCCCAGAGT…	1259	9.03e-104	0.988	1305
Peroxidasin	ADAP01025310.1	17 to 3865	TGCTGCTATCGCTGCTGCTGATAGCGAGTGTCGCCAAGGCTCAGGCCAAGGCTCAGGAGCCCTGCCCGGCGAGGTGCACGTGTTCGCCGCCGAGAACGGTCAGATGCGTCTTTCAGAAGCTGAATCGGCTGCCCAAAGTTCCCGCCAACACCAGCGTGCTAGATCTGCGCTTCAATAACATAGTCGAGCTGCGCCCGGGCGAGCTGCACAACCTGAAGCAGCTGCACACGCTGCTGCTCAACGACAACCGAATCCGTCGACTCTCCCCCTCGATCTTCCAGTCGGCCCCGAACCTTCGCTACCTCTACCTCTACAAGAACAGCCTCGAGTACATAGCCCCGGGAACGTTCTCCGGGCTGCCGAGACTCGAGCAGCTGTACCTCCACGCGAATCAGCTCC…	3842	1.82e-143	0.969	3865
Peroxinectin	ADAP01052107.1	1 to 2415	GCTGGAGGAGTGATGGCGGGCTCGGTGTGCACCCTCGCGGTGCTCTGGATCTTTCTGCAGACGATGGGCTTCTTCGGACCCCAGAACACTATCGGCGCCTTCAAGCTGCCCTTCACCCTGGAGAACTACCTCGCCGGTGGTAAAGAAGAAAACCCCGCTCTAAGCCCGGTAAACACGCACCTAGATCTGTTCGCAGGACTGCCGGTATGGGAACCGGGCCAATCGATGATCGTGGACACCGGAGCCTACGGTACCAAGAGACTGCCGCCCATCGACGACGCGAGTCTCAACGCCTCGGTCAAGTACGCGACCGGTGTCTTGTCGCGCATGGAGCGAATCGAGGCGAACCTGGTGAACGCTGGGGTAGCCCCTGCTGCCGATAGTCCGGCTCACAGTCAG…	2389	2.86e-75	0.983	2415
Peroxiredoxin	ADAP01049369.1	296 to 513	GACATCAAGTCCTACTGCCGGGACATCCCCGGGGACTTCCCGTACCCGATCGTCGCGGACCCGGACCGCAGCTTAGCCGTCCAGCTGGGCATGATCGACGAGGAGGGCAAAGACGATCCGGCCAATGCCATGACTATCCGTGCGCTCTACGTCATCAGTCCCGACCACAGACTCCGACTATCTATGCACTATCCGACCTCCACCGGACGCAACGTCGA	218	6.8e-103	0.982	816
Peroxiredoxins| prx-1| prx-2| prx-3	ADAP01062275.1	1 to 869	CCTCCTCACCGCACTTCAGCTCACGTCGCACAACGAGAGACTCTCTTTATAAAAGACATCATCAGAGCGTATGATGAGGTTCGCACAAGCGTTGGGACTCCTAGTGCTGCTACTGGCGACGTCCACCAGGGCAGCGAACAAGTTCGGCGAGGACGAGAGCTGTTACTCATTCGCCGGAGGCACCGTCTACCCCGGCAGCTCGAAGCACGAGGGTCACCAGCTCCAAACCACCAAGGCAGTCAGTGTTGGCAAAAAAGCCCCTTATTGGGAAGGAACAGCAGTGGTCAAGGGAGAATTCAAAGAGATTAAATTGACACAGTTTAAAGGAAAATATCTAGTCTTTTTCTTCTATCCCCTCGATTTTACGTTCGTCTGCCCAACGGAGATCTTGGCCTTCTC…	879	4.59e-80	0.988	869
PGRP	ADAP01128793.1	1 to 770	CTTTCCCATAGTGCCAGTTTATTCGGTGTGGAAGTATTTTTCAGAGCATCGCGACAGTATTTTTTTTATTATCGTTGAATTTATTCATCACGATAATGACGTTGATGTGGGCATCGTCGAAAATGTATTTAGTGGCTGCTTTGTGCTTTTCGTTGTTTAATTTTTTAAATGCTGTGCAGATTGTCCAAATATTATCGAAAGATCGCAATGGGGTGCAAAACGATGGAAAGAAGTAAATTATTTAGTAACACCGTTACTCTACGTTATCATTCATCATACTGCTACTCCGGAATGCAACAGCTTCAGTAGCTGTGCGGATATAGTGAAAAACATACAAAAATATCACATGAACGACCTGAAATGGTTTGATATCGGCCACTCATTTATGATCGGCGGTGA…	777	6e-97	0.978	770
PGRP 3	ADAP01103978.1	1 to 1088	ATGATACTAGAGGAGCAGCAGCATCAGAGCCCCGACGGCAGCAGCGGAGCCATAGTCCGGCCGGCCTCGAGCAACGATGACGACCACCTGAGCAGCNNNNNNGCCCACCGGGAGGAGAACGATGGCGGCCTGGCCGCGCTCCAGCTGNCCCAGCTGGCCTCGAGCGGCTACAGCAATCAGCTCGCCGCGACGACCAGCACCTGCAGCTCCGAGTACGACGAGGACGAGGACGACTCGTCCTCGGGCTCGAGCGTCGCCGAGGACGAGGACATACCCATGCACGAGCTCGGCCAGCGGGGCTGGATCGAGAAGCAGCGGATGGGCTCCGAGGTGAACGGCGTCGCTCTGCCGNNNTCCGACGCCATCCAGATCGGCCAGCTGCACGCCACCAACACGCAC…	1549	0	0.955	1617
PGRP SC2	ADAP01042878.1	37 to 658	GCTTCGGCTCCGGCGGCTCGAGGAAAGTCCCTGCCGGACAGCCGAAGGGCCCGCTGGCCCCGCTGGCCGTCGAGCCTCCGCCCTACGTGATCGTTCACCACGCCGCCTCCGACAGCTGCACGACCAGAGCGATCTGCCAAGCCAGGCTTCGATCTTTCCAGGTAAGCTCACTCCGATACTGATCGAATGNNNNNNNNNNNNTTGATTCTGCACCAGGAGTATCACATGAATACGAAAAAGTGGAGCGACATCGGCTACAACTTCCTCGTGGGCGAGGACGGGAACGTTTACGAAGGTCGAGGCTGGGGGAAAACCGGCGCCCACGCCAAAACTTACAACGACAGGAGCATCGGCATTTGCGTCATCGGCAACTACGAGAATCGGAGCCCCAACAGCGCC…	601	4.79e-72	0.925	660
PGRP-LC	ADAP01103981.1	1 to 1113	TTTTCAGAAAGTAATCAATCATGGCGCTTAGACATTTACTGTTCGTAGTCACTGTTTTCTACTTTGCGTTTGCCATTGTATCAGCTGAGGAAAATAAAGGTACGTCATACTTTAAAATACATGCAGAGGTCAAAATATTTAATAATGTAACGAAGCTTTAGGAGAGTAATGAAATGCGAATAAAAAGTAATATTCATATCAAACTCCGAAGCTACTAAATCATANTCTCATGCTAAAAATAGAAAGGTCACTTGTTTGCAACCATTCAAGTTAAAATTCAGTTTGAAGCTCAAAGCAACGACATCATACAAACAAACATTAAACCAACTTTAATGAAGATCACCTTTCACGATAACGACTCTTGAAAAATTCGATTTTCAGAAAACAACCAACCAAATA…	1043	0	0.973	1113
PGRP-LC	ADAP01103981.1	1 to 799	ATGGAATCTTTTACATCGTCGAGATTTTTTCTTGTTGGCCTGCTAGTTGCGATTAGCATCTTTGCCATTGGCTTTAATATTGTATCAGCGCAGCAGAAAAAATCAGGTACTTTTAAAACTNNNNNNNNNNNNNNNNNNGTGAAATCAAAACTTAAAAAATTGCTTGGGCAGAGTAATTAGAGTCGTTACCAATGTAAGAATGTAGATGTTCTTNTTTTNNNNNNNNNGCTACTTCAACTCGTATGCCGATTGCTTGTATAACTTGAAATTTTGTTTTCAAGAATCGAACAAGCTAAAGTTTGTTACTCGAGCTGAGTGGGGCGCCCAGTCACCTGCCAAACCACCCAACGCCCTGGTTGTTTCTCCAGCTCCGTACGTCATTATCAGCCACACGGCCTC…	799	0	0.954	799
PGRP-LC	ADAP01103981.1	1 to 859	ATGGAAATCCCGCCGTTACTGCGCTTCTTCTTAGTCATTGGACTTTTGTTAGGTGTTGTTTTGACTGCGCCTGATGAGCGTGAGCCAGTAGTAGGTAAGTGATGTGACATGCATCCTTTGCCTTAAACAAAGAAAAAAGACTTTTTTATGAAGAATTGCATGATTCCTTACACATGCATCTTTTTTNTTTTTTTTTCTTCGTGCTGAATTCCTATTTCTCGACAGAGACATTGCCAAACAAAAGTTAATCAAAATACACCTACAATACTACTATNGCACTTTTCAAATAATCCAACAAGACAAAAAGACAAAAAATTCCAGCCGGCAATGACTTCTCGAAGAAGCTCGAGACAGTCCGCATAATCAGCCGATCTCAGTGGGGTGCCCAGCCGGCCACCG…	860	0	0.98	859
PGRP-LC	ADAP01103982.1	1 to 1099	ATGTTTTTCACGGAGAAAGGTGTGACGTGATACTTTTATCATATGTGACAGGTGCAGTTGCCATGCCTTTATGGGAAAAAATCGTAGTTCTGTTTGTTATCACCATCAGTGTCACCAGCCTCTACGCCGTGATTTACACATATTTGGGGCATCATCAGGCGGATAATTCCACAGGTATGTCGGCCGTTTCATTACGAATCTACTATATATTACTCCAAAACTNNNNNNNNNNNNNNNNNNNNAAGCCTATACTATAAGCTAATGATTATTATTTCACTGATTTTTAAGCTGGCTGTTTTGTATTAATCAATATTGTTGTTGTCATCAAAACCAGACGTCGATAAAAAATAANNNNNNNNNNNNNNNNNNAATCGCGCGTAAAAAAGTACATTCTGATCT…	997	5.81e-137	0.974	1099
Phopholipase d	ADAP01024178.1	1 to 3369	ATGGAGACTGATTTGGCCAAATTGGATGAAAGTCCAACAGAAGAGAAATCCAGGAGTGTGCCTCAGTATGTCACCCAGTACACTACTGAGGAGAGTGCAATATCCCATGACTCGGAGTACGATGATTTCTTGGGTGTACCCGAGTCAATCACTGTCAATGAAAATGGAGAACCTGTTAGCATTGAAGAAATAACCGAGGATAATTGTGACAAAGAGATTTGCAGAGGGTTTTGCCATTTATCTCAATTTACAATGAAGCCATTAAATTAATCAAGAAACCATACAAGCGTATACAAAATTTACACAAACAATTGAAGATCTACAGAGAAAGTTTAAATANACAGGTTTCCTAATAGACCTGATGTTCTCATACCTCACGAGTACCTAAGTCACAGAATG…	3167	5.23e-118	0.988	3393
Ppo	ADAP01029435.1	35 to 2985	TTGTTTCAGAGTGTAGTGCATACAGAATACTCGGAGTCTTTCCATTCAATGGAAAAAGTCACAACATTGTGATTGAAGCGTTGATGAAAGGTTTGGCGAAACATGGCCATCAGGTTGACGTGATCACACACTACCCGGATACTAAGCCTGTGAAAAATTACAACGTTATCGTCAATCTGGCTGGTTCTACGGAGAATACCATGAATAATGGTACTATGGAATTGGTATCCAAAGTAGCGGCTGACTCGACAAATTTTATCGCTACTAAGGTGGGCAACGAACTGTGTCATTTAATGGGATTTGAGGAAATGCAAAAGTTGATAAAAAATCCACCTGCGGATCCACCGTATGATATTGTTATAACCGAGGTATAGGCATTTGGAGCACACTGTTACATGG…	2977	2.09e-103	0.992	2985
Ppo1	ADAP01087683.1	1 to 2339	CGATAGACGTCTGAAGGCGTTAAAAGTCATCAAGTAGCTTTTGAATAGCCGAAAATTCCGACTCGCGTCGTTCCGTTCAGCTTTCCGCAAGGGTGACAAACTTTCCAGCCAACATGGACCAAAACCTGCTTTTGTTGTTCGACCGCCCCAATGAGCCGGTCTATGTGCCGAAGGGCGAGCAGAAAGTCAGCTTTGATGTGCCACCGAAGTACTTGGCCTGAGCAATACCAGTCGATGGCCGACAGGATTCTCAACCGCTTCGGCAATGAGTCCTTGTCATCTGTACCTATCAAACAAATCGCTATTCCTGATTTGAGCTTGGTATTGCAACTCGGCAGACGTGATCCTTTCTCGCTGTTTATTCCTGCCCACCGTAAAATGGCTGGTCGTCTCACTGAA…	2328	6.09e-90	0.821	2339
Ppo3	ADAP01087683.1	1 to 2040	ATGGAGAAGAACCTGCTGCTGCTGTTCGATCGGCCTCACGAGCCCGTTTACGTGCCCAAGGGCGAGAGGAAGGTTCAGTTCGACATACCGCCGAACTACTTGGCCTGACAAATATCAGAACATGGCCGAGAGGATCCTGAACCGTTTCGGCAACGAGTCCCTCTCCTCGATTCCCATCAAGCAAATCGCCATTCCTGATTTGAGCCTGCCCTTATCGCTCAGCCGTCGCGATAACTTCTCGCTGTTCCTCCCCTCGCACCGAAAAATGGCCGGTCATCTCATCACCCTCTTCATGGGTATGGTATGCGAACGATAGAGGACCTGCTATCTCTCGCTGCGTACTGCCGTGACCGCGTGAACGCCCAGATGTTCGTCTACTCCCTCTCGGTGGCCATACTT…	2043	3.68e-67	0.952	2238
Predicted Dual Oxidase	ADAP01022146.1	1 to 4591	ATGAAGGATGCTTACGTCAACTCAGCTTTGAGGCTTCCAATCTGTAGATAGCAGGCTGATACGAAAGGTACCGGCCGCATACACCGATGGAGTTTACATGATGGCCGGCCAGGACAGGCCTTCGCCTCGGAAATTGAGTGATCTCTTTATGCAAGGAGAAGACGGATTGCCTTCCATCGGCAATAAAACGGCTCTCTTTGCTTTTTTCGGGGCCAACTGGTCACGTCGGAGATAATCATGGCTTCGGAGAGCGGCTGCCCGATAGGGTTCCACAAGATCGACGTGGAGAAGTGCGATCCGGTTTTCGACAAGGACTGCCAGGGCAACAAGTACATTCCGTTTCTAAGGGCGGACTACGACCGGCAGACTGGACACAGTCCCAATAGTCCACGTGAGCAG…	4279	3.68e-77	0.986	4591
Prepro Ion transport like peptide	ADAP01088007.1	1 to 497	GTGTTCCGAAACGATTATGATCGTTTTCCTGTCATCGCTGCACTTTGCCGAGTGCAAGCGCTCCTTCATGGACATCCAGTGCAAGGGCGTCTACGACAAGGCTCTGTTCGCGAGGCTCGATCGCATCTGCGAGGACTGCTACAATCTCTTCCGCGAGCCCCAGCTGCACACGCTCTGCAGCAGAAAGAACTGTTTCACCTCGGACTACTTTAAGGGCTGCCTAGACGTGCTGCTGCTGCAGGACGAAATGGAGTGGATCCAGACATCTATCAAGCAGCTCCACGGAGCCGATCCTGGGGTTTAG	304	1.14e-57	1	357
Prophenol oxidase activating factor	ADAP01188146.1	1 to 1428	ATGTTGCCCAGGCTCAACGCGCACCTCCTCCTCGCGGCGACGCTCTGCTCCTGCCTGAGCGCCGTCATGGACGTCGGGGACGAGATGAGCGCCGAGCAGATCGCCACCGAGCTCCAGGGCAACGGCACGGCGCAGGAGGTGCCCGTCGGCAGGACTCTGCTCCTGCTGCACCTGCTCAAGCAGAAGCTCTACAAGCTGCACCAGCTCGACCGGATCCCCACGACCTCGCCGCCGCCCTTTCTTGGCTGCCTCTGCGTGCCTTTTTATCTCTGCGACAGCAACAGCACCATCATCAGCGACGGGACCGGTGTCATCGATGTCCGCCAAGTGCCAGTGCAGATACCGACGCCCGCCCCGACCTTTCCGCCGTTCACGCTACCGGTCCCCGTGACCGCGGCG…	942	0	0.975	2181
Protein kinase c| mu	ADAP01064970.1	1 to 2832	CATTGTGTATTGAATTATTCCTCTGCAGTCCTGCAGAGGAATAGAAGCGCTTGCTTTTGTTTACTTACTGACACCTCTGCTGGCATTGTTGCCAGTGCTCAGCCTCCAGGATTTATCTCAGCCTGCATCGTCAGCCTCCCAGTTGCATTGTTCAAACTTTTCATCAATGCCCCTATTTATAGAAACGGGAATAAGATTTCACGCTCTACCCATATTATATATGCAGCTAATCCAATAATTTTCCATTATTTCCCAACTCATAATTGAATGCAGAGATGATACATCTTGATGCTCCAGCACAGGACTCCGTGTCAATTTTCTTCATTTGAATAAATGCTTTTCTCTGCTTTCAGTGACTACAGATAAAGATGGAGGGCTCAGAAATCACATTTCTTTTTC…	2708	5.85e-66	0.98	2916
Protein Serine/threonine kinase| putative| transcript variant 1	ADAP01063761.1	15 to 613	CAGCTATGAAGACTACTCTCGCTCTCGCCCTGTGCGTCGCCTTCGCCGCTGTCTGCAGCGCCGAGGAGAAGTACACGACCAAATTCGACAACGTCGACGTCGACCAGATCCTCCAGAATGAACGTCTGTTCAAGCCCTACGTCAACTGCCTGCTCAAAGACACCCAATGCACTCCTGACGGCAGGGAACTGAAACGTGTGTCCTTCCCGACGCTCTGGTGACCAACTGCGAGAAGTGCAGCGAGAAGCAGAAGGCTGGCGCCGACAAAGTCATCACTTTCATTGCTAAGAACAAGCCCGATATCTGGGAACAGGTGTTGGCCAAGTACGACAAGGACAACGTCTACAGGACCAAGTACGCCGACGAGGCCAGGAAACGCGGAATCCCCATCTAGACACA…	602	0	0.985	655
Protein-tyrosine phosphatase| non receptor type nt5	ADAP01014144.1	1 to 2595	ATGTATCTTGAAATCCCACTATTCCATCTGTGTAATAATTTGGTCCAAAATTGCAAATATAACGCAAACCAGACAGCAACATAAAAAAATACTGTTTCACATAGACTTAATAGAAAAAGATTACTTTGGACTGCAATATGCGGAAAACGGATCAGTATCAACAAGCAGTCCTAATCCTGATAGATGGCTAGATCCATCAAAATTAGTTAAAAAACAAATAAGAAGTAAGGGTGGGCAGTTTTTCTTTAGAGTAAAATTTTATGTATCAGATCCAAGTAAATTACAAGAAGAATATACTAGATACCAGTTTTATCTGCAAATAAGAAAAGACATTTTACAAGGGAAACTTCAACTGCTTACAAATCCTGCTTGCATTCTTGCAAGTTACATTGTTCAATG…	2635	5.93e-78	0.978	2595
Pur-alpha	ADAP01007408.1	1 to 975	ATGTCCGACCGCGAGAGCCTCGACGACCAGCCCCAGAAGTATGGAAACTCCGGAGGCATGGACGCCGGCGGGGCTGGCTTCGACGCTGGGGCCAACAAGGCCAGCAGGGGGAGCAGGAGCTGGCGACGAAGATGCTGCAGATCCAGAGCAAAAGATTCTACCTGGACGTGAAACAGAACAAACGCGGGAGGTTTATCAAAGTAGCCGAGAGATCGGAGCCGATGGGAGAAGAAGCCAAATTTTCCTGGCACTCAGTACCGCGTCAGAGTTCCGGGATCATCTTTCGACATTCAGCGACTACTATGCATCTTTAGGAGGCCCTCCAAATCCAGAGAACGTACCGGACGATGGCAAGCTCAAGTCGGAAATGATGGTAAAGGACAACAGGCGATATTACTT…	999	1.14e-56	0.983	975
Putative Zinc-dependent alcohol dehydrogenase	ADAP01011850.1	38 to 1351	AAAAACATAGCTACATAGGTATAGTGTCGAAGGGCGGAAGTCGTTGTTGCGGTTAGAGGAAGCCTCAAAATGCCAGTCGAATTGGCGCCGCTCGCTACATCCGCGCACAAAGCCGCTCCTGCGCCTTACAATGGCGAGCCCAAGATGAACAAGCTGTGCCGGCAGCTGTCGATCGAGTCGCCCTCGGTGGGCGGCCGGGAGTGCGTCTTCAGCTTCGACGTGCCGGTGCCCCGGATCCGAGTCGTCTGCGCCGGCGCCTGCTATCACCCGAAGCGTTCCGGCTCGCTGACGAGCCTCAACTCCGTCTCGAGCGGAAGCAGCCTCGCGACCGACGTCTCCGTCGAGGGTGACTTCCCCTCGATGCTGCCCCATCACGGCATGAGGGACGCCGCGCTGTTC…	1261	1.93e-55	0.984	1351
pxPhosphoserine phosphatase	ADAP01022085.1	1 to 976	ATGGCGAACCTCGATGAGGTCAAGATGGTGTGGGGACTGGCTGACGCCGTCTGCTTCGATGTTGACTCGACGGTGATCCAAGAAGAGGGCATCGACGAGCTCGCTAAGTTCTGCGGAAAGGGCGAACAGGTTGCCAATCTATCTTTGGTACAGACACTGCAAGATCAGAAGAAACAGGTCTACCTGGTCTCAGGCGGTTTTCACTGCCTCATTGCGCCTGTTGCTTCGCAACTTAATATACCGCAAGAAAATATTCGCGCCAACAGACTTAAATTTTACTTTACAGGTAAGCATGAATTTTTCGTTGTAGGAGAGTATGCCGGCTTTGATGAGAATGAGCCCACATCTCAAACTGGCGGTAAAGCCGAAGTTATCAGACGATTGAAGGAAGAAAAAGGT…	867	1.3e-68	0.974	976
Rac GTPase	ADAP01051069.1	10 to 609	AGAAACATCACCATGAGTTCAGGTAGACCAATCAAGTGCGTGGTTGTGGGAGATGGCACAGTGGGAAAAACTTGTATGCTGATATCTTACACGACGGACAGCTTTCCTGGAGAATACGTGCCTACGGTGTGTTTGACAATTACTCTGCACCAATGGTAGTGGATGGTATTCCAGTAAGCCTTGGCTTGTGGGATACAGCAGGTCAAGAAGATTACGACAGGCTCCGACCTCTCTCTTATCCACAGACAGATGTGTTTCTCATTTGTTTTTCCGTGACAAGTCCATCATCGTTTGAGAATGTCACCAGCAAGTGGTATCCAGAAATAAAACATCACTGTCCAGACGCACCAATGATTCTTGTGGGAACCAAAATTGATCTGCGAGATGATCGTGAAACAT…	604	2.42e-170	0.994	609
Rac Serine/theronine kinase	ADAP01001901.1	1 to 1623	ATGGGGGACGCAGCGATGAGCGTCACCGCGTCGGGCGCCAGTCAGCGTGTAGTCAAGGAGGGCTGGCTTTTCAAACGCGGTGGTGAACATATAAAAAACTGGAGGTCACGATATTTTGTACTGAGAGACGATGGCACTTTGGTTGGCTTCAAGACTAAGCCTGACCAACAAATGGCAGCTGCTGCACAGCCTCTGAATAATTTTACAGTTCGGGGATGTCAAATTATGTCTGTTGACAGACCTAAGCCTTACACATTTGTGATCAGAGGCTTACAATGGACAACAGTTATTGAAAGAACGTTTCATGTTGAAACGGATAAAGAAAGAGAAGATTGGGTCACAGCCATCAGGTACAGATATGTGGCGGATAGACTTGCTAATGAAGAAACCTCTCAACAA…	1637	1.57e-114	0.991	1623
RAP gtpase-activating protein	ADAP01016499.1	781 to 4623	GGCAACGAGCTCCTCGAGTCGTGTCCCTTCTTCCGCAACGAAACCGGAGGCGAGGGCGAGCGCGAGGTGGGCCTGACGCGCCGTACCCAGGGCAACGGCCTGCACCGTCCAGCTCTGGCCTACGGCGTGTCCGTTCTCGAGCCTGGCCCCGGCGAGAGCCTCTGGAAGCACACCTGTCCACTGCAGAAACGTCCGCTGCCCATCGAGAGCATCGACGAGGGCGCCCACTACTACCGGCGCTACTTCCTGGGCCGCGAGCACCAGAATTGGTTCGGCATGGACGAGCAGCTGGGACCAGTGGCTATCAGTATACGCAAGGACGGCCAGCAGTACCGGATCATCGTGAGGACGTCCGAGCTGCTGACCCTGAGAGGATCGGTACCCGAGGAGGCGCTGCCC…	3009	0	0.997	4623
RE16127p	ADAP01098519.1	106 to 593	GGCCCAACTCAGACTCCTTGTCCTGCGGGTTACGTCTCATGCTGTAGCCCAGGCAATCAAAATCAGGTGGACGGCACCTGTGGCATCCGGAAAATCACTCCAACGCAACAACCCGTCGTTGGTCAGGCAAGTTTCGGAGCCTACCCCTGGCAAGCGGCTCTATTGAACTCCCAACAGGCCTATCTCGGCTCCGGTGTTCTTCTCGATGCCACCCACGTACTTACTGCTGCTCACAAAGTCGCAGCTTTCGTAAACAATCCAACGGGCATGCTGGTACGACTCGGTGAATGGAACGCCCGAAGCAACTCTGAACCTCTAGATCCTGTGACGGTGAATGTCGTCAGGATTACGCTTCACCCGCAGTTCAACGCCAACAACCTCGAAAATGACTTGGCAATC…	488	1.55e-124	0.996	960
RE18590p	ADAP01050040.1	1 to 2703	ATGGCCGAGACGCGCCGATGCTGTCTGTTCCTGGCCGGTGCCCTCCTGCTGCTCGTTCTGGCCACCCCGAGTCCTGCCGCCGTTCGCAAGTCCGAGCGATGCAACAAGACGGTGGAGATCTACGAGGACGTGTCTTCGCCGCTCGTGACCAGCGAGAGTTGGGGCAAGCCGCTAACTTGCTGGTATCGCTTCCGAGCCTTTCGTGGAACGCCCAGGGATTACATCCTCAGGGTGAGATTCAAGAGGTTCAAGGTCGGCATTCTCGTAAACGCCACCACCTGTATGGGCGGCTATATGCAGGTAGCTATACTTGCAGATAATGGACGGTAACACAAAAACCGAAGTGAACAACCGCAAGGAGCCCGGGGTCTTCTGCGGCGAGAGCGAGCAGCCGCAGAC…	2718	2.16e-96	0.978	2703
Receptor tyrosine phosphatase type r2a	ADAP01023252.1	1 to 6141	ATGGCGGAAGATGTAGAGTTTTGTGGATCTGAAGGGGATGCTAGACTCGTTGCAGCAACAAACGAAAAGAGCTTCATTAACGTGCGATCCTTCGCCTCTCCTCTGTTAACAGGTCCGCCGAGGTTCATCCAGAAGCCGCAGTCGCAGATGGTGAAGAATGGCGGCATCGCGAGCTTCTTCTGCAGCGCCTCGGGCTCACCTCCGCCTCAGATATTCTGGCGCAAGAACAACAAGAAAATCATGTCGACGAACCAGTCGAATCGATTCATGGTCTATCCGTACGAGAATGGCACCTTGCTGCGAATCGAGCCAGTGAGATCGAACCGTGACGCCATCGCGTACGAGTGCCTGGCCGAGAACGGAGTCGGCGATGCAGTATCGGCGACCGCGAGCCTCACC…	5781	1.08e-110	0.991	6141
Relish	ADAP01038645.1	175 to 2711	GCACAGTTAATCAACTGCCATTTGCCGGAAGCAGTGATCAGATGTACCCTGGTTACTGCTGATGAGGACAGAAGATTTCCTCATGCTCATCACTTAGTGAGAAAGGATGGAAATTCAGATAAGGATGATCCTCATGATATCAACGTTTCTCGTGAAAACAATTACACTGCAATGTCCCAGTTATCAGCACACGAGAGGATTTGGAGAGATGAAAATGGAAGCTGAAAAAGCTCAAAAATGGATGAATCTGAACAGTGTAGCACTCTGCTTTCAAGGTTTTGCTCCTGGAGCAAATGATGTTTTGATTCCAATAACAGAGAAGGTATATTCTCGACCCATCAACAATCTTAGTAAGTGAATAAAGTGCATTGACCGGTGAACTTAAAATTTGTCGCATTG…	2208	5.25e-79	0.984	2799
Rhogtpas	ADAP01031525.1	1 to 2145	ATGGACAATGAGCAGCCCCACCAAGAGCTGGTCAAGTGCGTGGTCGTGGGCGACACGGCGGTCGGGAAGACCCGGCTGATCTGCGCCCGAGCCTGCAACAAGCACGTTTCCCTGTCGCAACTACTCACCACACACGTGCCCACTGTTTGGGCCATTGATCAGTACAGGATCTACAAAGACGTGTGTTGGAGCGCTCCTGGGAGGTTGTCGACAATGTGAACGTATCGTTGCGACTATGGGACACCTTCGGCGATCACGAGAAAGATCGGAGATTCGCCTACGGCAGCAGATCAGACGTTGTGCTACTATGCTTTTCCATAACGAACCCCGTGTCGCTAAGAAACTGCAAGGCGATGTGGTATCCGGAGATCCGTCGCTTTTGCCCTCACACTCCGGTAC…	2285	1.13e-73	0.991	2247
Scabrous protein	ADAP01040228.1	13 to 1872	CCGGGCTTGCTGCTGCTGATCGCGGCGACGATCGGATGCGCTCTGGGACAGCCTGAGCAAGAGAACCTGGCCGCTACGGTGAAGCTTCTCCAGGAGCAGATGAACGCGCTGCTGCTGCACCGGCAGCAGGACTACGACGCCCTCGAGCAGAGCTTAAAGGAATCGATCGAGAAGAACACCGAGCTCATCGTACTCAGGAACGAGATCAAACAGCTGAGCGTCAACGGCGCCGCGGACAGCAAGNCGNCGAAGGCCGGAATCGCACCGGCCGGAAACGAGATGAAGAACGAGCGATTACGCCTCCGCTGGCCGGGCTCGGCGGTGAACGAGCTGAGAACCGAGCTCAGCCAAGTCCTGCGAGCTCGGAACACCTCCGAGGAATTGGCCGAACGATCTCGA…	1787	1.81e-95	0.971	1872
Scarface CG11066-PA| isoform B	ADAP01077901.1	27 to 7037	ATCACACAAAATGCGTGGCTCACACTGTTTATTATTGGGCCTGACGGCGTTGGCTTGTTATGCCAACGTACACGCCGAGGGTCAAGACGGCACGTTACTAGAAGACGGATATCACTACAAAAAGTCATCCTCAAGTTCTAATTCGAATAGCTATAGTCAGTCTCATGAAGATGATCTTGAAATCGATGGTATCGTGAAGGGCCAACCTATCAAAGGCGAAAAGAAATCGGGCTTCAGCACTAGTGGTGCCAGCCACAGTGAGAGTAAATCTTTCGTCTCCGGCTCTTTCAATGGCAACGTTCCTGGCCTTGCTCCTGGCAATCTTTTAGCTGGTGTGTCATCAGCTTTGGCTAACGCAAATGCAGGATTGCAGTCTCAAGTTGGTTTTGGAGCACTTTC…	6192	1.51e-90	0.974	7037
Scavenger receptor SR-C-like protein	ADAP01008051.1	1 to 2114	ATGAGGTGCATCGCCGTTCTGATTTTCCTTGTTATTGCCCTGTGCGCAGCCAGCCCACGTAGCTCGCCTTCCGACTCACCCCAATGCCCGACGCCGAGGCTAAAAAACGGAAGAATCCGGGCGAGAGGCCGCGGCAGAATCATCAGGTACAGCTGCTACGCCGACTACGAGCTCGTTGGTAATAAATACTCGACCTGCATTCGTGGATCCTGGGATACACCTACACCCATTTGCGTCAGTGTACGCGCTGTCCAGCTATTCCAGCACCGAAGCACGCGGTCGTCGGCGAGAAGTACCACGGCGCAATATTAATGTACTTTTGCGAGCCAGGCTACGTGCTCGTCGGCAACGCCGAAATTTACTGCGACGGCCGACAGTGGAACGGCACTACGCCCTACT…	2151	1.69e-77	0.983	2114
SD07139p (LOC100117054)	ADAP01030830.1	1 to 1610	ATGGCGAACGTGCGGGACAGCGATACATCGCTGTGGCTCCACAACAAGCTCGGCACCTCGAACGACAGCTGGACAGGCAGCTCGATTTGCTCGCAGCTCAACGCCGAGGTGCTGCGCAACATCAAGGACTGCTTCCCGGACCTGCAGACCCAGGTCAAGCTGAAGCTGCTGCTGTCCTTTTTCCACATACCCAGGCGCAACGTCGAGGAGAGTGGCGAGTCGAACTAGAAGAAATCATCGAGGTAGCCTCCCTCGACAGCGAACTATGGGTCTCCATGCTGTCAGAAGCGATGAAAACCTTTCCCTCCACTGGCTCTCTAAACACAGACATTTCAGATCTTGACGAGCACCGTCCGATTTTCGGCGATCTCGTGAACGATCTTCGAAAATTACTGAAAA…	1607	1.78e-88	0.991	1611
SD22390p	ADAP01044614.1	106 to 2539	TTTAGTATCACAACGCCGAAGTACGTGCCCTACGAGGAGAGCTATCGGACCAGGAACTGGCTGGGCTTCACCAAATGGAAAACCCGCACCAACTACAGAATAGAGAGAACCACGTAAGCTACCAACGCAGGTCGGTCTGCTGCAGTGGCTACACGAACTATGGCTCGTCGATGTGCATCCCGCTGTGCAGCAAAAGCTGCGGCTCCTACGGAGTCTGCTCGCAACCGGAGACCTGCAAGTGCTTCCAGGGCTACAGCATGGACCACTCGATAAACGACTGTCGTCCCGTTTGCTCGAACGAGTGCGTCAACGGCAAGTGCACCGCTCCCAACACCTGCGTCTGTAACAACGGTTTCCACAAGCTGTCCGACGGCTACACCTGCAAGGCCACGTGCAACA…	2474	8.61e-76	0.976	2539
SDK-P1	ADAP01026459.1	4 to 6438	GAGTCCCTACAGGAGCCACGATTTAGTACTCAGCCTTCCAGCAGCGGTGGAATTCTCAGCGAGAACCGAACGAAAATTTTCCAGTGCCAAGCCGGAGGTAACAGACATGGGCGAGTTCGAGGACCTGACCGAGCGCGGTCTCGAGGTGTCGTCCGGCGAAGCGGCCGTCCTGGAAATGCCCCACATCGAGAGTCACCCAGTGCCGGAAGTGATTTGGTCAACTTCCGACGGCATCATTCCTTACACCATTAAGTACGCCAAGGTTTATCACAAGCTCCTCATCCTCAACGCCGCCGAGTCCGACGAGGGCTCCTACAGGCTAATCGCAGATCTCTGCACGAGCTGAGAACGATATGGACGAAGGACGACATTCCAATCGAGGATGCGCGCATAGCTTTC…	4803	1.58e-102	0.988	6438
Sensory neuron membrane protein 1	ADAP01002536.1	1 to 1575	ATGAAGCGGATGATGAAAATCGGTATCGCCGGGGTGAGCATGTTTGTCTTCGGGGCCATGTTCGGCTGGGTGCTCTTTCCCATGGTTCTCAAGTCGCAGGTTCACAAGAGCAAATCGCATTGAAGGAAGGATCCGACATGAGAGCGATGTGGAGCAAATTCCCGTTCGCCCTCGAATTTCGAATCTACCTGTTCAACATCACGAACGCCGATGAGATAAAGAGCGGAGCCAAGCCAATTGTCAAGCAAGTCGGCCCTTACTACTTCGAAGAATGGCAGGAGAAAACCAATCTGGTCGACCGCGAGGAAGACGATACCGTGGAGTACAGCATAAAGAACAAGTGGATTTTCAGAGCGGATCTCAGTGGAGAGGGTCTTACCGGGGAGGAGATGCTCGTGC…	1388	6.9e-100	0.986	1575
Serine Protease	ADAP01082202.1	55 to 3136	CAAGGCATGTATGTGATAAAAAAA---AATATCTAGGAGCAACTTAGAAGATAGTGTTGGCGAAGATCCAGTCGAGGTAAGCGTTTACCCGAGTGTAGATGCCAGGCTTGTCAGGGTTGCCACAGCCGATTCCCCAGGACACGATACCGATGTTCACCCAGCGACCGTTGCCCAGCTGATGCATCAGTGGACCACCGGAGTCTCCCTGCGCAGATTCAGTTAGTTTATTTATATGTTTTTCTTTTTTTTTTCGATCAAATTTTATTTTTGCAATGAATTTTGCTATAAACCTACCTGACAGGCGTCGCCGTTACCAGCGTAATCACCGGCGCAGATGTTCTTTGCGGTAATTTCCTGAGTAAATTTAGTAACGCACTTCTCTTGCGGCCAAACGGGCAC…	3087	0	0.96	3136
Serine Protease	ADAP01031298.1	1 to 2114	ATGATGAAGGTAATCTTCGCAGCACTGCTGCTTGTCAGCATCAGTGCGGCTTATGAAGTCTCCATCCCGGAAGACTACAGTGAATTGGTTAGGTTCGTTTTTGGTGAACTACAAAAGGTCAACACCAGAGCTAAACGAGATATTGACTACGAAAACTCAGTCTGCGAGTGCGTGCCATACTACCAATGTAACTACCAAGGATCCATGAACGAGGACGGTGCGGGTATCATCGATATCAGAACCGGATTCGTTGGAACCGTTGACAACCCAACCAAACAAGACGTCCATGCGACCACTACTTGTCTGTCTGCTGTCTTCCTCCCGAAATTATTCCTGGTCACGATCAGGAACCTAAAGACCCTGGTACCGGTGGACACACTCAAAAGCCCGGAACTGGTG…	2100	3.71e-73	0.942	2114
Serine protease	ADAP01037227.1	1 to 2781	ATGTTCGAACTCATGTCTGCGTATCCGGACACAAAGACAGTCAGAGAACCCCTTAGTGTTACAGCATGTCCCAGTTATAGCATGAGCGACCTAATCAAAAGACTAAGCAATGCTACTCTGGCGTGCGCACACTGCTATATCGACTCGGGACGCAGATTCAGACGAGGGCAATAGAAAAGTACCTAAGCTGGACAGAAACTAGAGGGTAATAAGATGCTGATAACGAAGCCATGCAGCTGTCTACTACTCGCTCTCGTTCTGGGTCTTCGCTCGAGCACGTGTCGCGCCGCCGCTCCAACCTCGCCGCTCCAGCGTTTCGCCACCTCGAGCAACACCACAGCTCCAGGTAGTTCTCGTAGACGACGCTTCGTGCGCTTCCCCGCACTGCCCCCAAGCTAT…	2293	1.04e-62	0.989	2853
Serine Protease	ADAP01057220.1	22 to 2120	GGACTGTATTTGATATGGACCCTAATCACTGGAAGTTTGGCCTACACTGAAGAGGTCATGCAAATCCGCAGTCAACGAGGCCTTCGAACTCCGTCCCATCGCCAGCGATTTCTCCGGCACCTCTGCAGCCAACGACGTCGACTCCGTCCCCAGTTCCAACCTCGACCATCTCGGCCCTGTCCAACATCCCACACTCCACGACCGAACTCGCGGAAACAAACCCCAATCAAGCATCCCTCTCGGAAGCTTCCAGCAACATAGTCGAACAAGTGATCGATCGCGATCCAAAGGCCAGTGGCTCCGACTCTCCGCCGAGCTGTACCACCGCCGAAGGTGGCTCAGGAAAGTGCCAGGACCTCAGCAATTGCCCGTCGCTCTTACTCGACCTCACCAAACTCC…	1786	1.39e-97	0.98	2120
Serine Protease	ADAP01060529.1	1 to 747	ATGAAAGTAATAAGCACTACAATTTTTCTGATTTCAATCATCGTATTGGCACACGGGGGTTGAGACGAACGCGAATTCATGGAGGTTCCCAAGCTCCGGAAGGTCACTTCCCATACCAGGTATCTCTACGAAGGCCGTTTCATTTTTGCGGTGGCTCGATCATCAACGAGCGATGGATTTTAACCGCCGCACACTGCCTTAAAGGGTAAGGAGGTCGGTAAAATCAAAATTGTAGTTGGTAGTACGTCAAAATTCGAAGGCAAAGCGTATCAAGCTGAAAAGCTCATCTATCACGATGACTACACCATGGCAGCATTGAAAAGTGATATTGGCCTAGTGCGAGTTAACAAAAACATCGTGTTTAACGATAACGTCCAGCCAATCAAACTTGCTTCGAAA…	754	9.85e-69	0.98	747
Serine Protease	ADAP01060634.1	1 to 4228	GAGTTATTTCAAAGTTACTATATTTCTGAAAAAAGTTGCATACAAAAAATATAGTAGACATGCGTGTTTCATTGGAAGAGCGAAAGTTCCAGTTGTTACATGTTAAATTTGGTTTCGTAAGTTAATTGGTCCATTATAGGTGTCGTTAAGATTCGCAAAAAAATATATAGAGGAGCAACTTTTCAATGCCCAATAAACTAGCGACTTCTCAAATATAACACTGAGTTCGGTTTACATTCTAAAGAAAAATAAATAAATATTTATAAAACCTTCGCATGTTCATTTGCTTTATGCTTAATCTACTAGCATTGCAATGTTGCTAGTATGTTCACGCGCTATAAGACACAAAATCGTACACTTTAGTTCGAAAACTTCAATTCGTGTAAGCGTCCGTCTGCT…	3974	0	0.967	4228
Serine Protease	ADAP01062265.1	1 to 7107	ATGAAGTCTGGCTCGTATATTTTCTGCGTTGCTTTAAGTGTCTTCTCTCTTCTCGTCAATCTAGTCAATGTGTACAAGGTCAGAACTACGGCGCAGGCTACGTTTTGCCAGTACCGGGTGACTGTTACAAGTACCAGGTGTGCGACTACAGCGGCTGCTTCGTCTTTAACTGCGGAATTGGTACCGAATTCAATCCCCGGATTCTCCATCTGTTAGAAGCCGAGAACGATGAGGAGCGCAAGCTCGGCAAAAGAGTCGTCAACTGGTCTGCCTGGCAGAAACAAAAGGAGCAGCTGAATCGATCACCGGATCAACAATCCGCTAGTCAACCGGGTAGTTCTGCTCAGTACACCAACGGCGGCCACAGCTACGAGTTTCATCATCAGAATCCGTCGATCC…	6264	1.26e-72	0.989	7107
Serine Protease	ADAP01065152.1	1 to 1263	CTTGCCGCGACTCAGTCGAGGTTTCATCTTCTGCGTGTGCGCGCTCTCTTGGTGTCTCTTTTCCTCTTAAAAAATCGTCAGTGTTACATGTGTCGGACGTAAACGTCCACGGCTCGTCGACTCTTTCAACGATCGCCTCAGCAGTGCCCACCCGGAGACGTCATGCGGCTGTGCAGAAGCCACGCGCTGGTGGCGTTTCTACTCGGACTACAAATCCTCGGTCAACACAAGGTTTCGGCAGAAGGTAGGTGAAGCATGCAACAAGGCAGCGGCCCAAGGTGCCCCGGGCGTCTGCGTGAACATGAAGCGCTGCCCGCCCTACGTCGCGATTCTGCAGAAGCACGGCGCGTCCGCCGGCGCTTTCCTCCGCAGCACCCTCTGCTACTACCAGGAGGCCGA…	1298	7.23e-61	0.967	1356
Serine Protease	ADAP01179524.1	1 to 1092	ATGTCGATCGAGTTTCAAAAAGCACTTGTTTACTTATTCATCATCTCGTTTCACGTATCCAGCAGCAATATTTTCGGCTCGGCAACGAGCGTCGAAAAAACTATGAAAACGATCGGTAGCGCACAACGAAAAATCGTTCGGTTTCCGATACAATCGAATGATGATTCGAGTGTACCGAGTATCAAGAGAATTAAGAAAGCGACGGATCGCATCTCCGATATCAAGTGCAAGGAATACTCGGAGATGACGCGCGAAGTCGTGTGGATCAAGAAAATCGAGCTGATGCCTATGCGCCTGAGGTGTAAGAAGCCGATACAGCTGTTCGTCGTCGGGGGTAGTGTGGCAGAACCCAAGGAATACCCTCACATGGTCGCTCTGGGTCGGACTGTCGACGCTTCC…	1092	0	0.989	1092
Serine Protease LOC100114471	ADAP01169217.1	7 to 2549	GCCGCTCGAATCTTCGGCCAGCCGGACTCTCGCTTTTTGTCCTGGCGCGCAGCTCGTCTGTCTCATATTGACTTTGCATATGCCAGACCATACGCCATATCGTGACGCGTGTGCGCTCGAGCTCCAGCGATTCTCCGGACGGCGACACATCGACATCACCGACTGAATCGTCCAAGCCGAAATCGACCATGGGTTACAAGATTGGAGCGGTTCTGCTTGTCCTCGGACTCGCTGTACTCGGCATCGCTCGTGCTCGTAAGTACATATTATAATAATTCTTCTTTTCTTTCTTTGCTGATGAGCTTTAATAGAAATTTTTTGGGGAATCGGCTCCTCTCATAATCTTCTTGAATGACGTGCTGCAAATTGTTGTGCTGGAAACGTTGAAACTGANNNNNN…	2374	8.07e-146	0.976	2549
Serine Protease LOC100115421	ADAP01169214.1	1 to 1509	ATGAATCTCAGCGTCGTAATCATCTTTTCGGCGCTCTTCCTTCTCAACAACGTCAATGCCGGTGGATGCAGGTGAAAATTGCACTGCACACGATGGTTCTGCCGGGGCTTGCATCCTTCTATCGACATGCGATAAATTGTTAGAGATGATTATGACATCGAAAAGAGCAAAGATAGATCATAAGGATGCCATTGCAATCATCCAAAAATCAACTTGTGGATTTATACAAGTCGAGCCTTTGGTTTGTTGCCCTGGTAAAAAATTGGGTGATGATGCTTTGAACGATCCACCACCAACGTTTGATGAAGAATATGACGCAGATAGACCCATGATTAAAACAACAAAATCACCGATCGTCACATCAAAAACTATGAAACCAGAACAGAAGCCACCGCAACA…	1521	1.19e-172	0.975	1509
Serine Protease Precursor(putative)	ADAP01169212.1	1 to 1320	GATCTGCCACCACCACCTTTTGCAGCTGGCAGTCTGGCTTCGTATCTTCGACACGACGGATTGCCGATGTCTTCTGAAAAAAGCTCGATCTGATTAATGACGAGTCACATATGAGCTGAAACAATGACGCTTAACGCACGGAATGCCATATTGCTCCTCGCGAGCATTTGCGAAGCTATTCATTTTGCCGGCTTGCGACGGTGACTTCGTAATAGATAATCGTAACGAGGGAAGCTGCACAACTCCTGATGAGCAGCAGGGTCACTGTCTAATGGTTGAAGATTGCCAGCACGTCTTTAACATCTTCAAGAATAAGGGCATAAGACACCCCGACGCATTGAAATTCCTCCTTCAGAGTACCTGTGGTTTTGAGGGCGCAAATCCAAAAGTTTGCTGTCC…	1329	0	0.974	1720
Serine Protease precursor(putative)	ADAP01050273.1	1 to 1720	ATGGCGCCAAACGCAGAGGAAGATCTCCTGGTCTCGATGCCGCGAGGCGGAGCTCCGCATTCGGCCAAGGAGGAACGATTGAGGCCACCGACGTACAACCCGGAAGACTACGCGATAGCGCTTCGCCGCTGGGGCAGACGTGCCTTGGGCGGCCAACCGGACAATGGCCAGAACACTTTGCCCTCGACGTGTACCAGCTCCAGCTCTGGCTACGCATCGGCGACGGGTAATGGAGGAGGCGGCGACGGTGGCGAGATGACCCTCAGACAGTTCACCTCCGTCAGCGAGCTACTCAACAAACTGAAAGCCGATCTCAGGCTTGCGTTTCCTAGAGTTTCGTGCAGGAGTTCTGCTCGCCGCCGGCCGAGGGAATCTCCCTACTCCTGGAAACGCTTCGCG…	1734	3.66e-129	0.986	1320
Serine ProteaseLOC100115458	ADAP01169220.1	1 to 3561	ATGTGGACTTTGAAAGTTCTCGGACTGGCGCTGGTTCTCGCGGTGCCGGACGCGTCCTCACGTAAGTATACACTACACTATATCTACCGATGCCGGCGTAAATAATTGTTTGCTTACGTTGGCTTTGCTTGGTATCTACCTGTATGCATGTGTATACATATATCCTCGCATAGCCTCGCGGATTTCTAGATTGTATTCCGGACGCTGATTCTCATCCTTGAAGCCGCATACTCGCACGAGTCGAGATTTTGCACATAGCGCGCTTCATAGTTGCGTATATTTCGTTTCACGGGCCGAACTGCATCAGAACTCGACCGACGCGGGTTGAACTTTATCTTAAATACGCGATTACGCGCGTACGCGGTTTTGCGGAGGTATGTGCATGATGCATATTCAGAT…	3440	0	0.964	3561
Serine Protein kinase	ADAP01086850.1	1 to 3381	ATGGAGGAGGATAAACTAGCAGTAATAAACGTGGCCACAGAAGTGAAGATAATAAATATTACTTATGTCACAGGTTGGACTGCGGAGGATTTGTGCATTAAGGTTTCAGGTATGTCAATATTTTGGTATTGGACCAGTGGCAAGACATCTTTTCGCACTTAGAAATCGTTCTACAAAACTTTGGTATCATTCAGCATACAAATTCGATGGAAAAGAAAAGCACAAATTTGACTTCCGCTTAAGATTTAAACCATCTAGTCTTCGTAGATTAAAACAGTTAGATGTTAGAGCTTATGATTATTATTTTCAACAAGCAAGAGGAGATGTACTGGAAAACAAAGTTCCAGATATTGTGTATGAAAGGCACAAGCGTGAGCTAATAGGTTTAGGTGTTTGTGA…	2717	4.01e-75	0.992	3381
Serine type endopeptidase| putative	ADAP01025444.1	1 to 793	ATGCTGTCCAAGAAAGCTTTCGACGTTCTGCTCTCCTGCTGTCTTTTGGCACTGTCCGATGGTAAGCAGCCAGCAGGCGACTCGAGTACCGCATAGTCGGCGGCCGGGAGGCGGCTCGAGGCGAATTTCCGCACCAGGTGTCCCTGCAGCTCGGCTCGAGGCACTTTTGCGGCGGCGCGATAATAGCCGAGCGTTGGGTCCTCACCGCGGCCCACTGCGCCACCGCCTCACAGATCACCGTCCTCGCCGGCAAGCACAACATCAAGATTCCGGAGGACAGCGAGCAGAGCGTCCCCGTCGAGGAGACTTTTGTGCACGAGCTCTACTCTGGGCCCGGTAAAGCCGTACGACATAGCCCTGCTGAAGCTCGCGGCTCCGCTGAAATTCAACGAGTACGTG…	779	6.32e-116	0.94	810
Serine type endopeptidase|putative	ADAP01034152.1	1 to 1470	ATGTTGACGAAGCTCATCCTGCTCACCTGCTCACTTTTGGCTGTTGCCCCCGCAACAGCTCGGCCACAGCTCGGCCTGCGTATGCCGGACTTCAATCGAGGCGAGAGCTGACTGTCCCACTTCTTTACCATANGGCGATGTCANTGTCAAAGCCGGTAAGCTCCTGATCAACTATTGGGAGACCAGCGAGCAGACGTCCAGTGTGCAACGGGCTTTCATTCACAATCAATTCCCAAGGTGGTGCGCGATCGAGAAGCTCGTCGGTCCCTCTCCACTGCGAGAGACCAACATCTGTACTGGCCCACTGACTGGCGGATACTTTGCCTGCAGCGGTGACTCAGGTGGCCCATTGATTCAGAAAAAAGACCAGGATAACCGGGAAGTCAATGGAATAGTTTC…	1528	4.06e-115	0.939	1470
Serine/theronine protein kinase	ADAP01065864.1	13 to 1566	AGTGAACTGAAGAAGTTATCGGAGGAGAGCTTAACCAGACAACCAGAAGAAGTATTTGATATAATATGTAAATTAGGAGAAGGGTGGTCCTATGGCTCTGTATATAAGGCATTGCACAAAGAGAGTGGACAGGTACTTGCAATCAAGCAAGTACCTGTCGACACAGATCTTCAAGAAATTATCAAGGAAATTTCTATAATGCAACAATGTGATTCCCCATTTGTAGTCAAATATTATGGAAGTTATTTTAAAAATACTGATCTATGGGATTGTGATGGAGTATTGCGGTGCTGGATCAGTCAGTGACATAATGAGGTTAAGGAAGAAAACACTGCATGAGGATGAAATTGCTACAATTTTGTGTGATACATTGAAAGGGTTAGAATATTTACATCTAAG…	1567	5.28e-76	0.989	1566
Serpin	ADAP01043538.1	1 to 1280	ATGGCAGAGAATAAGCACGAAGAGGCTGTCGCTCACGTAGCCAAGAGCGCCCAGAGCTTCACCAACGACTTCCACAAGAGAATGTAGCCGGCAAGACCGACGGCAACTTCGTCAGTTCGGCCTTGAGCGCCCACGTGGTTCTGGCGATGGCCGCCTACGGCGCTGACGGCAAGACCAAGGAGGAGATGCACCAGACTTTACACCTGCCCGAGAAAGACGAAGTGGCTCACGAGGGATTCCAGCACTTTATTCACGCTATCAATAACGTCCCAAACGTCATCCTCAAAATAGCGAACAAAATCTACGGCGCCAGCGATCTTAAGATCAAGGACCGATTTCTGGAAATCACCGGCAAACACTTTCATTCGGAATGCAGCAAGTTGGACTTCAGCAAAGCCA…	1348	1.6e-62	0.962	1281
Serpin 3a	ADAP01007552.1	28 to 3058	CGGCATCAGAAGCAGCAACAGTTCAGTTCCTCGAGCAAGGCCATGACCAACTGGAAGGTAGCACTACCCGCCGCGTCGTCAAGGCCAACGCCAACGACGGCTTCAGCCTCCAGAGCGGCTTCGAGGGCTACGTCGCAACTTGAAATGGATCGCGAGCAGCCTCGCGAAGCTCAAGCTCTTCAAGAGCCTGCTGATACCGCTCTCCGGAGCTTTGCTGGTCTACGGTGCCAAAATCCTGACGCAGCTCGCCCTCTCGATGCTCCTCGGAGTCGTCGCGACCACCGCCGTCTGCACGTTCACGCCCATCTGCAGCTTCTCCTTGAGTCTGCCCGGCCTGGACATGTTGAAGGGAAAGACGGTGAAGGAACGCGTGGCCGAGTACGCTCGCGACTACATGAC…	2854	1.15e-81	0.938	3171
Serpin 4B	ADAP01008051.1	1 to 1983	ATGAGTTATTCCACCGGTTGCGAGAGCCTGGTCCCATTGTCGACTATCTGCCGTCAGCATCCGGTGGATCGAAAGTGTCAGTCACCAAAGCACCAGCCAAAAATAAGAATGAAGTTCCTGCTGTCCTTGAGCTTTCTCGCGCTGGCCGCGGTGATCCACGCGCAGTTCATCTATCCGGATGAATTCGAGTCGTTGAGAGAAGAGGAGGCGAGGCGACAGAGCACAGCAGGTGGACTGCATCTGCCGATGTTCGAGCCTACGGTGCAGAACATCAACGATGTCGAGTCGGCGCCTTACTATCCACCGCCCTTGGCTCAAAGCGGTTTCCAACAACAGGACCAACCGGACTCGAGACCACTCGCGGCTTCTNNNNNNNNNNNNNNCAATGGAAAGCCGACT…	2002	2.19e-126	0.976	1983
Serpin 6	ADAP01043524.1	1 to 1775	ATGGACGACGACCAGTCCAGCTTCTTCGGCCGATTCTACACCTGCGGTGAACTCGAGCTTCAGCAAGGAGGTCAGCAATCCCTGCAAACCGGGACAGAAGTCCTTCGTAGCCGGTCTCTTCGACTCGAAGCCGAAGGAGCCCCCGGAACGCGCCAAAGCCAGCGAGGGGAAACGAGCCAAGCCGGATGAATCAAAGGCCGTAAAAAATGACGAGCCTTCCGAGGATAAAGANNNNGAGCCACAAGAGTCTTATCACGACGGCGCAACTGACTCACCGCCTGCAGAGAATATCTGCTTCATCAAGGAACAGACAGAATCCCCTCGATCCCTGCTGCTGCGAGTTGAAGACCGACGACGAGGATGATGGGAGTCCTTGTCCGCCTGCCGGTTACTCGGAGA…	1758	9.52e-61	0.977	1775
Serpin 6	ADAP01162862.1	1 to 9684	ATGACCCATGTCGTACGTATGCTTGTATTCGTACCTGAATTAATAGGAGCTATCTGGGGAATTCCAGATGAGAGGCTTGTACTATTAGCGAAGCGAGTCTTGTTTGGAGTTGGGTTTTCCTGCTTCTAATTCATCTTCGCGCATTGTTTGCTAATGGATCGGGAAAACTTTTTGATGTTGTTTTTCATCATTGTTCGATGCTGCGATTATTTTTGGTGTTCGAATTGGCTGTACAATATTTTTATTGTACTCGAGTATCTTTACGAGATTCTACTGTATTACGAAATATGTATGTAATATACGATGTTTACTGCGTTTACAGTTATGTGGTTAATTGATTTTGAATTTATCGAATCTTGATGTAAAGAGTGACGCTCGTGATCACACACATTACACTGC…	9629	0	0.954	9697
Shoc 2	ADAP01059920.1	121 to 1749	CAGGTTAAGGAGCAGCCAAAGGAGAAGAAATTATCTAGCGCCTCCATATCTTCCAGCGACACAAAGAAGACTGTAACAGTCAAACATCCAGAATCTAACAAGCCCAAACCCACGGCAAAAAAAGGTAAACCTATACAGGCTGACTTGGATGTTGCCAAAGAATTTATAAGATGTAGAGACGAGGGATTCAAGAGGCTCGACCTCAGCAAATCCAGCATAACAAATCTTCCAAACAGTGTGAGGGATCTCACTCATCTAGTCGAGTTCTATCTTTACGGCAACAAATTAGTTACTCTTCCTCCTGAGATAGGGTGCCTAGCAAATCTGAAGACACTGGCCCTCAGCGAGAACTCGCTGACAAGCCTACCCGACACTCTGGAGAATCTGAAACAGTTAAAG…	1629	0	0.989	1749
Signal Transducer and Activation of Transcription	ADAP01043024.1	778 to 1403	AGATGGAAGAGAGATCAACAGTTAGCTGGAAACGGTGCCATGTTTGCTAGTAATTTGGATGCCATTCAAGAATGGTGCGAAAGTCTTGCTGAGTTGATTTGGCTGAATCGACAGCAGGTGAAGGAAGCCGATCGTCTCAAAGCGAAGTTAAATCTTGAGCCACCAGGAGTACAAGATATTCTCCCGCAGCTGAATTCAAACATTACACAATTGCTCAGTTCCTTGGTGACGAGTACTTTTATCATTGAAAAGCAGCCGCCCCAGGTCATGAAGACCAACACCCGCTTTACAAGCACAGTGCGACTTTTGGTAGGTGGCAAGCTGAACGTTCACATGACACCACCCCAGGTCAAGGTTAGTATAATCAGCGAGGCCCAGGCAAATTCCCTGCTCAAGAGC…	626	0	0.992	2379
Similar ro RE18634p	ADAP01039849.1	1 to 3801	ATGTTTGAAGAACAATCATTCAGACAGAAGATTTCTTATCGGCTTTTCACTTTTACTAAATATTTTTCAGACTACGACTACTGCAGCTACCCTCTGCTCGATCGAGCACAACTGAAAGCTACCACAGCTCTGCCTGAACGGGGACCATCCAATGCTAGACTTTACGGAAAGAGTGCTTGGACTGCCAGTAGTTCAGATTTTAGCCAGTATCTTATTATCGATCTTGGAGCGACCTACAATATCACTGCCATCGGCACTCAGGGAAGAGAGCATCACAACGAGTATGTCATGGAGTACGGCATCAGTTATGGTACCAATGGCCTTGACTATGCTGACTTCAAGGAGACAGATGGCAACATAAAGATGTTCAAGGGCAACAAAGACGGAGACACCGTCAAA…	3802	0	0.992	3801
Skp A	ADAP01171151.1	1 to 573	ATGCCGAGCATAAAGTTGAAGAGCTGTGACGACCAAGTGTTTGACGTTGAAGTCAAAGTTGCGCAATGCTCCATTACCATCAAAACTATGTTGGAAGATCTGGGTATGCCAGAGGAGGATGATGATGAGGAACCAATCCCTCTGCCAAATGTTAATGCCACTATTTTAAAGAAGG-TTCTGGAATGGGCTACCTTCCACAAAGACGATCCTCCAGTAAACGAAGATGAAAACACAGAAAAAAGAACGGATGACATTTGCGAGTGGGATATGGAGTTCCTTAAGGTAGGCTTTTGTTGAGAAAGCAAGTTTGAATGTTAATGATTTGTAAAACGTTTCGCTAACCATTATGATTTCTTTTGCAGGTTGACCAGGGTACACTCTTTGAGCTCATATTAGCT…	573	0	0.991	573
Sortilin related receptor| L(DLR class)A repeats-containing like	ADAP01008693.1	291 to 9058	ATGGTTCACTGGGTTGGCGAAGGCTCGGACGTGATAATCTGCCTGGCGAGAGACAGCAATCCTCTGCCTCGGTTCTTCCAGACAGTGCAGCCCGCGGTCGCGGTCAACCCCTCGGCTGTCTACANAAGCTACGACTACGGCGACACCTTCCAGAACAAGACGGACAGTTTCAGAGTGTCGGGCGAGCCCGATGCCAAGTACGCCACGCTCGACAAGTTCTACAATCACCCGACGCATAATAATCTCTGTGTGTTTGCTGACAGTGCGAACAAGTTGATATTCATTACACACAATCATGGTCATGACATCGAGCGAATCAAGCTCGACTTCAGCCCGAGCGAGATTGCCTTCTACGATAATCAAGAGTATGATGCGTCCGCCCTCGTCCTCCTGGTGCTG…	4181	2.72e-112	0.978	6565
SP 27	ADAP01161364.1	1 to 3248	ATGTTTGCCTACCTGGTGACTGTCGCCCTAGTGGCCGTTGTTAATGGTAAGTCGATAAGATATTTTCAATTATTGTCACATAAGCTATTTTGGCTTATTATTACTCAGATCTATATTAAAATTCTTGGGTGAAATTTTAATTTTAATTTTTTTGTCTTGCAGCGGATCCTTACTTCAACCGCGTCAACCCCATCTTCCCTATCGGACGCATCGTTGGTGGCGAGAATGCTGTGATTGAAACCTATCCTCACCAAATCTCCCTGGAAGNNNACGCCAGCCACAACTGCGGAGGTTCCATCGTCGCCGCTAACTGAAGAAGTCCATTATCACTGGCTGGGGTAACACTGGAAAGGGGTCACCCGTCCAGCTTCAGACTGTCACTGTGCCAATCGTTAGCAA…	2590	9.56e-147	0.96	3665
SP 46	ADAP01101043.1	1 to 3864	TTAGTAATTGGTGGTAACATCGAAATCTGTAGAAGACCAACAAAATTATTAGGTAAAATAACTTTTTTTAAATAATATGGTATTGTAACTGTTTAAAATTTTCAGAAAATATACATGGAAACTGTCCGCGATTATCATCCTCGGGTGGTAAGAATGGAAATAAAATTTGCTGACGAACGTTATGACACGGAGGCTTTTCTTGAAACAAACAATCGAGCATATTATTTACTAGTTGCATTTTTTCTTCGGAATGCAATTTATGTAGATATAACACAACCGGAACTGCGAACATTCGTTTTGTGGGAATAGTTTGCTGTATTACATTTATCATTTGAAATTGAAAATTTGGCTTATCTTGTAATAAAAATTCAAATTGATTGGGCTGTTGTCTTTTATTAT…	3950	0	0.988	3989
Sp101	ADAP01066424.1	47 to 828	ATGAAGTTCGTCATTGGGGCCTTAGCCGCACTCTTACTGGTTCAGACCAGCACCGCTTTCTCGGTGCGCGAGCCCTACGCTCCTCGCATCACCGAGGGCGAAGATGCCTACCCTGGCCAGTTTCCCTACCAAGTCTCACTGCAGTGGGGCATCCCTCCGCTAATATTCTACAGACACGCCTGTGGTGGTTCCATCATCAATGAAAACTGGATCCTCACAGCTGGCCACTGTGTCACCAGTGTCCCTAAGCTTGGAAGGACCATCGTCAAGGTTGGTAAGCACCACATCTTGAAAGACGACGAAAATGTCCAGACCATCGAGATCGCCAAGAAGATCGTACACGAGGACTACCCAGGGAAACGTCGCACCAAACGACATCGCTCTTCTGAAGCTCAAGAC…	830	2.11e-147	0.974	828
Sph21	ADAP01175366.1	1 to 6115	AGTGTCAAGTTCTCCCGACGGATCTTCCTTCGGTGGCTTGTTTTTTCCTTCTCGGCTGCTGCTCCTGCTGATCGTGAGTATTGATTATTTATTCATGGATTCAGCCGATTACCCGCGCGCACACTTCCGCACGAATGTTGAGATTATCGATAGCGCATAGCGGTTCGCGACGTAACGATGCAGGGAATCTATTGTTTACATCTATAGCCGCACGCGGTNTNGANNNNNNNNNGACGTGCAGCAGTGTTTTTCTCGACGCCTGCAAAGGGCTACCTCGAAAAACAACAGACTCGACTCTTCGCAGTATATAGGAGCTACTTGGAGGCTTCCGAGAACATTTTTCAAAACGACTTAAAAATGAAGAAGCCGCGTCGGCCGCACGTGTCCTTTGATGCACGT…	5840	2.08e-170	0.957	6115
Spz1B	ADAP01008890.1	1 to 1074	ATGCGCTCGGAGATTTCCCAAGGAAATTTGAGAGGATTCCAAGCGGCTAGCGAGGCCGAAGTTCTCTGGCGAACAGGAGAAGCCGAAGCCGAGAAGAGTCGCGAAGTTATTTCGTTAGTTAATTCTTCACTTCGCGGAAGTGCCAAGTGCAAAGTATCTAATAGCGAAGTAATTGTGCGACCAAGTGGCTCATCATCCGGAAAGTTTCTCATGACATCGAACGACACCTCAGGAGGCTTACCGCAAAAAGCGCTGTCGCAAGCTAGATTTCTGGAAAATCACGTTAGCAGAAAGATCGGCAAGATCCGCTTTCCGGGAGACGAACCAGACGAAGCAGACGAAGCAGACGAACCAGACGCCAAAGTTGACACAGTGGCCAACCTAACCTTACCGACGCCG…	1083	2.95e-58	0.971	1074
Spz6	ADAP01028448.1	1 to 1569	ATGATTTTGCTCTGCGCGTCTTGCTTCGCCGAGGAGTACAGAGAGAAGGACAAAAACGCCGCCGGCGACAAGAACACTCNNNNNNNNNNNNNNNCAGAAGGCTACTACGCGTTCGTCGAGTCGCCGAACGCGGAACNNNNGAAAGTCAGGCCGCCGCCGTACGTCGACAGCGACAAGGAATGCCATGGTACTGCAGGCAATCGAGGTGCCACTACCTCGACGGCGGCTGTCTCTCGTCTCCGCGCTGGACGAGTCTCCTCGTGGCCGAGATCTTCTACCCGGACACCTTCCTCGAGGAGACCCAGGGTGGACGACTTCCTGGTCCACGTGATCCCGTCGCCGGATCGCCTCCGCCGGTTCACGACTTCCAGAACTACCAGCAGTACCTGCAGAAGCGGG…	1019	1.82e-164	0.946	1656
Sumo ligase	ADAP01033303.1	30 to 1519	GTCGACTCGGGCGCGAAAGTCGCAGGAGAGGCGCACACGCAGGGGACGAGGCGTGGGCTATGGAGTTCTCGGAACTCGAGTACCTGGAATATGGTATTGAGTTTCCGAGTGTCTGAACTGCAGATGCTATTGGGCTTCGCTGGTCGAAACAAGTCTGGAAGAAAGAACGAACTCCAAACACGTGCCTTGGAACTCTTACGCCTTAGGTCTCACCCGGTACAATTGAAGATTCGTGAATTGTACAAAACCATACAGGGCAGACCAACTTGCTGCTCACCAATTGTATTCTCAAAGCAGTGGTGCAGCAGAGCAACAAATCGAACAAACAATGCATTCCAGAAACTATTTTACAAGGAGGCAAGGCCATGCTCAGGCCTTGAGTCAACAGCAACAATCGCA…	1503	1.81e-75	0.984	1534
Suppresor of cytokine signalling	ADAP01023595.1	1 to 477	ATGGGACAGCGTTTTGCTAGTCTCAGGGAATTCTTCAGAATGGACAGTGAAAATCATTCTCTAGAAGGATATCCTGAGTCGATCCGGCGTTCATCCCTAGACACGCTGGATCGAAACAAAGCCGATAACCTAGAGAACGGAGAGAATAACGGAAACTTACCTGCCGTAAATTCTAATGTGATTCAGAATAGGAATAAGTCAGAGGATAATTTAGACAATGAACAGTTGAATCAGGATTTAGATAATCACAATTCCAGATTTGAGTCTATATATAGCCATCCGATAGATGGTCAAGAATCAAAACAATGCTTTAGTAATGGAAATTTTATTGCTGGTGAACAAGAAACATTCAAGCCACAAGAAGCTTGCTGTAGTAATTCTGGAAGTAGCAATACCAGT…	477	0	0.987	1584
Survivin	ADAP01198468.1	1 to 1467	ATGGCCGATGACGATCCTTGGCTGCTCAAGGAACAAGGCTTCCTGAACGTCGGCACCGAGTGCAAGCAGATTATTTACCACCCGAACCTCAATGTCCTTCTCATCACCACTGCCAGCGCCCAAGTCCATGTCTTCGACGTCAACTGCGGCCTCGTCCTCCAGAGATGTACCCTCTCCGGTAACGTTTATGTATTTATTTGGGTGAGGGAGTAGACAAAATATTGTACACAGATGGCAGAGGAATTGGAGTCCGCGGCGACTATAATGGGGTCCTGTTGCTGGACAGCATTCTGCAAATGCCTGTCTTCAGGAGTGGAGACACTATTAAATTAGAAATGTTACTCTCGGAAGCTATACTATTGCATCATTGTCTGCGATCTGTAGAACTTCCGGGAGTTA…	11670	5.12e-119	0.987	14067
Tab2	ADAP01213389.1	1 to 4577	ATGCAGCTCTTCCACGAGCTGAAGCAGCAGTTCCCTGCGCTCCCCGATCACGTCGTCTATCAGTGCATTGCCCAGGTATACGGGATAACACGCTCGCCAATTCTCATGTCTGCTACGCGTGATTAGAATGCATGAGACCCTGATGGGGCTGCTCCTTATACTTTGCTGTGTGTGATGCATTCACCTGTTAGAGTGTTAATGTAGTTCACTTGGCCCAGTGGTGCTNAATTCAAGGTTGAATTAGAAAATTAATTTTTTTAAATATTATGCAGTGTTATCGAGTGTTAAAACTCTAGAATTTATAGTTTTGTATATTAAAATATTGATAGAAAGTGTTTAGAGCATCAAATATCCTTAAAACTTAGGAAAGTGAGAAACACTGCGCGCAAATATAGATAT…	4094	1.05e-96	0.954	4577
Tep3	ADAP01010625.1	108 to 4776	AAGGTACTACTCGATCGTCGCGCCGAGAGTCGTCCGACCGAATTCCGAGTACCATGTAGCTGTGAGCATCGTCGGCGTGTCCGAGCCCACCACCACCTTCGTCGAGCTGTCCGGCCAGCTGGACAGCGGGGAGTCGTTCGCCGTGTCCGAGAACATCATCGTCGAGCCCTACGCCACCAGAGTCTTGTCTCTCGAGAGATCGGCGATACGGGACCGGGTAGGTACCGGCTTCTGACTCGAGGTATCTCCGGCTACGAGTTCGTCAACTCGACGGAGCTCGACTACGCGCACAAGAGCTACTCGGTCTTCGTCCAGACGGACAGGTCTGTCTACAAGCCCGGCAGCAAGATACAGTTCCGTTGCATCGTTCTCGACTCCAGGCTCAGGCCCACTGCCAAC…	2276	1.63e-113	0.988	4776
TNF receptor associated Factor	ADAP01075357.1	1 to 1911	ATGGTTCGAGGACTCTCCCAATGGACCAAGACTCTGAGCTTCCCGGCGAGGATGTCGCCCCAGAGACAGGCCAAGGAGGCCAAGGGCTTCCACGTGAGCCCGAGCGCGAGCCCCACTTCGCCGCCCAGTAGTCCTATCGCTACCGATAACAACAACGTCCTCATCGACAAGTCGCCCATCATCGCTAACCCCGATGTGCACGAGAGACCTTCCAGGATCTCGAGGCCGAGAAGGCAATAATGGGCTCGATCGTCTACTGCATCCATCACAAAGACGGCTGCAAGTGGTCCGATGAGCTGAGGAAGCTCAAGGCCCACCTCAACACGTGCAAGCACGACGCCGTTCCCTGCCAGAACAAATGCGGGGCTATGATACCGCGCGTGCTCATGGACGACCATG…	1872	2.74e-131	0.98	1911
Toll	ADAP01028428.1	1 to 3039	ATGGTACGGCTCGCGCTGCCACTAGCGGTCTTGCTCCTCGCGATCTTCACTGCGTCCGGCAGCTTCAGTTGCCCAAAACGTTTGCCCTGTCACTGCTATTCGAACGATGTAGGCACGTACGCGATCACCTGCTTGACCAACGCCTTGGCCAATTCGGCGTTCAAAATCACGTATCAGCCAGGAGACCTGGTTCAGATTCAGTGCGAGAACTCGCCAAACTGGGCTCGTTTGCTTCAGGGCACCGTCATTGACATCGGCTCCGTCCGCGAGTTTGTGTTTACCGATTGCGAACCGCCAGGGCCGGCATACAGCTCTAGAATCGTCAACGAGCAGTTGAGAGCTCAAAATGTCAAGTATTTGAAGTACGAGAATCTGATCGCGCCACTGAGCGCTCAGGAC…	2968	8.48e-58	0.962	3039
Toll	ADAP01019418.1	1 to 3222	ATGGGCCTCGGTGGAACAAGCATCAGTTCCGATTTATCGGACGACCAGTGCAGGAGTCTAGTTTTGACGATCGGATGCTTGCGTCGAGAGACTCTGTGAGTGATCGAAAAGTATTTGAAGTACGAGGATTTCAGCGCTCCGCTGACCGTTCAGGACTTGAACNNTTTTACCGAGCTGAAGCATCTCGTGCTGTCGTACAATAAGTTGGGACAGCTTCAGCGAGATCTTTTGAGAGGAGGACTTCCTAACTTGAAGCGCTTGGAGCTGAAAAATACGAGCATCGCCGAGATCCCGCAAGGTTTCTTCGACGATTCTAGTTCTCTGAGGACGCTCGAGCTCAACGGCAACAAATTCGAGTCTCTGGCACGAGGTATCTTCGACAGGCTCAAGCAGATCGAC…	2230	1.85e-66	0.8	3222
Toll	ADAP01198840.1	1 to 3711	ATGCAGGCCAGTAATCCGGCCTTCCTCGCGATCCTCCTAGGCACGATGTTCTGCGTGCTTGGGGCCTCGCTGAGCCGCGCGCTCCGCTACAAGGCCCCGGACGAGTGCGAGTGGCTGGCCGAGGGCAACGTCGAAGAGGTCGTTTCCCTCGTCTGCCGCCTTAGGACCATTAACAGCGAGCTCGAGAACACCAACTTTAGCGTGATCCAGCCACAACACACGGTGCGGCTCCGGCTTGAGTGCAGCGACGCGCTCTTCTACCAGAGCTCGCTGAGCGCGGGCAGCTTCAGGCCCCTGGTCGAGCTGCGCGAGCTCGTTATCGAGTACTGCAAGATCGCTAACCTCTCGGACGACGCGTTCCGTGGGCTCCGGGAGCTTAGGAACCTGACGGTGCGCACC…	3711	0	0.979	3711
Toll	ADAP01224755.1	131 to 4116	ACAACGCCTCCGAGGACGCGCCCGCGCACCAGAGCGGCCTCCTCTGNNNGGTGCGCAACATCGCCAGCGCGGCCAGCCTCCTCGGCAACCTCTCGGGCCTGCAGGCCGAGAGCGTGAGCTCGCTGCAGCTCGAGTGCGGCGAGCCGCTCCACTACGAGAGCCAGTTCGAGCCGATCGGCACCGGCTTCCTCTCCGCGCTGCCCCGGCTCGAGCGGCTCGAGCTCGAGCACTGCCGGCTGCGCCACCTTCGGCATGGACCTGCACCGGGACGCGCTGCGCGGCCTGCCCGAGCTCCTCGAGCTGGAGCTCGCCGATAGCAACATATGGTCCCTGCCGGCCGAGTTCCTATGCCCGGCGGCCGGGCTCCGGCTGCTCAACCTCACGCGCAACAGGCTGCAG…	3796	1.15e-114	0.972	4116
Toll 6	ADAP01043216.1	1 to 5836	TTAGTGGGCGCCGAAGTAATCCCGATGCTCCATGATGACAATTCTGCGAAATCAGTTTGAAAAATTTAACGAGCCGCACTTGTCACTCGAGAAACTAATGATGCCGCTCGAGTGTGTTTGCTCTCGCACATCGCGGCCGCCGCCGAGCGAGCCGTAGATATGTACACATAACCCGCGCTCTACATATCGGCGCTCGTGATTCCAATGGCTCGCGCGGGCAAAATCGACTAATCGACCGCGTTTCCGGTTACGAATGAACGATTTGATTGTGCGATTGGCCCTCGTTTTCAATTTTCAATGGCACCACTGAGTCTAATGCCACGGAGGAGGAGGATCTCGTGCGATCCCTCTCGTAAATGCGCGCGCTCGCGGATCGCTCATATTTACTCTGTAAATATT…	5372	3.84e-59	0.991	5836
Toll interacting Protein	ADAP01109939.1	725 to 968	AGATTTCGGAAATGTTTCCAAATATTGATAAGGAAGTAATAAAATCAGTTTATGACGCGAACAACGGTAAGAAAGACACAACAATCAATTCACTTCTTCAAATGGTTGAATAAAAATATCTTACTACTTC-AAAAATCAACCAAATCTCGCGCTTAGCGTATAATCGCCAATGCCATATTTGTAATGTTTTTGCTGTAAAAGTATTATTTGCAATCAAGATGTAATATATTTGCACATTATTAT	244	3.23e-114	0.98	968
Transcription factor Coe 3	ADAP01004184.1	1 to 2604	ATGGGGAGAAGCCACAGCTGTTTGACGCCCAAGTTACTTTTCGTGTCGGCGATATTCTCCTGGGTGGATTTTCCGTTCGGTCTCGAGTCGTACGATTACCGCGCTGAGGATGGACGAGCCCAGGAGTCACAGGTTCAGACGACACGACTACGGAGATTGCAAATGCGAGAGACTGTCCCTGATATATTGTACTCCGTACTGACTGACGAGGGTCGAGAACTCTTTAAATTAAAGATCGATGGAGTGTATCAGGAAAAAATCAAGCTGACAAAATGCCTCAATGTAAAGGCACGATGCGGAGACTCAACCGCCGATCGAGAGGGCAGACCACGATATTGCAGGCAAAAGTACTTCAAGCACACCGACGAACTGATAACCCTAGGATTAACCGACGACAAG…	2634	3.76e-74	0.984	2604
Transmembrane protease| serine	ADAP01017319.1	1 to 2958	ATGTCGGGAGCGAATCTACGTGCTGCTGACACCAGTCCCACGCGTCAGCCAAGAAGAATCTTTCAGCCGGCGGACGTAAGACCGCCGATCCCCAAGCGCAGCAGGAACGAGAAGCCCATCCCCATCCGACCAAGCAACAACGGCCCCGACAACCAGCAGCAGCAGAGCCCGAAGCAGTCATCGACTCGAGCCAAAGAAACGCGTCAGCCTTGGCTCGAGGCAGCGGCCGTCGCTGCTGCCACTCGGACCAGCGAGTTCGATTTCAACGAGCAGCCGTTCGCTCAGCAACAGCAGCCGAGCGCGCTCGATCAGGCCTCGCGAGACCTCGGCAAGAGGCTGCAGAAGGTCAACAAGCCCCAGCAGCAGCAGCATACCTTACGAGCGAATAGTCGATCGGCC…	2930	3.51e-56	0.98	2958
Trypsin	ADAP01044654.1	1 to 1577	AATTTCGAATTTTTTATACAAAAATTACAATATATCCTAATACAGTCGATAATTCATCGCCCATCGTCAGAAATATTTACACAATATTGCACTATAGGAGCCACTTATCGAATGCGACGATCTCACACAACCGACAGACAAACACTCGAGCAGTCGGTCGATCTAAACATGATAGATAACACACAAAAGCAGTGCTAGTAGCGCTGCGATCGGCGTGAGAGAGGCAGCGTTTCCACCGAACGGATTAGTGCGAACGGTGAAGTTCTGCGTCATGTTCACGTACTTCTTGATCCAAGGCGAGTAGACTCTGACATCGGCGTAGAGACCGGGCAGTCCCGGCCAGGCGCAGCCCTCGCCGCCGGATACGACACCAGTGAGGTAGCCCTTGCACATCATGCC…	1578	0	0.976	1577
Trypsin	ADAP01058924.1	1 to 804	ATGATTCAACTTGTCTTTCTGATCGCTCTCATGTCTTTGGCTGCTGGTAGGTAGTCCGAGGCCCATGCCTCCACATACCATAGTGGGCATAAATCCATTCACGCCCCAGGGTCGCATCGTGGGCGGACGGGAAACCACAATTGAAGAGCATCCATGGCAAGTGTCTCTCCAGGTCTCCGGTTTCCACTTCTGCGGTGGCAGTATCATCTCCGACAATGTCATCCTTACAGCCGGTCACTGCACAGTTAGCTATCCAGCTCAGTCTATAACAGTCAGAGTCGGCAGTTCCAGAACTGCCAATGGTGGAGCACTTCACCAAGTCAACGAGATTGTTCGCCACGAGAACTTTAAAACCAATATGTATGGCATACCGGAAAACGATGTTGCTCTGCTTAAGCT…	808	0	0.987	804
Trypsin	ADAP01157647.1	1 to 741	TCTTTGACGGTTATACGCGTTTTGCTCCTTGGAGCTATGCTCTTTTTGCCGCTGCGGACAACCGAATAGTCGGCGGCAAGGAAGTNAACATCGAAGAACATCCTTATCAACTGACTTTCCAGCAGTCGGGCAGACACCTTTGCGGCGCGTCGATCATTAGCAGAAAGTGGGCCGTCACCGCGGGACACTGCGTTGGGTGGCAGAGCGTCGACTTACAGAGTCGGGGCTGGCAGTAGTCACAGGTACAACGGTACCTTCCACAACGTCTCGGAAATCGTAAGGCATCCCGAGTACGATTTCGCGGCGATAGACTACGACATCGCCCTCATTAAGAAGATCAATGACGAGTTCTCTTACGGATCGGCTGTGCGGCCAATCCAATTACCGGAGCGAGATTTG…	747	3.89e-61	0.977	741
Trypsin like Serine Protease	ADAP01161403.1	1 to 1702	ATGCAGGTCCTGTCGGTGCTGATGATGGTCCTGATGATGATGAGGATCGGAGTCGAGTGTCGTAGGAACGATAAGTTTCTTGTGCAGTTTGGTAGACACACCAGAGCAGCAGGCGACGCTGGAAAACAGCATCGGTTCGCACGACCAGCTGCGCTTCTTCGACGAGCTTGGATTGATTCCCCAGACGTGCAAGTACAAAGGCGCGAAATTCGAATGTGGACTGAGCATCAGCTGTGTACTGGGTGGTGGCAGGCCGGTCGACCTCTGTTCTGGCGGTATGATTTGGAGCTGCTGTGTCGACGACGACGATATACCCGATAAGATAACGAAGCCCAGTGGCGTTGGTCTTCTGCAGAATGCCAGTGTTGCGGCGAGCTGTACACTAGGAGTAACAGGATA…	1734	1.55e-51	0.975	1710
Tube Protein	ADAP01026989.1	401 to 734	AGGCAACCCACCTGAACGTCCTAAGTTTGGACCGGCAGCTACAATAGACGTATCCGAAAACGCTATTGAGGAGATTTTAAAACAGCAGGCCGCATTAGTAAAAACCTCCGCTCAATCGGCGCAGCCTAACCAGGAGCCGTTGTCGTGGTCGATGCACTTCGCTGAAAAACCGGTTAACGACGTGACTGCAACTTGCCATTCCGAGAAGGTTGAAGATCAGCAGGAAGAACTGTCAGATTTCATCAAGTTTAGCGAAACTGTAAAATCTGACTTGATGAAGTTTAGCGATAGCGAAGTCGAAGTCCAGGATTGCATTGCTAAAGATCAAACAGAAGTG	337	5.98e-149	0.95	992
Turtle Protein	ADAP01065539.1	1 to 4082	ATGTACGAGGATCTGTTACCAGAGGGAGTTGGTTACCTGCATCGGTAGGTACTATGGGAGCGGGGGTATGGAGGGCGGAGGAGGGCTACAAGCCACGGACGAACTCCGGCAGCAGAGGCACGCGCGCTCGAGGAGTCGCAGGACTTTGCGGCACTCGCTAGGCCGAGAGGATGGCCCAGACGACTGCCAGAACCTCGAGCGAGCCTTCGATGACGATGCTCACGCAGTACGAGCCAGCGACAGAAGCGACTACATTATCGTGCCTCGCGTCCGGCCAGCCAACATGCTCATCCGGCTGCTGGCTTCGGGAGGTCCCGGACGACGACGCGGACGACATGTTTGAAGCAGCGATCGGCTACGGCGGCAGGGAGGAGCAGCGGTTCCAGGGCCTGAGGCTCG…	4163	5.71e-87	0.987	4209
Tyrosine hydroxylase	ADAP01196698.1	1 to 1707	ATGGCCGTAGCTGCTGCACAGAAGAACCGCGAGATGTTTGCCATCAAGAAGTCTTACAGCATTGAGTTCAGAATGGATACCCGGCAAGACGTCGTTCTCTCGTAGACGACGCTCGTTTCGAGACATTGGTTGTCAAGCAGACAAAGCAGAGTGTGCTGGAAGAGGCTCGCCAACGAGCGAATGGATTCACCCGTCGATCCGGCAATGTATGGCCAGGAGCAAATCAACAAAGAGGACCAACCCTTTGACAATTCGTCGGCATCTTCCAGCGATGACGAGCAGCAAGAAACACTTGCTTGCGCGGCCAAAGAAGGCGGCCAAAGCGGAAGCATCATCCTCAGACGGCGAAGAGAAGGGGGACGACGGATTTCGGCCTGACGGAAGAAGAACTGGTGCTCG…	1723	1.35e-115	0.983	1707
Ubiquitin conjugate Enzyme E2	ADAP01061709.1	1 to 926	GTCGAATCGAAGGTGGTGCGCGAGTGAACTGTTGCAGCTCCGGGAACGGTACACACTACGCTACGGATATAGCGGCTCGTAGCACAAAGACGGAAGGAGTCGTCGTCGTCCATACTCCATAGTGCGCGAGAGAAAGAGAGCTCTGCTCGGCGCGCGCACCAACCGCTCTGCCTTCCTTTTCCTCTGCTTCATCTGTGTTCATCGCCCGGGACGTCGTCGTGTGAGACAGAGGCTCACCAGCCAGCAGCGAGTCCGAGGAATGTCGACCCCTGCGAGAAGGCGGCTCATGAGGGACTTCAAGAGGTAGGTTACAGGAAGACCCACCCACTGGAGTCTCGGGGGCGCCGACCGACAACAATATTATGATATGGAATGCTGTTATATTTGGGACCACATGAC…	922	9.44e-102	0.994	459
Ubiquitin-conjugate enzyme rad6	ADAP01066533.1	1 to 459	ATGGCTGCATTACCACGCAGAATCATCAAAGAGACGCAGAGGCTTATGCAGGAGCCAGTGCCTGGGATCAGTGCAGTGCCCGATGACACTAATGCCAGATACTTTCATGTGATAGTTACGGGTCCCGAGGACTCACCTTTTGAAGGTGGACTCTTTAAACTAGAACTGTTTTTACCAGAGGATTATCCCATGTCTGCACCAAAAGTTAGATTTATTACAAAAATCTATCATCCAAACATCGACAGCAGACTTGGCAGAATCTGCTTAGATATCCTGAAGGACAAGTGGTCGCCGGCGCTACAGATCCGGACGGTGCTTCTGTCGATACAGGCGCTGCTGAGCGCCCCGAATCCAGATGACCCTCTTGCCAATGATGTGGCCGAACTTTGGAAGGTCAAC…	462	1.07e-103	0.988	926
Uricase	ADAP01032946.1	1 to 987	ATGAGCAAATTCGGTTCGCTGTCCAACGGCTCGATGTCGATGATGAGCAGTCGNNNNNNNNNNNNNNNNNNTCGAGGAAAATCAAATCTCGCCGTCAACATAGGCCAGAACAACGAGATGTGCCTAATGGCCGGAAGGAAAGAAACTTTCGCTAACGGCCCACAGATGACTTTTCCAGGACAGGGCGTTGTCAGGCCTAATCTTATCGCCGGCCGAGAGGTCGGAAGAAGAAAAAGAATATNNAAACTCCTCGAAAATAGCAGCGATCAATTCGAGCTCGGCGCCTACGGCTACGGCAAGAACAACGTGAAGCTTCTGTACGTCCGACGCGAAAACGCCCTGCGCCACGAGATCCGCGAGTACGAGATCGACGTGCATCTACGTCTCAGCACACAGAAG…	991	1.27e-145	0.963	1164
VEGFR-Aspliceform A	ADAP01060898.1	161 to 3885	AGACCGAAATGGAGGAGATGGAGCTCAATGAAAATTTGTCTTTCGATCCAAGGGTAGGCTTCAGGATGGAAAATTTGTCCGCTTTAGACAGTAATACTTACTTTTGCGAAATAGAACACAACGGCGCGACAGAAACACTGACTTTTTTGGTTAAACTCATTCAAAAATCAACCTTGAAAACGCCCGTAATATTGAAAGATGGCTTAGAGTACGTTACCAAAGGCTCAAGTTTGCACGTCAAATGTACAGTTACCATTGGAATCGACAATAATTTCGATTTCTACTGGACGACGCCTCGAAATTCGGGTTGAGTCCCGATGGCAAAGAAATTCTTTCGAACAACAGAATAACCGTGGAAAATAAAAATTCATCAACGACTCTGAAAATTCAAAGTGTAGA…	2526	7.8e-123	0.987	3885
not on current assembly	ADAP01031328.1	1 to 1113	ATGACACCCAACGTTGTCTTCCCTCTCATAGTAATAATTACACTGTGCGGTAGGGCATCATTTGCCAAAACCCTTCAGTGCGTGTGCATTAATTACGACGAGTGTAATTACGACTACACCCCAAAGGGACACAGTAGCGACTATCATGAGATGAAAACTTACGAGGACGGCGACAACGTCCGTCATGCCACAACCCGATAGACGTCTGCTGTGATCTGAACAAAGGCAACACTAACACCGACAACTACTACCACAATAACTCCACCACCGCGAAACCGTCCACTAAAAAGTGGTCTTGCGGCTATCGCGGCGGAAAGATCGACGACAGCAGTTGCGGCACCAATGCCAACGCGGAACGCGGCGATTTCCGTGGATGGTCGCGGTCCTGAAAAAAGACTG…	1114	6.98e-98	97.5	1113
serine protease 96	ADAP01039670.1	60 to 1068	AAGCGAAAGGTCCCATACACACACCAGACATGAAGTGTTTGTTGATCTTTGCTATGTGCTGTTTGGCACTAGGTAATAGCTAAAAGCCAACAGTTCTGGTTCCCCATCATCCAGTATTATCCCATTGATGGTAACTTTGATTATCCTTCAATTGTACCAATACAACCAATACTGCCAATGCAACCAATAGTTCCGAGCACTCCAAGATATGCCGATAACGGCGAGTATCCATACCAGGTCGCCATTCAGGTAGACGGAAANGCCCATTGTGGCGGTACTTTGATCAGCAAGAAGCACGTGCTCACAGCTGCTCACTGCACCCACGATTGGATTCAGCAAGGAAAGGATAAAAGAACGATCAAGGTTATCGCCGGCACCAGCGTTCTCGATGGCAGCGGT…	1244	0	98.1	1068
serine protease homolog 29	ADAP01196861.1	12 to 1095	ATATGCAGTGGTTGATTTTTACTTATTCACCTGCTCGTGCAAGTTCATAAAAGCTGTCTATAGTTTGTAATCCATTAGCATGGAGAAATTATTTTTTCTTTTTCTACTTAGTGGTGTATTTTGTTTTCATCTAGGTAATAAGGTGATGATGACGAAGCACCAGAGGATGTGGTATTTGGTGGATGATCCAGATGCAATGAAAAGTGGTATTGTTGGAGGAGACCAAATCGAAATAGATGAAGCGCCTTACACGGGGCTCAAATTCTCGAAAATGGAAAATACATCTGTGGAGCAGTAATTATTTCGGAATATTGGTTACTTACTGCTGCTCATTGTGTATCTAACATTCAAACGCCATCCATTATTACTGGATCTAGTTTTCGACAGAGAGGAGGACAC…	1103	0	96.7	1112
serine protease 33	ADAP01196866.1	1 to 1432	AAAGTATGTTCTGTCACAGCCAAACAATCATGGAGAAAATTTTGTGTTTTATACTGTCACTTNCAATTGTCAATTGTTTTGAATTAGGTAGATAAAGATGATGCATTAAAAAGTGGTATTGTAGGAGGAGAATTTACTGAAATAAACACGGTGCCATACTTGGATGGTGACCACGTTTGTGGTTCGGCGATTCTCTCCGAATATTGGATCGTTACTGCTGCTCATTGTTTAGAAGATGACGGAGAAATGTCATCAGATACTGAAAAATGGACTGTTATTACTGGATCAAGTGTTCGTTCAAAAGGAGGACATCTTCACAGAGTCAAAAAAATCATCGCACACGAAAATTATGATAGTTTAACGGGTGACAACGATATCGCTTTGTTTGAGAGCTCGAAG…	1414	0	95.9	1439
serine protease 97	ADAP01039676.1	1 to 1241	ACAATCGTTGCGGTGGAATTCCTCAGCACTTTGTCGACGACTTTCTGCTACATAAGCACTAGGTTCAATACACATCAGTCATGAGGCTTTTCTTGATCTTAGCTTTGTGCTGCTTCGCACTGGGTAAGCTAAAAGCCAAATCATTGGGTATTATCCTGGAATCGGACAACCAATACAGCCCATACAACCAATACAGCCCATACAACCCATACAACCAGTGCAACCAGTAGGCCAGGGCTATCCTAGATTTGAAGCTTATGCCGGCGAGTATCCATACCAGGTCGCCATTCAGGTAGACGGAAACGCCCATTGTGGCGGTACTTTGATCAGTAAGAAACATGTTCTCACGGCTGCTCACTGCACCCACGATTGGATTATGCAAAGAAGAGACAAGAGAAC…	1249	0	97.7	1244
serine protease 50	ADAP01040708.1	1 to 859	ATTCTCGCTGAGATGTCGTTAAAACTCGTTCTCCTAACCAGCCTCCTGGCAGTCGCCCAAGCGACTCCCTTTCTCGGATTCGACGCCCGGATCACCGGTGGTCAAGCCGCCCGGAAGGCCGAGTTTCCTTACCTGGTCTCTCTGCAGCGGGGAGATCCGCCGAACGTCGGCCACTTCTGCGCCGGTAGCATCATCAAGCCCAAGTGGATCTTGACAGCTGGTCACTGCGTCACGGTTATACCAGCTGGCGGTACTCTGATCATCAAGGCTGGCAAATATCTGATCAAGCAAGTCGAGAAGGACGAGCAGGTCGTCGAGGTCAACCGGACCATCGTGCACGAGAAGTACCCGGGGAAACGTGGCCCCGAACGACATAGCGCTGATAAAGCTCAAGACGGC…	860	2.45e-148	98.1	887
serine protease homolog 42	ADAP01193410.1	1 to 1375	GATTTAGTACGCAAGTGTTGAAAAGTGACGCTGCCGAGAAGGCGGACACGTCGAGTTTTCCCCTGTAGCCATGGCGCAGGTCTGCTGCCTGTTCGGCCTGCTGCTGCTGCTGTTCAGCTTCGAGGCGTCCGATGCTGTCGATGCCAACTGCGACTTTCTGCAGAAGCTCGAGCTCGGCAAGACCTACTTCATAACGAATCCGAACTATCCGAACAACTACACGGCATCTCGCTCTTGCCGCTGGCACGCCACTAGTGACACTCGAGTTAGAATCACCTGCAACGAGTTCAACATCCCAGCTAGTCCGAATTGCGAGGCCGATAGCTTCAATGTGTATACGGATCCCGTGTCGGGCCCGCGTAGATATTGCGGCAGCGGCGACTTCAGCAGGGATTCGAC…	1388	2.05e-102	97.4	1393
serine protease 4	ADAP01058909.1	1 to 1036	ATAACTGTGATTGCTGCGATTCGATTGAGATGCTTTCCCTTCTGACGTTCGTCGCTCTCGTGGCCGCTGCTAACGGCGGATCCGCTCTACAAAAGAAATCAGATCTTTCCAAACGGCCGCATCGTGGGGGGCGAGAACGCAGTGATCGAGACCTACCCCTACCAAATCTCGCTGGAGCTATATGGACGTCACAATTGCGGCGGTTCAATCGTTTCCGAGTATTACATCGTAACTGCAAGCCATTGCGTCACTGGACCGGCAGAAGATCTAACAGTTCGCGCCGGTAGCTCGATCCTGGGCAAGGGTGGTAGCGTACACCTAGTCGACAAGATCGTCCGCCACGAAAAGTACGCATTGAACGAGTCCGGCATCCCTATACACGATGTCGCTGTGCTTCGC…	1037	0	97.7	1053
hypothetical protein	ADAP01013082.1	1 to 1469	GGTTCATTCCTTTCTCGTATTTCCGATTCGCAAGATATCTCGACAGTCCGAGAGGAGACTTTGCCGCTGGACACTTCACTGCTGGCTGAGACCGAGCGGAGCTTGAAGCAACTTGGAGGATCGTCCCTCTGACTGTCTTTTACTTATCGCTTTGCTGATTATTTGGATCGAGTAGCATGAAGGCTGCTTTCTTGGTGCTTTTGGGCCTCGTCGCCGTGGCGACGGCTCAGCGACGACTCGCCCTTCCCGACCCACGAAGCTGCGCCAGCCGTGTGTGCGACACGCTTCGTACAGGGATGCGAGAGGCGTAGCCCACTCGTACTTCTTCAGCTGGGAGCATCAGCCGACGAGGAACCTCGAGGTCGACTGGCTCGACGCCAGGAACATCTGCAGGCGCCA…	1378	5.08e-107	97.6	1469
hexamerin 109	ADAP01011846.1	1 to 2988	ATGCGCTTCAGCATAGTGTTCTTGGCTTTGTTCGCCCTTGCGGCAGCAATCCCCACCACACCGAAACTCCACGCAGGCCTTCTCCAGCGCTGTCATCCAGCGCCCGGACACGAAAGGAGTCATCCTTCCCCCAGCGTACGAAGTCTACCCACACTACTTCTTCGACACCAGGATTATCCAGAAGGTGCAGGACTACATCAACCAGTACGGCTACGAGCATCACGGCGAGGGCGAACAGCACCACGAGCACGTTCACCACATCCACGTCAACTACACCTCTTACCTCCCCTTCGGAGAGAACCAGATCGCCTACTTCACTGAGGACATCGGTCTGAGCGCCTACTACTCCTACGTCCACCTGTCCAGCTACATCTTGCACCACGCCACCACGGACACGTC…	2595	0	98.5	2988
serine protease 10	ADAP01058926.1	3 to 1279	CCAACATGCTGTCGTCCGTTCTAGTTCTCGCTGTCTCAGCCCTAGTGCTTGTTGTTGGCTGACCCGGTGGCTCTGCCGTTAGCTCTGCGTAACCAGCTGAACCCGTTTACACCGCAGGGTCGCATAGTCGGTGGTAAGGATGTGAAGATCGAGGAGGTTCCTTACCAGGTGCTACTCGAGGCTAGAGGTTTTGGTTTCTGCGGTGGAAGTATCATCGCCGAGGACTGGATTCTGACCGCCGGTCACTGCATCGTCTATTCCGACGACTGGGTCAGTGTTCGCGCTGGAACTACGAAGCGTAGCAGTGGTGGAAGTCTTCATAAGGTCGTCAAGTCGATTAGGCATGAGGAGTATGGAGTCAATCGTCATGGGATACCCATTAACGACATCGCTCTGCTC…	1275	0	98.2	1282
serine protease 102	ADAP01066424.1	1 to 1015	AGTCTTCGAAATGACTTTGAAGCTTATCGTACTCGCCTGCCTTTTGGCCGTTGCACACTCACGTGTGTGCTTAATACATGGCATAAAAATCCGTTAATTGGTGTCCGTATTTTGGGCGGCCGTGATGCAAAACCCGGTGAGTTTCCTCATCAGGTTTCCCTCCAATGGGGCTCTGGGGGAAATTTTGAACACTTTTGCGGCGGTAGTATACTGACTGAGCGCTGGATTCTGACGGCGGTACATTGCCTGGAGGCCATAGATCGAATTAATGAAAGCGGTATCAAAGGTTACTTTGTCGTCAAAGCCGGCAAGCAAGACCTCAATCGTGTTGAGGACACAGAACAAACTTCCATCGTAGAAAAGTATTTCAAGAATTGGGATTACACCGGAGTTGGGAGC…	1016	1.98e-149	97.8	1028
serine protease 11	ADAP01058924.1	1 to 920	AAGTGTTCTACAACACAACGGTACAAGCAACATGTTGGGAATAATCGTTCTATGCGTGGCTTTCGTTTTGGCTAGTGGGGGGACCCTATCCCGGCGTCATCCATAGCGAGACCAGCTATGGATCCCTTCTATCCGCAGGGTCGCATAGTTGGCGGTCGAGAGACAACGATTGAAGAACACCCCTGGCAGGTGTCTCTCCAGGTCTTGGGCTTTCACTTTTGCGGTGGAAGCATCATCTCTGAGGATACGATTTTAACAGCTGGTCACTGTACCGTCAGCTATCCAGCTTCGATGATGACAGTTAGACTTGGCAGTTCCAGAACCGACAGAGGAGGTGCCCTGCACGAAGTCCGCAAAATCGTACGCCACGAGAACTACAAAACCAACATCTTGGGTATT…	921	0	97.5	924
serine protease 110	ADAP01060634.1	16 to 2076	CTGAGAGTCAGTAGCCGATGCCGCCGCGGAGCTGCTGCAGCAGCGCGCGTCTTCCAACGAGATCAACGACGAGGACGAGCTGATGCAGACGGCTTTGAATGCGTTCGCCGTCATGAGCAGGCGACGACGATGCGATCATGCAATCCGAGGATGATCGCCGCCGGCGGTTACTGTTCTTACCTTTTCCTCCTGATTCTGGGAATCGCCGCTCTGGCGACGGCTTCTTCCGCAGAAGACACAAAGCCGGAATCTTGACAAGACGCGCGCTTTGGACCACCGATTGCCGCAAGCTCACAAGCATCAGCAGAGACAGAAGTCGGGCAGATTTTCATTGAGAAAGATTCAGCGGCACTAGTCGGATTCACAAGCTGGAGCGACTGGTCGTTGTGCGACAGATAC…	1935	0	98.5	2076
serine protease 115	ADAP01026964.1	1 to 1232	GTCGGCCGATCGCGAGATAAGGCCGTAGATCGAAGCTTTTTACCTTCGCTATTATAGCTTACGCGTGAATTTGGTGGTCGATCGTAACTTTTCTGTGGATCCGTTGAGTCTATAGTTGCTATAATNCGATTTTGGCAGTTTCTCGCCGTCGTCGCTTTCTCGATGGTATCGGGGGCGATGAGTCAGGAACTCGCGCGACATCGTCGACGACGACACCAACAGCACGAGAAACTTTCTCAGTTTCTTAAAGAACAAACCGGTAACACCACCGCCAAGTCCATGCTACTGCAGGCTGCGGTTTGAGAAACGAAGAAAGCCGCATAGTCGGCGGCCAAACGACTCTCGTCAACGAATTCCCCTGGCAGGTCAGACTGTCTTACATGAACAAGTTCTACTGCG…	1238	3.82e-100	99	1255
serine protease 120	ADAP01021134.1	2 to 931	TAGTGAACCGAACGTTCGCATACCGAGTACACAGCATTAGCCTCGAACATGGAGTCTCTTTCCTCGCGCAGATTCGCGCTTACTTTAGGTTTATTCTGTGCTACACTGTGTTTTGCTGCTGTCTCGGCGGGATGACTCGGCGAAGATCGTCGGAGGCACGGCGGCCGAGGACGGCCAGTTTCCTTACCAAGTGTCTCTGAGGCTCAACAACCGACACTTCTGCGGCGGCTCCATTCTCAACAAGCGCTGGATACTGACCGCAGCTCACTGCTTGGCTGGGATTCAACAACACGGCCATATCGGCGGTCGTCGGTACTAATCAACTCGACAAGGGCGGCGATAAGTATCAGTCGAAGCGCATCATTGCCCACCCGATGTACAGCTCGCTGATGATCCGCA…	871	3.32e-74	96.9	988
serine protease 122	ADAP01055135.1	68 to 1079	GTGTGATCGATGTATTGCGTCGAAACAGCTACATCAGTACCCGGGTAATAGGTGGTCACGACGCCAAACCCGGCGAGTTCCCTCACCAGGTGTCCCTGCAATTCGACATCCCGGAAGTCATGCCTTCGACCCACTTCTGCGGTGGTAGCATCCTGAACGAACGCTGGATCCTGACGGCGGTGCATTGTCTGGAGGCCATGGACGAAATAGGTTACTTGGGTCACTTCGTCGTCAAGGCTGGTAAACAGAACATAAGTCGAGTTGAGGAGACCGAGCAAGTGTCCTTCGTTGAGAAGTACTTCAAGCATGAGAATTACACGGGAACCGAAGAAGAACCAGGTACCTCCGACATCGGCCTCATAAAGCTCAAGACACCTCTGAAACTGAACGAGCGAGTGG…	1013	0	97.5	1114
serine protease 100	ADAP01066397.1	1 to 814	ATGAAGCGTTGCGTACTCGTGCTCTCGGTTTTACCAGTGATCTTCGCCGCCTCGATAATTGAAAAAGTTGATCCAGAAGCGCCTTACCAGACGAACTTAGTGATCGCGAGTCTTCTGAACGACGACGCGGAGAATTGTAGTGGTTCTATAATTCACAGGCGTTGGATCCTTACAGCTGCTCATTGTTTGGTGAGCCTGGTTTACCCGAGGTATCTCACTGTCACTGTGGGAACTCGCAAGTTTTCGGGCGATGGAGGAAAGCTTTACGAAGTCGAAACGCACATCACTCACAAGAACTGGGAACCTCAGTCCGACAAACGACATAGCTCTGGTGAGATTGAGGAAGAATATCGTATTCGATGATAACACGCAGGTGATCCGATTGTCCAGGAACGACAC…	822	4.47e-91	97.7	814
serine protease 43	ADAP01067711.1	1 to 884	GCAGTGATTACCGTAGTACAGAATGGAGAAGATCGTTTTCGTATTATTTGGCCTTTTGGCTTTAACACAAGGAGGAACTCCAACGGGCAGAGTAGTAAATGGTGAAGATGCTGAACTTGGTGACCGTCCATTCCAGGTAGGTGTCTCTACAAACCTATGCACACTTTTGTGGAGGATCTATTGTGAGTGAAAATTGGGTCGTTACAGCTGCTCACTGTGTCTACGGGTACATCTGCGTCCGGAGTAAATGTAGTTGTCGGAACAGTTAGCCTTAAAAACCCCCACAAGTCTCACCCAGCTGAAAAAATCATTGTTCATGAAGCTTACGCACCAGCTCAGTCCAACAGAAACGACATTGCTCTGATCAAGGTAGGTCTCTACACCTTTCGAGTTCTCCGA…	894	7.19e-79	98.6	915
serine protease 82	ADAP01054043.1	1 to 1121	AACGCAGTGTCGAAAAAACTGCCGGACAGTTTTTACCTTCGCAACGATATGTGGAAGCAACTGTTGTTTTTAGTGATTCTCACGGTTACGCCCATCAAACGCATAGATGGGGAAATAACCACACCATTATTCCTGATGTGAGTAGTGACGCCACCACTGTTTCTGCTGTGAATAGTGATGATACCACTATTTTTACTGTGAATAGTACACCTGAACAACCGTCGAGGAATTTGACTGGCCGGATAGTCAATGGAACAGCGGCATATTTAGGTCAATTTCCTCAACAGGTAGGTTTCGCTGAGAAGAAGATATTCTCAAGCGCACTTCTGTGGTGGTAATATAATCACGCCAGAATGGATCCTCACTGCTGGGCATTGCATGTTTGCGATAAAAACCGGA…	1132	9.05e-90	98	1139
serine protease 123	ADAP01021140.1	1 to 878	ACATTGTATCTCGGGAATAACGACAAGTAACATTAAAAATAAAGCGCGCATTCAAATAAAATTTGTCACCATGAAGTCAAAGTACTGTCTTACAATTCTATTATGCATTTTTGTGTCAGTCCAAGGAGGTAAAATTATTTCACGCATCATAGGCGGCAATGACGCTCCTGCCGGGAAATATACCTACCAGGCATTTCTAAAAGTCGGAGACAGCTTTCAATGTGGAGCCTCCATCATTGGCAAACGTTACATATTGACTGCAGCTCACTGTGTTTCTGGGTCAAAAAACGAAAGAAATGAAAATCGTAGTAGGCACGATTTCACGACTTGATTATAAGAACGGAGTAGAGTATGGTGTGATTGGGTATGAAACGCATCCAGATTTTCGGGTACCCAAGC…	886	3.9e-77	97.4	911
serine protease 128	ADAP01021139.1	1 to 853	GCTTAGTTCACTTTAATATTGATCAGCAGTAACATGAAGTCTTACGCGATACTCCTGCTAGTTTCGTTGGTAGCTGGTACCCATGGCTGGAGTCACCAGAGTGGTTGGTGGCTCGGATGCACCGGATGGAAAATACAAGTACCAGGCTTACTTGAAAGACAATCAAGGATTTCTCTGTGGAGCTTCGATAATTAGCAAACGATACTTGCTCAGCGCTGCTCATTGCTTCTTAGGGAGTTAATCCAGCTAAAATGAAAGCCGTAGTCGGTACCAACGTATTCATGAACGCTACTGCTGGTGATGAGTATCAAGTAGAATCATTTGTCGTTCACGAAGAGTATAGCAGACCAGGAGGCGATCACGGAGTTAACGACATAGCCGTAGTGCGAGTACGAAAAG…	858	2.58e-78	98.1	869
serine protease 133	ADAP01048908.1	1 to 961	CGGACATCATCAGGATGAGTTTGGCAATCGCAGTCTGTCTGTGCTTCGGCGTTCTGGCCGGTGGTCTGAGCGGAGCAAAGCCCCAGACGCGGATAATCGGTGGCGAGACGGTCAACATCCAGGACTACCCTTACCAGATCTCGATGCGATGGACCTACGGTGTACCGAAACCGATGCACTTCTGTGGCGGTTCGATCGTCAGCCGTTACCACATCGTCACCGCGGCTCACTGCGTCGACAACAAACGCACGCCTGATATGCTCAGGTACATCAAGATCTACACCGGTACCAGCCGATCCGACTCTACCGGAGGTACCGGAAAGGCTCACACCGTCAAGAGTGTGCTCGTGCATCCGGGATACACTGGTGCCAGCACTACGTACCTCAACGACATTGCTA…	966	0	99.4	975
serine protease 135	ADAP01049268.1	1 to 909	CACACTTGCAACAGTACCTACAAGCTTACCAAGAACGCGCTCATAGGGCCTCCAGGATGATCACGAAACTTCTCCCACTCATCTGCCTAATATTCCTGATCTCCATAGAATCAATGGAATGTCGACGCATAGTGGGCGGCAGCGATGGCAGAATAGACCAATTTCCATACCAAGTGTCGATCCGTCATTACAACGAGAGCCACTGCGGCGCAGCGATAATCGACGAATGGCACATTCTCACCGCGGCTCACTGTGTTGGTAGTGTACTCGTTCCACCCTTCGAAGGAGTCAGTGTGCATACCGGTACCGATAGTATTGTAGAGGAAGGACACGTGCACCGGATTGCCAGAGTTGACGCTCATCCTGGATACGACAACTCGCCTGGGCAGAATAACGACA…	911	6.77e-127	94.4	943
serine protease 137	ADAP01005026.1	1 to 844	AGACAGCGAGCATTTTCAATTATGAAAGTTCTCGTAAGCGTACTCCTGCTGTGCTGCGCAGTAGCCATCCATGGCTGCTCCTCGAGTTGTCGGAGGTAGCGATGCCCCCGATGGAAAATACCCTTACCAGGTGTCCCTGCGATCGTACGGCACGCATTTCTGCGGAGGTTCGATCCTGAACAAGCGCTGGATACTGACTGCTGCTCACTGCCTCATATACACACAGCCCGAATCCATCGAAGTCCACGCTGGAACCAACAAGCTATCCGGTGGCAATGGCCAGGTATACCAGATCGATTACGTCACCTATCACAAGGAATTCAGCATGAAGCTCCTGACCCACGACATCGGTCTGATCCGCGTCAACAAGGACATCGTATACAACAAAAAGGTCCAGCC…	845	1.87e-112	98.2	884
serine protease 17	ADAP01058926.1	61 to 869	GGCGAGCCTATTTCTCGCCATGTCAAGCCCAACCCGTTCTTCCCTCAAGGCCGGATCGTCGGTGGCCGGGAGACTAGTATTGAGGAACATCCTTGGCAAGTATCCCTCCAGGCGTATGGATTCCACTTCTGTGGTGGCAGTATCATATCTGAGAGTATCATCTTGACGGCGGGTCACTGCGCCAGTTACTCACCCGATTTGATCACCATTCGAGTGGGCACCTCGATTATGGAATCCGGTGGTTCGGTGCATCAGGTTGCCCAGATCGTGCGACACGAGAAATTCGAGAAAACCAAGAGGGGTATACCCATCAACGACGTCGCAGTCCTCAAGCTGAAGACTCCAATTCAGCTCGGCAAGACCAGTCAACCTGTTCCTTTGTTCGAGAAGGGTGAAGAG…	809	0	98.6	869
serine protease 19	ADAP01169211.1	1 to 1469	GGCAGTCAAACTCCAGCTCAGACGCAAAGTGGAGAGAAAGTTTAAACACTGTAACGTCACATCCAAATTGGAAACTTTTGAATTTTGATCAATGCGGATTATCGTATGCCGATCGTATCATTGGCGGTAAAAATGCGTCCATGGGATCCTACCCGTGGATCGCTAGGATTGGATATGTAAAAAAGGATGTACCGGAAGATGAAAGGGAAGTTACGTTTCGCTGCGGTGGTTCAGTCATCAGTGAATACTACATCATAACTGCTGCCCACTGCGTTACGAATTTATCTAACAACACGCTTGTTTCGAAGATTCGGCTAGGCGAGCACAATACGGATACAAATCCCGATTGTGAGAACTCGTTTTGCAACGATCCTTACGAGGAATTCGAACCAGCCAAAA…	1476	0	99	1481
serine protease 38	ADAP01069373.1	1 to 1412	GAGGGCCGCGAGAGATCTCTCGACGCGCGCGCGCGCGAGATGACGCCGAGACGACGAGGACGACGGGCCGCGGGATAGTACATCGCTTGAGGCCTCCGGAACTCTCTTCTCCGCCGCGTCTCGTCGCAGTTTTCTGAGCAAACCATGCGGACACGAGTGGTGCAGTTGTTGTGTCTGCCGCTGCTGCTGNNNNNCGGGAATTGCAGTGAGAAAAGTGCTGCTGCTACTCCTGCGGAATTCCGGAGGACGAGTAACCGCACGGGCCGGATATTCTTCGACGATCTGTTCGGCATCGACGTCGACATCCCGGGCCTGAGCGGCATCACCAGCGGTATCGGCGGCGGCAGCGGGGGAGGAGGCGACAGCGGCAACGCCATCGGCACCGACGAGAAGATACGG…	1424	2.69e-105	98.1	1429
serine protease 47	ADAP01034152.1	8 to 1057	TTATTATTATTGAGCAACCATGGCTTCGCTTATTATTCTTAGTTGCATCTTGGCTCTCACCAATGCCAACCTTCCAAATTTCGTGCAAAGTCAACCATTGGCGGATCTACTTAAAATAAATCGAGTCATCGGAGGAAAGAATTGCGCGAAAGGCGAATTTCCTCATCAAGTAAGTTTGCAGTTCGGCTATCCACCTCTTGTTTCTTTTACCCACATATGCGGTGGATCCATCATTGGCGAAAGATGGGTTTTAACTGCGGGACACTGCGTACACGATCTGCCTTCTTCCGGTCAATTAATTATCAAGGCTGGGAAAAACTCTATTAAATCCAAAGAAGCAACAGAGCAAACTGCCTATGCTGCAAGAATGTACATGCATCCGCAATATCAAGGGAGGTG…	1054	0	99.4	1072
serine protease 52	ADAP01034156.1	1 to 1199	CTACATTCGACGATGGCTTTCAAACTAATCGTCCTCATCTGCCTGCTGGCACTTGCCCATTCCGGCCCACCTCGGGGTGAGGACACCCTTTTTCGGCAGTCGTATCGTAGGTGGTGAGGACGCAAACGTCGGTCAGTTTCCGCATCAAGTGTCCTTACAATGGGGAGTTCCACCGATGCTTGCTCTAAGTCACTTCTGTGGTGGTTCCATTATCGCCGAAGACTGGATCCTGACAGCTGGACACTGCGTGAAAGCTGTCTCCAACTACGGAACTTTTGCTATTAAGGCTGGAAAACACAACATCAACAAGAAGGAGGCTAACGAGCAGATGTCTGAGGTTGAAAAAAGTTTCATTCACGAAAAGTACCTGAAGCGTAGGACCATTCGATATTGCCCTTC…	1123	2.87e-108	98.4	1199
serine protease 64	ADAP01081809.1	1 to 897	GCTTTTCGTTCGCGCTCTTCAACATGAAGCTCTTGTGCCTTAGTCTTACGCTCCTAATTGCAGGCGCGAACTGCTTCTATGTCGGACAATACCGGTCGCGAGAAGGATAAGATCGTCGGAGGTGACTATGTTCCGATCACGGAAGCGCCGTACCAAGAGACACGTATGGCATGTCTATCCTTACTGGATCTACGTACAGATCTAAAGGAGGTCAAAAGCACCAAATTGAGAAAGTCATTGTTCACCGCGGATACGATGAGTACACCAACGATAACGACATCAGTTTGATCAAGAGTTGGTTAAACCAATCACGTTTAACGAAAGACAGAAGGCTGTCCCACTCGCCAGGGTAGCCCCGAAAACTGGTGACAAAATGATCGTCTCCGGATATGGAAAGGA…	816	0	98.6	916
serine protease 48	ADAP01034153.1	1 to 858	ATGCTGTCTTTGAAACTCATCGTTCTTAGCTGCCTGGCAGGACTTGCCTGTGCCGCCTACCGTCCATTGTTTGGCCAGGCCAAATCTCTTGCGGATCTCCTCAAGTTCAATCGCATTATAGGCGGTCAAGATGCCCTAAAAGGTGAATTTCCGCATCAGGTCAGTCTGCAATGGGGCTATCCCCCCTTTGTTGCCTATAGTCACTTGTGCGGTGGTTCCATCATCGATGAGAGCTGGATCTTGACTGCTGCCCACTGCGTGAACACTTTGCCAAGGTCTGGGGAATTCGTAGTCAGAGCAGGCAAGCACTTCATCAAGAGCAACGAAGCCACCGAGCAAATTTCGCTGACCACAGAAGTTTTCATTCATAAAAATTATCGGTGAGGTTTCACCGTTCGA…	957	3.42e-158	98.3	858
serine protease 49	ADAP01034155.1	1 to 1058	ATGGCTTTCAAATTCGTCCTCCTCAGCTGCCTTTTGGCTCTCGCCAACGCTGGTGGTCCCTTCCTCTCGGTAAGGACCCCAGCCCTCACCCCAAGACTGGGCAATGGCCTCGCTCCACTGGAGGCCCGTATCGTCGGTGGCGACGAGGCTGAGGCCGGCGAATTCCCTCACCAGGTCTCGCTCCAATTTGGCGCCTCGCTCCAAAGCGTCACTCACTTCTGCGGAGGCACCATCATCCACCCACAGTTCATCCTGACCGCTGGACACTGTGTCAATGCTGTCCCCAACTACGGCACATTCGCTGTCAAAGCTGGCAAGCACAACCTCAAGAAGATCGAGGATAGCGAACAGACCGTCGAGGTCAAGAGCACCTACGTCCACGAACTCTACCCTGGGTGA…	1074	2.95e-159	98.1	1058
serine protease 7	ADAP01058913.1	1 to 956	TAGAAGGTGCTCGGATACGGTGCGATCAATATGTTCCTTTTTTTACTGATTCTCGGCGCAGTAGCTGCGGCCAATGGCTGGTCCAGTCTCCACCAGGCGTCCAATCTTCCCGAATGGTCGCATCGTGGGCGGCGAGGATGCTGTGATCGAGACCTTCCCATACCAGGTATCACTTCAAGTCGTGGGCAGCCACATGTGCGGTGCATCTATCATCTCCGCTAACTGGATCATCACTGCTGGTCATTGCGTCGACTTCCCAGCCAAATACATGACGATCCGTGCTGGTAGCAGTTTCAATCACAAAGGTGGTACTATTCACAAAGTCAAGAAGGTCATCCGCCACGAGAAGTACTACACTAATGAGTACGGCGTACCTTTCTACGACATCGCCGTAATCAG…	955	0	96.6	960
serine protease 72	ADAP01100668.1	1 to 1213	GCAGTTTTGTTTTGCACTACATCTTGACATCATGCTGAAGTCCGGTTTGATTTTGTTAAGTTTATTTGCCGCCATTCAAGGAGGCCGGGTAATCGAAAATGATAACACCCGTATTGTGAATGGAGAAAATGTCAGCCTTGGCGAAATCCCTTATCAGGTAGGTATCTTTACAACGAAAAGTAAATAACTTTCACTTCTGTGGTGGATCTGTTCTGAATAAAAACTACATCATCACAGCAGCTCATTGTGTTTCCGGGTACTAATCCCGAAACTATCCAAATCATTGTCGGCACTCTCAACTTAGATGACCCACAAGCAGTTTACTTTGCATCAAAAATAACCGTGCACGAAGCTTATTCGCCTTCCAATTCATACAAAAACGACATTGCTTTGATCAAG…	1170	0	97.5	1257
serine protease 76	ADAP01060015.1	1 to 1262	ATCAGTAGCTTTTCTTGTTCCTGCTGCTACTAGAGTAAAAAATTTTCAAGATACAAAAATGGGCGTTAAATTGAAAGCTAACAACAGCGTCTTATTGTTTTGTGCGATTTCCGTTTTGTCGTTTCAGCTAGTATTCGCACAAGAGACGAATCTCCCAAAAACACGACTTCGAGAGCTGGGCTCTGTTTATCACCCTCTGGATCGCCGGGCCAATGCATCAGATTCAACTACTGCAAACCTCTTCTGGACTTTTTCAACCAAAATCCAGAATTCGCCGAACGGGTCATATACAGTTATCTCTGCCCAGGAGCTGTCCCCTAAGCACCAATCAGATCCAGTCTCCTAAACCAACCGATACGACATCAGGAAGGTTCAACCTCTGACACCACCTCAGTGCGG…	1216	1.69e-106	97.3	1296
serine protease 9	ADAP01058923.1	1 to 1361	GGCGTATCATGGATTAAACACTAGGCCGATTGATAGTTTCGCGTGTATCTCTGGAAACTAGCGATTGTAGCTTCGCTGAGATATTGGAGGAAAAAGTATATTATACAAGTGGTGTATGTAAAGGTCTGTTGATAAATTGATAACGGTATCGAAGTTGTACAATGGAGAGAAAATTTTGAGAAAAATGATGGGACTTTCTTCCGAGAAATGCAAGTAAAAATTAGCTGTGTATAAACACCGGTGGGAAGTAAGCAGCTCGCAGTGTTGATCGCAGTAAACCAGAAATTAATTCAACTAAATGTGACATTGTTTTATTCAAGAAGATGCTTCAATTGCTAATCCTGTCTTTTGTTTTTCTCAGGGTTGAAAGTGTCCTGGATTCTATAATGTGACGTTATC…	1358	0	97.6	1368
serine protease 93	ADAP01087673.1	1 to 1057	GCGATTCTCCAGTGCAACAGTCATGAAGGTACTTGTATCTGTGTTACTGCTGTCTTTGGCAGCTGGTACAACCGGCATTCGAAAGAATCGTCAGTGGCCAAGATGCTCCCGATGGCAAGTTTCCATACCAGGTAGCGTTGAAATACTTTGGCTTATACTTTTGCGGTGGATCCATCATCGATAAACGCTGGATCTTGACTGCTGCCCACTGTCTTCGAAATCGATCGCCCGAATTCATCAAGGTCTACGCCGGTTCTAACAAACTCACGGACGAAAAGGCTCAATTTTATCAGGCGGAGTACCTGACCTATCATGAAAATTTCACGATGAAGTACTTGGACAATGACATCGGTTTAATTCGTGTCATCGAGGATATCGACTTCAACGAGCATGTACAGC…	1081	0	100	1074
serine protease homolog 90	ADAP01094093.1	1 to 1597	ATTCCTAAGCGTGAGCTCGGACTAGAACGACCAGTACAACAGTATATAGTTGTATACAAGTGAAACTTCGTTACCTAAAGCAACTCTTGTAAAATTGACGAGAGCTATACACAGTGACAAAAATATGCAGCTAGCACTAAAATTGCTTTTTCTGACGGCGGTAATTAACTGTCACACAAAGGCAGTCCAGGAAATTGTTATCAATGCTATCGGACCAGCAACAACAGCCTGCGAGTGCGTATTATTTTTACACTGCGAAAACGAAAAGAAAGTAATCAATAAATCAATATTCGATCTGGTACTCTGACGAATATTAGAAACAGTCCGAGTCAACGGAGCGAGCAACACCGTGTGCGACAATATTCTGAAGGTCTGCTGCGAGCTGTCGAACTTACAGTT…	1599	0	98	1597
serine protease homolog 103	ADAP01066426.1	1 to 944	ACTTGCATTCAGATCTCAGCATGTCGAACATCTTGCAGTTTGGAGCGGCGCTTCTGTTGCTTCGGGGTGTCTAGTGTGTTAGGTGACAGCATCGACACCTACGTAACTGGTGGTGAAGATGCTTACCCTGGCCAGTTTCCTTACCAGATATCTATCGAGTACAAACTAACTCCGATAGTAGGCAAGTACAGACATGTCTGTGGTGGCGCTATCATCGACCAGAACTGGGTGGTCACCTCCGCCAAGTGCATAACTCTCATACCCGTCATTGGCTATATTCAGGTCAAGGCTGGCAAGCATGAACTGCAGTCAGATAGTGAGTACGTGCAGAAGTCTGATGTAGCGGTCAAGCTCGTGCACAAAGACTACAGAATAAACCTCATTAACCCGATCAAATCC…	946	4.93e-161	97	966
serine protease homolog 126	ADAP01021130.1	94 to 845	TTCAGCCCTGAGCATAAGCAGCAGGATAGTAGGCGGCGAGACGGCTCCGGAGCACGCCTACCCCTACCAGGCGTCGATCCGTATCGGTGCCGACCACAAGTGCAGCGGTTCCTTACTGAACAACCATTGGATCCTCACGTCGGCCCACTGCCTCGTCAAGTACGACCCGTCGAGCTTCATCATCGTCCTCGGCAGCAACAGCCTCATCTCCGGCGGTTTCGCCTTCTGCGCTCGCGAAATGCACCTGCATCCGAACTACGTGCAGAGCGAGCTTCACGACGACATCGCGTTGCTCAAGCTGTGCAAACCGGCGACTTTCGGCGACAAGGTTCAGCCCGTCCAGTTGCCGAGCGAGGATGCGTGGGACGAGGAGAATCTCACGGCTGTTCTGACCGGTTG…	757	0	96.1	846
hypothetical protein	ADAP01247917.1	1 to 1801	GTTATCAAGCAATGAAATCTTCAACACATAATGGACTATGAAATCCTTTACGAATGATTACTTGGAGCTTAAGTTTTTAAGGAATATGGAGTTAGATTTTTCTTTTTCAGAAAATAGTTTTACATCAGATTTTGAGATTTTAGAATCTACTTATGAAGAATATTTTAGTTCATCTGATTTGTTTGATGCAAGCCGATTTGAATTAATGAATGTACCAAAAAGGCTGGTTTCTGAAGATATTACGGCACAATGCAAACGACTAATTCGTCAATACAATGTTATTCTAAAAAAAGTTTTATTGCTTATTCTTGATAAACAAGTAAAATTTCAAGAACAGTTTAATAGAGTAATAAAAATTCAAGAGAAACTAAATAATGTTCTGAAAATTTGTAAATCTTG…	1425	0	98.4	1807
serine/threonine-protein kinase TAO1-like	ADAP01080413.1	1 to 8302	AACAAGGACAGAGCCATCGCGTTAACAACTCGACTCGCTCCGTCTCTCTCTGTCTCTCGCATCTGAGTATCTGACAGCACACGCAGTGCTCCGGACGAAGACGGAACTAAGTACGACAGCAGGCAGCGCGCTGCGGGGGGGAGCGAGACAGTAGACAGAGCAGCACAACCCACATATCGCAGGCTATGGAAACGGAGAAAGAGACCGTCGAGGCAGCAGCAGCAGCAGCATCGTCGTCGTCCAGCAGCAGCACACATTGAATACATGCGCTCGTCTCTGTCTCTCTTCCGCGCAGCAGCAGCAGCGGCAGCGGAGAGCCTCCTCGGTAGTTCCATCGTCGCGTTCAGTGCCAGGCTAGTGTGTGCGTGAGTGCCGTATAAGCGAGTGCGTCGGCCGAGC…	7956	0	98.7	8302
hypothetical protein	ADAP01175371.1	1 to 394	ATGCTGCAGAGCAGCGGTGGCAACGGCGACTGCGAGTGTGTGCCTTACTACCAGTGCCAGAACGACCGTGCGACAACTACCTCGACGTCTGCTGTGCTGCACCTGACGTGGTCCGCGACAAGATCACCCCCCGGCCGACTGTGCGCAAAGGCTGCGGTCAGCGCAACCCCGAGGGTGTAGGCTTCCGCATCACTGGTGCCAAGGACAACGAGGCCCAATTCGGCGAGTTCCCCTGGATGGTCGCGATCCTCAAGGAAGAGGCCGTCGGTGGAAAGCCCGAGAAACTCAACGTCTACCAGTGCGGTGGTGCCCTCATCCACCCCAGGGTCGTTCTTACCGCTGGACACT	348	5.12e-96	88.1	408
serine protease 2	ADAP01058909.1	13 to 672	ATATCCGGTGATTCCTCCGCCGACATCCGGAACCATCCGTACCAGGTCAGCGTCAACGCTTACGGCAAGTATACCGGTGCAGTGATGCGATAATCAGCTGTGACTGGGTCCTCACAAGCTGGCACGTCGCAACTTCAGAACGGCGGCACCGTCCACTCGATCGCCGAGGTCATCGATCACGATCACTACACCTGCAACTGGCCAGGTTCAACGACGTGGCGCTGCTTAAGCTCACGGAACCGTTAGAATTCGATGAAAACACTGAGCCGATCGAGTTGGTCGACGCCAAGGTCTCGATTACCGAGGGCTCTACCGGTGTCATCAGCGGTTGGGGTACTAAGTTCGATGGCTCGGAGCTTCCTCGGCTGGAAGAGCTGTAACCACGGACATAATGTCTCT…	661	1.25e-116	94.5	672
serine protease 5	ADAP01058909.1	1 to 792	ATGTTTTTCTCTCTTGTGATGATCAATTTAATAGTCACAGCTAATACGGACAATCTCTTTTCACACGGTCGAATTGTGGGTGGTGAGGACGCAACGATCGAGACCTATCCAAATCAAATCTCCATTCAAGAATATGGTTCTCACATATGCGGAGGGTCTATCATATCCACCTACTGGGTGCTAACCGCTGGTCACTGCGTCAAAAGTGATCCTTTGAAACTTAAATATTCGAGCAGGTACATCAATTCGTGACAAAAACGGCACTATTCATAAAGTCGATAATATCATCCGCCATCAAAACTACTTTGAAAATAGTTACGGGGTGCCCTCTAATGACATAGCTTTACTTAAGCTAAAGGAACCCTTCGTGTACGATAAGACCCATCAGCCCATCAAATT…	793	0	97.6	798
serine protease 6	ADAP01058918.1	1 to 977	ACGAGTTCAGCTGTGAATCGATCAAGATGCTTTCCTTCCTGGTGATTGTCGCTTTGGTGGCTGCCGCTACTGGCGGAGCCAATGTTCCCACATGGCCGCATTGTCGGTGGAGAGAACGCCGTGATCGAAACCTACCCCTACCAGATCTCCCTCCAAGTCTACGGCAGCCACCCCTGACATGACTGTTCGCGCTGGCTCTTCCATCCGCGGCCAGGGTGGCAGTGTTCACCAGGTCTACAAGGTCGTTCGTGTACCCCTCAATGATGTCGCTGTTCTCCATGTCAAGGAGCCGTTCAATTTCGATGATACCCGTCAGCCCATTAACCTCTTCGAGCTCGAAGAAGAGGCAGTTCCCGGAAAGAAGTCCATTATCACTGGCTGGGGTAACACTGGAAAGGG…	1079	1.63e-120	98.5	977
not on current assembly	ADAP01058924.1	1 to 804	ATGGTTCGACTCATTGTCGCAGCGTTCATTTTTTGCTTGGCTGCCGGGGACATGAAAATGTTCATCCGCCAAAGTCCATCATAGGCATCAACCCTTTCACCCCTCAGGGTCGCATTGTCGGAGGTCGGGAGACTAGCATCGAGGAGCACCCTTGGCAGGTATCTCTTCAGTTTCTTGGGTTCCACTTCTGCGGTGGAAGTATCATCTCTCAAGATACAATCCTTACTGCCGGTCACTGTACGGTCAGCTATCCAGCCTCAATGATGTCCGTGAGGGTTGGAAGTTCCAGAACTGCCGACGGTGGAGCTCTTCATGATATCCACGAGATTATACGCCACGAGAACTTTAAAACCAACATCTATGGTATTCCGGAGAACGATGTGGCTTTGCTCAAGCTGA…	806	0	98.2	804
pyrexia	ADAP01161866.1	1 to 3100	TTTAAGTATACACGCAAAGCGGCCGCGCTCGCTCGAGGGAGAGAGCGAGGGATATAATTTTAGAGTATTAAGAAGCGAAGGATGAAAAGAGAGGCTGCGCCTGATACTTGTTACAGAGCCGCGTAAACTAGCGCGCGCGCGCNNNNAGAGCATGAGTAAATACCGTTGACCGCATTCGTTTTCGCGCGCTCATCCGCCGCGTGCCGCCGCCGGTGACTCGGCGGGCTGATTGTTTCCCCAGCTCGTTTCTTTCCCGTTCACTGCAGTACACTGTCCCCGTCATGTCGAGCAGCAGAGGCAAGTCCGGCTTCCTCGACAAGCTCGCGGGCCGGAGCAAGTCCGGCGGCAGGGCCGGCAATGACGAGACCAAGGACCATCCGCCGTCGATCTTCATCGATT…	3118	0	97.7	3100
hemolymph lipopolysaccharide-binding protein	ADAP01051056.1	3 to 985	CAGTTGGAAGCGAGATCGCGAGGAGGAAAGAAGGAGCATGTCTGCGCGTCTGCTGGCTTAGTGAAGATTACGAGAGTACTTCTATCACATCTACAAGTAGTCCACGCAAAATTGAAAATCATGTGGCTAGAGTCTCTCGTGATCGCGACGCTCCTGATGAGCGGTCAAATCCCGTCATCGGCCTGCAATGAATTAAACCTTCATTTGTGCACGAATAATGAAACGGTCGCCGTGCAGGTTCTGACGAAAACCGAGATAACAGGGACAAGGACAACATGTCAGTGTCAAGCCGGCCCGGTGGAGAGCCCAGTGATGAAAGAGGATTTCGTCCACACCCCCGGGATCGGCTCGCATAAGCTACACACCAAGGCCGCGTCCTGGAACGAGGCAAGGAAAATC…	981	0	96.8	985
protein NPC2 homolog	ADAP01072786.1	1 to 1430	ATTTGCGCAGTGTGCAACGTTTCCCTGGATATTGTCATATTCAATCGTGCATACGATTAGTTTTCGACCGTCTTCCAAAAGCGCAGAGTCGTTGTGCAATTTCACTTTCTCTGCGGAACAATACTTGTTTTCGCCGTTTAAAAGTTTTGAAATTTAGTGTGGGAACGCAAGAGGCGTCGTAACGGTCGTTTTGACAACCGTGTGTAACTTGAACGCTCTCCTCGCAGCACGTCTCATCTGCAGCTATACTCACAAATGCAGCAAGTGACCCAGAATAAAGCCGGAAATCGTCGTTGACATCAGCCGAAATCCCAATAAGCCAGAGCTCGATCGAGAGATTTATTTACGCCGCGACGACGCGTGGCGGAGAAATTTTTTCTCTCAGCGAGCGCCGGCGAT…	1455	0	98.4	1435
hexamerin 79	ADAP01106692.1	1 to 2153	ATGACGTCTCATCGCGGCGTTCTCGCAACAAGCCTCTTTGCAATAACAATAACAATAGTAGCAGGGCTTGTTCGAGCCTCGGAGATACCTTCGGCCGAGGCCGATTTTTTGCGGAAACAGGAGGTGGTGTTCCAGCTGCTGTGGAGCAGCAGAGAAGCTCCGAAGAATCATCCCGAGGTTTTCGAACGGCTCAGGAACTACAAGCTTGAAGACGTCGGTGCCGCTTGCGAGAATCATGGTGTCGGTGACGAGTACGTGATAGAAGCGAACGACACAAGCCACACCGAGTCCACGGATTCCCAACTGAGCTACTTTCGGGGTGACGTCGCTCTCAACCAGTTCTACTTCCAACTGCACAACCAGCTGCCCTTCTGGCTGAGCTGCGAGGAGAAGAATTGT…	1435	0	97.8	2153
serine protease 24	ADAP01187974.1	15 to 2126	TTCAGTTTTACAAGGGACGCCGAATCACGCTGAAGTTATCAAAGGGGAAGCTCCTCCTTTTATCTGCATCGATGGAAGCGAGATATCACTGACAAACGTGTGCGACGGTCTGCCTCACTGCGCGGATTCTTCGGACGAGACGACTAAACTGTGTCACCATGTCGTGTGTGTCCGGTCGCAACATTCAGATGTGCATACGGAGCGTGCATTGCCCGCAGTGGACGATGCAACGGATTCGTGGATTGTGTGGATGGAAGTGACGAATTGTATTGTGACGATGATTCGGATTGCAGGGATCAAAAGTTTCGCTGTCCCACGTCGTCGGAGTGCATTTCGTCCGCTCATGTTTGCGATGGGGGATCCAGGATTGCGCGGACGGAGGTGACGAGAACGCGGAAA…	2134	7.47e-129	97.4	2126
serine protease 25	ADAP01125544.1	1 to 755	ATGATCCAGCTTTCATCTTTAGTGCTGATCGTGGCTTTGGCTCTGGAGCCAATGCAGGAGTTACGGATAAATTGGTAGGCGCGAAAATCGCGGACATAGGTGAATTTCCATATCAGGTCTCCTTGCGTCTCAGTAGTAGTCACTTTTGTGGAGGTTCTTTGATTACCAAGAAACACGTTCTGACAGCTGCTCACTGTGTTGCCGCCGTAAAAAGTAGCTTGAGCAGATTGTCTGCCGTCGTTGGCACCAATAGTCTGTACAGTGGTGGATCCACTTACAAAGTCAAAGCTCTATCTTCGCATCCAAACTATGTGAATAAAGTGACCCCTGACTGGTTGTACGATATTGGAGTGGTCACCCTTGCTTCTGAAGTTACACTGTCAAGTCGGGTGGCCTTAG…	754	0	98.7	765
serine protease 26	ADAP01125546.1	44 to 765	TAGGAGCCAATGCAGGAGTTACGGATAAATTGGTCGGCGCCAAAAACGCCGACATTGCTGAATTCCCATACCAAGTGTCCCTGCGTTTAGGAAGAAAACACTTTTGTGGAGGTGCACTGATCACCAAGAAGCACGTACTGACAGCAGCTCACTGTGTCGCCGCCGTCAAGAGCACTGGCTTGAGCAGGTTGTCTGCCGTTGTCGGTACCAACAGTGTGTCCAGTGGTGGATCGACATACAGAATCAAAGCTCTGTCTTCGCATCCGAACTACGTCAGCAAGCCAACTCCTGACTGGATGTACGACATCGGTGTGATCACTCTTACTTCTGAAGTCAAACTGTCGAGTCGTGTGGCTTTAGTCAAGCTTCCCACGAAAGACGTCACTATCGGTGACGAAG…	722	0	98.5	765
copper chaperone for superoxide dismutase-like	ADAP01051146.1	14 to 963	AGATCGAGTTTGACGTGCAGATGACATGTCAGAAATGCGTTAATGCCGTGGAGAGTGCACTGTCGAAAGTGGAGGGGGTAAATAGTTATCAGATATCTTTGGAACAAGGATCAGTCGTTGTCGAAACAAACTTACCTCATTCGAAGATACAAGAGATTATTGAGACTAGCGGGAGAAAGGCTGTACTTAAGGGTTATGGAGAGAGTTTGATATTAGTGCTGTATCAATGCTGGGAGGCAATTCGGGATACAGTTTTGGTGACTTAATCAGAGGAGTAGTAAGATTTGTCCAGACAAAAAATGGATGTATAGTAGATGGTACAATCGATGGATTAAGTACTGGCCCTCATGGCCTACATGTGCATGAATGTGGAGATATATCAAAAGGCTGTGAAAGAGT…	957	1.24e-95	98.9	963
MD-2-related lipid-recognition protein-like	ADAP01136022.1	1 to 554	CAAGTACGCCAAAAATGTGTACGATTCATGAAGTTCGCGTGCTCCCATGTAAAGAAGCAGTTCAAGGAAAAGCATGTAATTTAAAAAAAGGAGAAGATGCTAAAATCAGCTTCGACTTTACCCCAACCAGAATTTGATGCTTCGAAAGTTGAATCGCGAGCTTACTGGCCAAATCAGCTTGTTGATTTGCCATTGATGGGCATGGAATCCGATGCTTGTAAGGAAGGAACAACATGTCCTTTAGCAAAAGATACAAAATATACTTACAATATTAATCTGCCTATCTCAAAAAAATTCCCAACAGGCCGTTTGACGTCAAATGGAAACTATGGAATACTGAAAAGGAAGACGAATTATGCTGTTTTCTATTTCAAATTAATTTATTAAAGTAAAAATGTT…	556	2.35e-88	97.6	554
serine protease 31	ADAP01196862.1	1 to 957	ATGTTTAAGTTAAGCTGTAGCACTGTTCAAATAAGTTTACATGTCCTACTATTTTTTGTTGGTATAAATTGCAACACTACAGAGATGGCAAGAATCCAGAAGAATTGGCATTTGACGGATAATGGTCAAGTTTCAAAAGATGGAATATCTGGAGGTACATTTGTTACTATAAGAACTGTACCATACTTGGAGATGCCGGGGAACTTGAAATTCGCACTGGATCAAGTATACGGAACAAAGGAGGAAAACTTTATCCAGTGGCTGAATATATTGTTCATAAAAATTATAAAAAAGTGGCCTTCGATAATGACATTGCTTTAATTAAGGTAGGTTAATAAAAGTATTGAATTCGACGAATTACAACAGGTTATTCGAATTTCCAACCGAGAACCAAAAACT…	762	2.35e-152	97.3	957
protein NPC2 homolog	ADAP01072780.1	17 524	GATTCATCATCTGCGCGTCCCTGGTGGTTCTTTCAAGTCAGTCGACTCCGGTCGAAAAATGCAAGGATAGTCCTAATAGTCCTAAGGACGTCAGAATTGACGGGTGCACCAAAACCCCGTGCTCGCTCGTCAGAGGCACCACCGTTACCGCCGAATGGGATTTCTCCATCCTCGAAGATACCAGGGCCCTGAAACCCCGCGTCCGTGCCACCGTTTTGGGCATGAACGTCAACTACCCGTTCCCCCAGAAGGACGCCTGCAGCACCCTNACCAACGCCAAGTGTCCCTTGGAAGCCGGCGAGGACGTCACCTACCAGCTGAGCATGCCTATTAGCAAGTTCTACCCAAAAATTTCACTCACCATCGAGTTTGCTTTCCTCGACGACAAGGACAATGTGG…	511	1.01e-171	97.4	524
high-affinity choline transporter 1-like	ADAP01057663.1	1 to 2439	ATGGGGCTGTACGTGCCAGGAGCAGCCGCACTGGCCGGGCTCTATGGGACGGTCCTCGCAGTGGGCATATGGGCCGCCACGACGAGGCGTAGGAGGCCAGTCGGAGGAGGCGGCGGAGGAGGAGGAGCTGCGGGACAGCAGAGCTACATGATACTGGCCAATCGTAACGTTGGACTCGTGCTCGGCATCTTCTCGCTCGTAGAGCAACCTGCGTCGGCGACACCTTCGTCAATGGGACCGCAGACGCGATGTACCGCAAGGGCCTGGCCTGGTGCCAGGTGCCCATCGGGTACGGCCTCAGCCTCCTCTTCGGGGCGCGCTGCTGTTCGCCAAACCGATGAGGAAGGCCGAGTACGTGACGATGCTCGACCCGTTCCAGCAGCACTACGGGGCCCGAGT…	2461	0	98.7	2439
serine protease 34	ADAP01059096.1	1 to 914	ATGAGGCAACTCTTATTTAATATTTTACTTCTTTGCGTCTTGAATGCAGTATGGGGGGACAACCTCGAATAAGAAACGGCCAAAATGCAAAACTGGGCCAATTTCCTTATCAAGCAATGCTGTTGTCAAACAATAATAACCTATGCGGTGGATCGATCATTCATAAACGTTGGATTCTCACAGCAGCTCACTGCATAAAGAAGGACTCCGAATGTCGACCAATATAAGATTGCCATCGGTGGCGTTAAAAGTAATACAAAAGATAGTACTAAATATACAGTAGAAGCCATCGTAAGGCATGAAGAATTTAGTGACAGCTTCTACAATGGCCTTTATGACATTGCACTTATACGACTGAAAAGTGACATTCCATTCAATAAATATGTGAGCCCAATAAAG…	919	1.96e-134	98.1	914
serine protease 35	ADAP01059097.1	1 to 904	CTGACACTATGAAGGAACTGTTCAGAAGTATTATAATTTTTTGCACCGTACAGGCAGGATGGGGGGGCTTACGATGTACAAAGGCACGGAAGCCTATTTAGGCCAATTTCCTTATCAAGCAATGTTGCTGCTCAACGATCAAGAACTTGTCTGTGGTGGATCGATCATTCACAAACGTTGGATTCTTACAGCTGGTCATTGCAAAGTGTCAAATACATATAATGAACAGTACACCGTTGCTATAGGCGGTATTAAGGCTAGTGCAATAGATGCTGTAAGGTACCCCATCGAGGCCTTCATAGTGCACAGCCAGTTTTCAGGAGTACACCTCTATTATGACATCGCTCTTATTCGTTTGAGGTATGATATTCAATTCAGTAAAATTGTAGAACCAATAAA…	902	1.66e-72	98.6	910
ecdysteriod-regulated 16 kDa protein-like	ADAP01099216.1	4 to 953	AGAAAGAAAGAGAGAAGTCTACCTAGCACACGTATCGAGCGCGCGATCCCCACCTGGTAGCTAGCGAGTCCCGCTCGGTTTTCGTATTATATACAGCGGCGTGTAGCGCTCGGCCGATCGCCAGTCAGTCGTGAGCCGAACTCGAGACCGCTACTGCCTGCACACAAGCACCTAGTCAGCAGCTATATACTTTCACCCAGAAATCATCGAGCGATAAACATGACGAAGACGACGCTGATTCTCATCGCCGTAGCTGGCCTCATCGCCCTGACCGCCGCCACTCGCGTCAACGAATGCGGCAGTGGGGCAAAGCTCTGCCGGACACGACGCAAGTCCAGATCACCAACTGCGATGCGCCGCCGTGCAAGTTGAAGAGGCGCACGAAGGTCGCCATCGAGC…	954	2.08e-156	97.4	954
ankyrin-1-like	ADAP01106887.1	557 to 3060	ATCTGGAGCATCAATAAATGATCCTGTTGTTTTGACTTCACCATTTTGGCCTAGTTACACACCTCTGCATTTTGCAGTGGAATATGAGCGCACAGACATTGTAGAGTTACTCTTGCAATATGGTGCAGACATAGGAGCAACTGACTCAAAAGGCTTGACACCACTTCACCTGGCTGTAGAAATAAATAATATAGGTATCATTGACTTAATTTTAGTAGCACACGCGAATTTCCATAAAAATATCAACCCCAAAGATCACAGAGGATTTTCACATTTTCACACTGCATGTATGAGAAATGACGCAAGTGTTGTTGAAGGTTTTCTTCAACGTGGTGTTGAAATCAATATAACAGTGAATACAGATTCTGTGCTTTGGTCTGGTTACACACCCTTGCATTT…	2510	0	98.5	3062
hypothetical protein	ADAP01194969.1	67 to 861	GCTCGACAGACGTCGTGGAACGAGACGATCGTCGGGGATATCGGTAACTCGCCGAAGAGCAAATCGATCGGTCCTTGGAGCGAGATCTTGGAGGACTGGGTCATTTCCGGAGCCGAAAATTCCAACGCGAGAGGCTCGCGAGTAATGAAGCTTGGAGACACGGCGCTAAAAGTGACAGCGAACAAAGTCTCGCCGCCCAACAAGCGCGATGTCTCCGAAACCGATCTTTATCTGCTCGGTGGTGCTATTGAAAAATTAGTTTACAGAGTGGATTTCATGGAAAAACGCTTGAAAAGAGCGGAGGAGCTACTTTACTACGTCATCTCTGGAAACAATAAATCAAAAGAGACCCTTGTCCCGAAAATTACACACGTGTGGGCCAGTTCTGCTACCACTTCA…	802	5.44e-120	98.3	861
galectin-4-like	ADAP01015632.1	10 to 2220	CGCAACAATACACAGCGCGCTCAGTGTGTTTCCTCCGATGACGGATCGACGACAAGACGATCATGTCTCGCGAGTGGCTACGAGCCGTAGTGGCCCGTAGGACCGAGGCCTTCAACAACTTCCAGCACGTCGATCCCGAGGCTGTGGCGGTGGAATGTATCAACGATTCACAAATTGAACGAGTTAAAGCCAACATCGGCGATCATCGTTACGGGCTATATTCCAATTGAAGCCATAAGGTAGGTTCTCGATAAATCTGAAATGTAAGACGTCGGGAAACATCGCCCTGCACTTCAACCCTCGCCTCGACCGTGGCTACGTCGTCCGGAACACCAAGTTCAAGGGATGCTGGGATGTCGAGGAGACCTGCTCACCGGTCGGCTCTCGGGGCTATGTCTT…	2230	0	97.2	2220
serine protease 40	ADAP01058310.1	52 to 690	GCTGCACCGAGGATAGTCGGAGGCTCGGACGCACCGGACGGCAAGTACCCGTACCAGGTGTCACTAAGAGCATCGTCCTCGCACCTCTGCGGCGGATCGATTCTGAACAAGCGATGGATCCTCACTGCCGCTCACTGCGTACTGAACCGCAAGCACGATTCGTTGACTGTGGTGGTGGGTACCAACCTTTTGAACGGTGGCAAGGGACAGTCCTACAAATCGGAGTACATCGCCTGGCACAAGGACTTCAGCATGCTGGGATTGAGCCACGACAAGGCTCAGCCCATCAGTCTGCCCCTCGAGGATTTCACCAAGGTTGACTACCCTGTCGTCCTCACCGGATGGGGAACCACCAGACTCGGAGGAAGCGTCCCGAACAAGCTCCAGGAGATCGCTCTG…	640	1.8e-71	97.9	690
embryonic polarity protein dorsal-like	ADAP01069192.1	8 to 755	TATGGAAAGCTCGCTAGAGATGAGAAAGTCGTTAGGAGTGGATCCCTTCAAAACCGGATTTGACCAGGATCTAGACGAAATCGACATCTACTCCATCAGACTGTGCTTCCAAGTGTTTCTGGAAGGAAAAGAGAAAGGAAAATTTAATGTACCTCTGACGCCCGTTGTATCCGAGCCGATTCAGAACCGTCGCTAAAGCGGCGCCTTGGATAGACTACATAAGCCACAGATCGGCAACTGCTGATGGCGGAACCGAGATGTGTATACTCTGCGAAAAAGCGACAAGAGAGGACATCGAAGTTCGCTTTTATAGACAGGAAAACAACTGGGAGGCAATAGCCGAGTTGATACCGCCGACCGTTTACAAGCAGCAGGTAGCAATTGTATTCAAATCACCGA…	748	2.62e-74	98.3	785
tyrosine-protein kinase Abl-like	ADAP01106534.1	1 to 6450	ATGGGTGCTCAACAGACCAAGGACAGAGGAGTCATTCCGCCCGGGACAGTCGTTAGGCAGGCGCGGAAACAGCCCAGGAATCCTAAGGACTCCCGGGCCATGGGCTCCAACATCTTCACCGAGCACAGTGGAAGCATTACTTCAAAGCAGACCACTTCCACATATACCTGCCCTACCGGAAGGTGATCCACCAAGTGGTTCCAGTGTACAGTCAATCTCACAGCAATCTAATTTAGATCAACATGTCTCTGTGTCAAGTAGTGGCCTTCTTGAAGCTGCAAACAGAGATGGACCAGTAAAGAAAATCTTCTAGCTCAAGAAGAAGATGATCCGCAACTTTTTGTTGCGTTATATGACTTTCAAGCTGGCGGTGAAAATCAACTAGGTTTAAAGAAAGGT…	6298	8.52e-106	98.8	6450
ALK tyrosine kinase receptor-like	ADAP01052972.1	54 to 4354	CCTGGCCGTCCTCGCGGGACTGATGCAGGCGGGAGCCAAGCGCCCGGGGCAGCGNNNNNNNNNNNCAAAGACCTGCAGCTGCTGCTGAAGAGCAAGCCCGGCGGCAGCCCGAGCCTCGGCCAGTGCGACTTCGACAGAGTCTGCGACTGGTTCTGGAACGCGACGGACGGGAGCTTCCAGCTGGTGAAGCCGCCGCTGCCGACGCAGCTGGGGCCCAGCACCGACGCCAGCAGGCAGCCCAACGGGGCAAGTTCCTCTACATGCCCGGCCCGCGCGTCGGCCAGCTGGCCTCCAGAGTCATCCCGCGCACCGGCTCCAACTGCTACCTCGAGGTCGCGCTCTACCAGGTGGCGATGAAGCGCGGCACGATAAACCTCGTCATCGAGACCTTCAACAACA…	4013	2.25e-127	96.3	4437
serine protease homolog 54	ADAP01087119.1	1 to 933	ATGGCACTGATCCTCGCGTCGATGCTGATGCTGACGCTTGCCGCCGCCGCAGCTGAATATAACAACCAGACGCATCAGACAGAGGAGCTAGAGGAAGCGGATGCATTGTTTGTTTGTTTGCCTGTTACAGTGGCGGATGTTTCCTGCGGTCAAAGCGAGTCTAACGTACGTCAGGCTAGGATCGTCGGGGGCCAGGATGCCATTCCTCGGGAATTCCCTTGGCTGGTGAGCATCACGCGCAAAGGAGCCCACTTCTGCGGAGGAACCATACTTAACTCGAAATTCGTCCTCACCGCCGCACACTGCTTCTGCTCGGAGGAACGGCATGATGCCCGTGAGCCAGCTGCGAGTGACGCTGGGCGAGCACGACTTGCAGGCGGCCGAATCACCGGTGAGCGT…	936	7.54e-123	98.5	933
serine protease 57	ADAP01091312.1	1 to 687	ATGAAGTACTTTACTATTGCATTGTTAGTTGGTGCTGTAGCCATCGGGGCTCAAGCGCAAGTGAAACAGAAAAATTAGTAGGTGCTCAAAATGCAGTAGTGGGTGAATATCCATACCAAGTTTCACTTCGAGTTGCGGGAAATCATTTTTGCGGAGGTGCTTTAATAACCAAGAAACACATTCTTACGGCAGCCCACTGCGTCTACCCAATCAAGAAACAACCATTTCTTAGAAGAGTCATGACAGTTGTAACTGGCACAAACAGCTTGAAAAGTGGTGGTAAATCTTACAAGGTGGATAGTCTTTCATATTATGAAAAATATGTCGACAAAACGGAAGACCCAGATTTTATGTATGACATTGGTGTAATTACTCTCGCTAAAGAAGTTGAAGTATCAA…	693	3.72e-80	98.8	687
not on current assembly	ADAP01099478.1	1 to 1677	ATGCATCGTGCAGTTTACGTGATCGCTATTCTCGCACAATTTTTCGCCGTTACGCAGTGTCAGTGTCCAAATTACTATCGGATACTTCGCAACGAGACCAGCAGAGAAATCATGGGAGTGATCAATATAGCAATTCCTGAAGCACCAAAAGCCGTAACTCTACGTTTGATTGTGAAATTAAACGTTGGCACGGCTTTGTCGCCGAAGTGCATGAAGGAAACGCGCATAGAGTTAGAAAAATCGAAGGAAGAGTCCGTACGTTTTGTTCTCGACGGAAAGCCGATTTTTTATCGGATTTACTTTCCAATCCAGTATCCTATGCCAGAAATCACTAGCATCACACTGAATAACATTCCTTTTTGCAAGGGACAGCCATCTCATGCAGGAATGAATATAGTC…	1801	0	97.8	1677
mitogen-activated protein kinase kinase kinase 13-B-like	ADAP01103897.1	18 to 3750	TCTCTCCCGCCGTCGCCGCCATTTTGTGCCACTGACCGCGCGCGCATACGCGGGGATTCACAGGCTTCCCCCGGACGACGTCCTCTCGGTGATGTCGTCCNNCGTCCTTCGAGAAATCCCGACAAACTCGTCCCGCTGCCCTTAGCTAGAACGAGATACATCGTGATGACTGGTGAAGTGAACCGGTTTCGAAAGAGCTGTTGTACCTGCGTGTAGGTATACTCTACCTGCTGGATATAGAGCTGTATGATACACAGTGAGAGGTGAACTACGCGCGCGCGCGCGTGTGTGTGTGTCGTGAGTGTGGCTCTGTTACTGCATCCAGGAGCTATAAACAGTGCAATATTCCACGAGAGCGAAAAGGATAATCGAAAGGATACACGCATGGCGTCGAATAGN…	3199	1.66e-98	98.4	3750
hypothetical protein	ADAP01098610.1	1 to 2085	ATGTCGAAGATATTTGCAATCGTTATTGGGGGCTTGCAGCCCTAGGCCCCCTATCCCAATCCTCAATCCTGCCCCCTCGGATGCTTCAAGACCTGAAAAAACGTACGAACGCCTCGATGGAACGATATCACGAGCAAGAGTTAACGATAATGCAGTCGAACATCAGGTTGAATCGAGACTCTCCGGCTTGGTATCTGGCCGCATCGCACGAGATGACACCAGCTGCTCACAATCTGACGGTGAAGGCGCTGAGGAGAGAGACGATGGCTGTGATGCTCGTCGAGGCGCTGCACATGCCACCTAAGGACGCCGAGACTCTGCTGCCGTCCGTCAGCACGAGTTTGGTATGTTGACCTTGTGGGGCGATTACCTCCGAATAATCGGCGACTGCAAACGTTC…	2088	2.78e-128	98.4	2085
STE20-like serine/threonine-protein kinase-like	ADAP01171010.1	1 to 7910	ATGTCGTTCCTGTCGAATCTGAAGAAGGCGTTCCACTTCGGTGGCAACGACGCCAAGAAGAAGAAGCTCTACAACAACATCAAGATGGACGTCAATCCCGAGGAGTTCTGGGATATGATCGGGGAACTCGGCGACGGTGCCTTCGGAAAGGTCTACAAGGAGGCTCAGCACAAAACAACGCATCAGCTGGCTGCTGCGAAAATGTGCGCGCTCGAGGGCGAGGACGACCTCAGCGACTTTATGATCGAGATCGACATACTTTCCGACTTCAAGCATCCCAACGTAGTTGAGCTTCACGAGGCGTACTTCATCGAGGGCAAATTATGGGATGCTGATCGAGTACTGCGACGGCGGCGCCGTGGATTCGATAATGGTCGAGCTGGAGAAGGCGTTGACGGA…	6279	0	98.9	7910
hypothetical protein	ADAP01052074.1	1 to 4142	CCTCGAGCTCGCGACTCGCCTCGATTTTTCAGTCTGCCGTAGTGGGCCACCTGTCGATCGATTCCTTCGTTTCCTGCCACCGGGAGGAAAATTTCGAAAAAACAAATTCCTCCGCGTCGGAACACCGAAATGTTGTGAAACGTCCCTCCGCACACTGCTGCATCTCGACACTCCGTCGCAAAATGTCGAAGCTTCCACTCGGGGCCCTCCTGCTCCTGCTGCTGCTGCTGCTGCTGCTGAACGCTTCGATCGCCCAGAGAGACGAGGCAGATGCAGGTAATAGTAAGGAAAATCAAAGCGCCGAGCAGGAGATCGAGGAGCTGATAAGGAGTCTGGAGCAGCGCATCAACGCCAAGGATGCCTACAAGGTGGTCCAGGTCGACGAGGGGGAGGGAAAGT…	3942	0	98	4151
not on current assembly	ADAP01081531.1	1 to 768	ATGGGGGTCGTCCTGGCCAGCTGTCTTTTACTTCTGAACGGCTTTGGCTAGAAGACCCAGGATCGCTGGAGGAGAATTTGTGACAATTCAAGATTTTCCCTACCAGGAGGCAAGCCTAATTCAATACAATTCGTCAGAAGAAGACAGAAATGGAGAGCCTATTTGTGGCGCTACTATTATCAGCGATAAATGGCTTGTTACGGCTGGACATTGTTTAGACGAAATGGATGTCGCTGACCTGAAAGTTCGAACTGGTGCTACGAAGAGATACAACGATGGAGAAGAGCACGAGATTAAGAGACTGATCATGCACCCTGGTTTCAAGATTCACGAATATATTATTACCGATGACATTGGTCTTATTAGCTCGCTAAGCCAATCAAGTTCAGCAATGTACAA…	774	8e-148	98.2	768
serine protease 62	ADAP01234527.1	1 to 741	ATGTTTTTAGACGACAAAGGCGTGGATCCATCGCTTCGTATTATCGGTGGCAACGATGCTGGAATTCATGAGGTACCTTACACCGTGTCCCTACGGGTATTCGACAGGCATTTTTGCGGCGGCTCAATAATCTCACGTAACTGGATAGTCTCTGCAGCCCATTGCTTTCTACCTGTAGTGCCGATCGCCCTGGTACGAATAAGAAGCGGTTCAAGTTTCAGCAACTTCGCCGGCACTATGCATAGCATCAGTAGGGTATACAGCCACGAGAACTTCACGCTTACAAATCGTGGCTCGACTATTCACGATATAGCAGTTGTTCGTGTAAGTCCGAGCTTTCAGCTGAACAAGAGCACGAGGCGACCTATCGGTATGTTCGAGCCTGGTCAGAAAGCCCCT…	741	0	99.1	741
serine protease 63	ADAP01081806.1	1 to 711	ATGACAGATAATGATGAAAAAAGCAAAGATAAAATCGTAGGAGGAGAATTCGTCGACATCGAAGAAGTTCCTTACCAGGCAGGCAACTTTACATTGGTTCAATGCGGTTGTATTATGCGGTGCAGCTATAATTGATAAATCCTGGATTTTAACAGCTGCACATTGCACTTATAAAAAATCTAACTTGACGGTTCGCACTGGAACACGATACAGATCGGAAGAAGGCCATAGACATAAGATCGTTAAAATCATAGAACATCCTGAGTATGATGACAAAACTGTTGATAATGACATCGCTTTGATTAAGAGCTTGAGACACCTATCGAATTCAGCGAGAAAGAGAGGCCTATTGGGATTGCAAAGTCGTACGACGAACCCATTGAGGGCCTTTTAATGCGT…	718	5.17e-160	97.5	711
serine protease 65	ADAP01081810.1	1 to 750	ATGAATACATTTTTATTCCTTTCCTTGCTAGTCGTTAGCGCAAATTGCTTCGACATAATGGAGAAGCACAAAAAGACAAAATTGTTGGTGGCGACTACTCATCCATTGAGGCAGTTCCATACCAGGTAAGAATTTTTTTTACAATGATCATGTAGTTACGGTTATCTCTGGATCAAAACACATGGAAAAAGGACAGCAACGTGAAGTTGAGAAAATCATCGTTCATTCAGATTACAACTCAAATACAATTGATAATGACATTGCTTTGCTCAAAGCTGGCAAAACCAATTAAGTTCAATGCTAAACAAAAGCCAATCGCCATCATAACTACACCGCCAAAAGCAGAACAGACCATAAAAATTTCTGGATTTGGATACATAGCTGGAAGGAGGTCCAGAC…	682	7.75e-137	96.4	750
serine protease 66	ADAP01081818.1	55 to 864	GACAATGAGTCCGACGCACAGAAGAAAGAAAGGATAGTCGGAGGCAGAAAAGCTCCCATTGAAAGTTTGCCCTACCAGGCAGGCTCAGTTGCTGCAAAACAACGTGCAAATTTGCGGCGCCTCTATAATTTCCAGACTATGGATTCTTACTGCTGCTCATTGTATAACCGGAAAGAATTCGAAATTCACGGTCATCACCGGATCAGCAAGCGTTTCTACGGGAGGAGATCTTCACTACGTCAGCGAAGTTATCGTACATTCCGAGTATGATAAGAATACCCAAGATAACGATATCGCTTTGCTGAAGAGCTAACAAAACCGATCGTTTACAATGAGCGTCAAAAGCCTATCAAACTTTCCACGAAACCTCCGGATGCCAGCGACCTCATGACTATTTCT…	817	0	97.8	864
not on current assembly	ADAP01027987.1	1 to 1314	ATGTACGTACGCATAAACTTATATTTCGCCAAAGTCAGTAGAGCCACGGAGCCCGAAGAAGACTCGAACGCCTACTGCGAGGACGAGTACCGATCCAAGTACATAGTGACCAAGTCCCTCTTCTCTTTGGGGCAGAAAGAACCGGTAGCCAACTACAGCATCAGCAGTAGGTCTCACGGAACCGGCGCTCACCACGACGGCAGCGGTGCGTTGACCGGTAGCAAGAATGCCAGTAGTCGGGATAACGACAGCGATTACGACGAGAGCGGCGATAACGATCACTGCCAAGATCGGCCGACGAACAACAGAAGATCGCTAGCAGCCGGTCATCATCGATCGTCGAGCGACGAGTCCTCGACGCTGAAGAGTATCGCCGGTAAGAGTAGCAGCAGCGATGAT…	1315	1.53e-110	95.9	1314
putative ankyrin repeat protein RF_0381-like	ADAP01087876.1	50 to 2563	CGGTTTAAACACTGGTGTTACTACACTACGATAGTAAAGTTGTAGATTGTAGCGGAGATGTGCGGACGTGAGTTGTTCGATGCTATATCGCCAGAATCAATAAATCGATCAATATCCCGTGATTCTAGATTACGACGCTCATGCGTTACAAGTGACATTCCCGAGAAATACATTTACTGGAAGGAGCATTCGTTAAAGAGAAACGAAGTCACACGTCGCAAGGTTCTGCTGATACGGCGGATAACTCGTGCGTGTACAAGTAGACCTTATATACATGCACGCAACACAGAAGAACAGACGGTATCTAATCTCGAGGATAAAGCATCTTTTCCTATGTTTTCGATGATATAACCAGGAGTATATATATTATTAATACAAAGTGACTCTTTTTATTACTGG…	2521	0	97.7	2563
serine protease 71	ADAP01056423.1	1 to 750	ATGAAGGTACTGGCTAGTTTGACCTTGTTGTGCCTCGTGGCAGCTGCTAATGGCCACTCCACGAATCAATGGAGGTACTATTGCTCCGGATGGCAAGTACCCATACATGGCGTCCTTGAGATCTTTCGGAAGTCATTTTTGTGGTGGCTCAATCATCAACAAACGCTGGATTCTAACCGCAGCTCACTGCTTGGAAAGAGAAGAGGTCCACGGGATGTTCAAGTTCAAGTTGGAAGCAACAAGCTGTTAGGAGATCGTGACAGTCAGATCTACCAGTCCGAGTATGTCACATATCACAGGAAATGGGATATAAACACGATCACCTACGATATTGGTCTACTTCGCGTAGACAGAGACATCGTATTCACTCCGAAGGTGCAGCCCATCGCTCTCATCAAT…	761	6.07e-134	97.9	750
serine protease 77	ADAP01171197.1	1 to 1863	ATGGTTTACAATCAAGAAAACTTAAAGTCGTCAACGATAATTTTTCCGGATAAACTCGTAAATGCCAATGGATTTCCTTTGAGAACTTCATACTTAGACTTAGTACCATACATGATGACAAGAACAGAGAACAATAATTTATTGTACGACGGAATCACATTTAACACCACGATTTTGATATCATCAATACTAAATTTTACGTTGAAAATATTAGATATGGGTAATCATACTGTTAAATGGTCTTCTATCCAATTGAACAAATTACACATTGACATGATGCCTGTACCACTTTATCCTGTACCATCACGATTGAAAAATCATTGGGAAATGAGCAGGATGTTTCTGTTTGATAGCATGTGTGGTATAACTGCTATTAATAACGTTGACAACAAGAAAATA…	1724	0	98	1863
not on current assembly	ADAP01171207.1	1 to 888	ATGAATAACTTATTTTTATTCTTTTTTGGCCTTTCGGCAACTTTGCACTTCAGCAATGGTCCAAGCAGCTTTGGAAGGCGAGGGAATAATCGGCGGTGACGATGCCCTTCCTGGAGACTACCCCTATCAGATCTCCCTCGAAGTCAGCGGTAATAGCATCTGTGGTGGAAGTCTGATCGGTAGTAACCACGCAATCACTGCAGCCCATTGCGTCACAGATACTACCGGTCGCTTAGTCAGACGAGCCACAAAGGTGGTGACTGGCATTTCGGAATTACGTACCTATCCGGCTGGTCGTGTCTCCGTTGACGTCGAGAAGATCTACATTCCCAAATTATACGATCCGAAAACCTTCAACCAACACATGGCAGGGGATATCGCTGTGTTGAGGTTGAAACA…	890	0	98.3	888
proto-oncogene tyrosine-protein kinase receptor Ret-like	ADAP01038060.1	1 to 3633	ATTTCAGCGCTCTACTTTCCCCAATCAGATCTGAGCGTGAGAATACCGTACTCAGGAAATGGGATTAGACTAAATTCAGATATCAACCTCATTACTATAAGGACGTTGCGAAATGATTCGACTTCGGCAGAAGATCCGGATTATCAAATTTTGCCTTCCAAAGAAAAGTTCGCTAGTCTCGATCCCAAGAATGGAAATATCGTGCTGCAAGCTTTACCCAAAGGAGAGAAGATGCCAATACGGTACTTGTTCAGGCGAAAGAGAAAAGTGGTTCCGAAGCTATCCTAGAAATAAAAATTCTTCCACAAGCCGTTAAGGGTGGCAAGATCAATTGCACCGACTACCTGCAGGAGGACATGTGCTTTTGGAGCAAGTCCAAGTACAGGATTTACGAGAATC…	3568	2.96e-111	98.6	3633
hypothetical protein	ADAP01008154.1	1 to 1929	ATGGTCGGCTACGTCTCGTGGCTCTGCGGCGTCTTCGTCGCGGGATGTATCCTGCAGCCACCCAGCATCGCCACCGGTACACGCGCACTACCACAACCCTTACCACCAGCAGCAATTTCAGCCATGGCACCGACATCGACCTGCGCCCATACCTCGTCGTCCGGTCGACCTGATGACCGACGTCATCAACGACCTGGGAACAAGAGTCCTTCAACAGTACATCGAACCCGGTAACGTTGCCTTTTCACCTGCCGGAATGGGATTCATTCTGGCGGCTCTTTACGAAGGCTCGACCGGACACAGCAGACAGCAGATAATTGACTGTCTAGGTTTGCCTCGGGATAGGAACGTCGTCAGGGTCGGCATGAGGGATATCCACAGGAGGTTGCGGGACATACC…	1939	1.38e-104	98.1	1929
hexamerin 94	ADAP01028433.1	1 to 2449	ATGCTGCGAAAGCTTTTAGTTTTCGCCCTAGGGGCGGTGAGCCTCGCGGCCGCGAGCTTCGAGCACGCGAAGTACGACATGGAGCACACGAAGTACGACATGAAGATGACTGACAAAAACATGCTCATGAAGCAGAAAAAAATCTTCGATCTACTCATGTACATTAACAACCAAGTCCTCACTGACGCTGAGTGGTTCGAGATGGGACGCAACTATGACATAATGTCCAATATCGATTACTACATGAACAAAGGAGGTAGTAATGGACTTCATGGCCCACTACAAATTCGGCATGTTGCGCAAGGATAGCATCTTCACGTACTACAACCAGGAGCACCGTGAAGAAATGATGATGCTCTACAAGCTCTTCTACTTCGCCAAGGACTTCAACACATTCTA…	2527	0	98.6	2449
serine protease 98	ADAP01066314.1	1 to 689	ATGATTTCATTCCTGGTTGTCGTTGCCTTAGTGGCTGCTGCTAATGGCCGATCCAATCTCTCGCCAAGACAGTACGATCTTCCCAAATGGTCGCATTGTCGGTGGTGAAAATGCGGTGATCGAGACCTATCCTTACCAGATCGAGTTACAAGTTAACGGTCGCCACCACTGCGGTGGTTCCATCATTGCCGCCAACTGGGTTCTGACCGCTGCTCACTGTGTTGGTGCGCCAGTTGAATACTTCCTTGTCCGTGCTGGCACTTCTATTAAGCTACAGGGAGGCAGCGTCCACAAAGTCGAAGAGATCATCCGTCACGAGTCATACTATTCCAAAAACGGCGTCCCAGTCAACGACATTGCATTGATCCGAGTGAAGGAAGCTTTCCAGTTCGACGACAC…	1267	0	97.8	892
serine protease 99	ADAP01066351.1	3 to 854	GGTGAGAGACATGAAGCAGCTCCTCGCGATTCTCTGCTTGGTTGTGTCCGCCTACGGGGCCAGAGCGACTTGGGGGGCACCGATGCTCCCGACGGCGCCTATCCTTACCAGGCGGCCCTCAGGCAAAAGTCCAATTTCGTGTGCGGCGCCTCCATAATTAACGAGCACTGGCTCCTTACTGCTGCCCACTGCGTCAATATGGATGAAGGATCCGAAGGAGGCGACGGTGCTAGTCGGTACGAACTTTGTGACAGGCGAAGGTGGACACGAATACAAAGTCGCCTATCTTATAGAGCACGAGGATTATGGACAGGGACTACGTACACGTGAACGACATCGCCCTCATTCGACTGGCCGAAAACCTCAAATTCACGCAGAAGGTCCAGCCGGTGAAGCTTC…	858	5.26e-76	97.9	856
hexamerin 75	ADAP01066482.1	1 to 1935	CAAGCATCCTTTCCAGATGTTGTGAGCAAAGCTGCGAATTTCAAAGTCGAGGACCTTTTGACTGCTAATGTTGACCAGGCAGGATGCAGCTCAAGCCTACATCAAAGTGTACAACAACGGAATCTTGCCTCGCGGTCGCTCTGCCTCAGCATTTTACCCGCCACACCTGGCTGAGATCAAGGCCCTCTTCGATGTTTTCTATACCTCTAAAGATTTCGAAACCTTTGCCGTGGTCTCAACCTGGTCCCGCGATGTCAGCAACCAGATACTCTGGTTCTTCGGTGTGGTTTTGGCTACATTGACCCGCCACGATACTCGCCGCGTCCGCATCCCCAATGTTCATGAAATTCTGCCCAGCTACTTCTACAACTTGGACGTACTTATGAAATTTAACAAAAC…	1942	0	96.3	1935
not on current assembly	ADAP01046173.1	5 to 1344	TTATAAGTGCAAAGCATGTTCGAATTGCCAATAATGGCGAGTTCGCTACACTCGGCGAGTTCCCGTATCAAGTATCACTAAAGGGAGGCACGAAGCACTTTTATGGAGGTGCCCTGTTCTCTAAAAAGCATGTTTTTACTGCTGGTCACTGTGTCCAAGAACTTGTAGATAATGGAGGATACATATTGCCTCTGACTGCAGAAGTTGGATCTGTCTTCTTGGGTCAAGGCAAGTCTTACGCTATAAAGAGAATGTCGTACCATAACGGTTACAATAGATTCACTACAAGAAATGGCTGTAAGTGCCCGCAAAACCAGGATCACTAACAGAGGCGAAACCGCGACACTTGGTGAATTCCCGTATCAAGTGTCTATCACCGCAGGTGGACAACACTTTTGC…	1341	0	97.8	1344
NPC2 homolog	ADAP01001687.1	1 to 802	GCGCGCTTCACTCGATCTCCGGCGCTTGGCAAGATTATTTATTTATTTTTTAGGTAATGCNNNNNNNNNNNNNNAAAAAAGGGCCGTCTGCGCAGTCAAGATGATGCACTCCTTCGCTCTCGTTGCGCTGTTCTGCGCTGCTACCAGGGCTGTTGAATTCAAAGACTGCGGGGCTCCACTGCTGGAAACTTCGACAAAGTGGAAATTTCGAACTGCGACTTGAGCGCGCCCGCCTGTGCACTGAAAAAGGGCACCGATGCATCCATTGGTCTTCACTTCACTCCGACAAGGCATCTAGCAGAGTAACCGCTGTGGTCCACGGAATCATCGAGGACATCGACGTGCCTTTCCCGATTCCCAATGCCGAAGCTTGCTTCGACAATCATTCTGGTGTCGTGT…	806	9.09e-89	97.8	802
serine/threonine-protein kinase 25-like	ADAP01017440.1	1 to 5391	AAGATGGCGCTGGTCTGTTTGCCGAGCAGCAGCCAGGGCTCTCTCGGCGGCGAAGGTAAATAATCCGCGCGAACAAGGCTCGCCCGCGAGCGACGAGGAAGACGACTCGTGCACATCACCTCCCGGTCCCCCAGTGNAACGAGGATACAGTCGCGCCTCAGAACCAAGCCAGTCGACGTCGCAGAGGCGCCCGCGTCATCGCCCTCGCGGACAGCAGCAGAGTGAGTGAGAAACGAACAACTGGCTAATACGACGGACCTAGAGAGAGNTAGAGAGAGTGCGTGTGTTTGTGCTACGCAACCTAGTGCTATACCGCAGCACCACGACGAGGAGGAGCCAAGCGACTCCTCGGCAGCACTGCCTGACCCAGTGCCTGTGCTAACCGTTGGCCTAGAGAGA…	5335	0	98.7	5391
not on current assembly	ADAP01060529.1	1 to 735	ATGAAAGGATTAATATCCATCGTTTTTCTCCTGTCTCTCGTTGCGATGATTCACAGTGTTTACGAACACGAATTCACAGAGGCTCGACTGCTTTCGAAGGACAATACCCATACCAGGTGTCACTACGAACAGAAAAGAAAGGTCACTTCTGCGGTGGTTCAATTATCAATCAACGATGGATTTTGACTGCTGCGCATTGCTTAGACGAGGATGACATAAAAGTTGTGATCGGCACAAATTCTCTATACGAAGGAACCGAATACGAGGTTGTAAGAAGTATTATCCACGAAGGTTTCGATACGAAAACGGTCGAAAATGATATTGGCCTGGCGCGCGTTGACCGAGACATTCACTTCAACGACAAGGTGCAACCGATCACACTAGCTTCAAAGAACACGA…	741	9.29e-74	98	735
serine protease 109	ADAP01060540.1	1 to 877	GTCCATTACAACAAGTAGTGCTTTACAATACCTTTATAATGAAAGAAGTAACAAGTATCATTTTCCTGCTCTCTATTATTGTATCAATTCACGGGGGTTACGAACACGAATCTATGGAGGCTCAGACGCTCCCGAAGGCAGGTACCCATATCAAGTGTCACTACGAAGACCATTTCACTTTTGCGGTGGTTCTATCGTCAATGAGCGATGGATTCTAACCGCCGCACATTGCCTCCAAGGGAAAAGATGTCAAGACAGTACAAGTTGTCGTTGGCACTACGTCGCGATCACAAGGAAGCGGCACAGCTTACCAAGCTGAAAAGCTTATCTATCATCAAGGTTACAGTACGGAAAAATTCCAGAATGATATTGGCCTGGTGCGTGTCGACAGAGACATCA…	882	1.65e-116	97.9	880
serine protease 112	ADAP01029048.1	1 to 1970	GTCGATCGTGATCGGGTGGCCTTTACACGGCGCGCGCGCGCGGATGACTCATGCGAGCTGGATTTCTCCGAGTGCGGATTTTCTCATAAGGGTTAACGTCGTCGCTCGCGCGCGCGCTCGGTGATGATGATGCGAGGCCTTGAACTGGGATGTGAAAAATCGGCTGTACTACTCGTGAGTCATGCGATGCGCGGAAAAAGTAAACAGCGCTGTGGGTCGTGGAAATGCGGGGATTGATTGAGAGGCATGGAGATAGAGATAAGACTTATTCGAACATTGTCCCAAGTCAGATCAACACCGAGGCTCAATAAAACTTGAATGAAGATGATTCTTTTGCTGACTATTGTTCTCTGTACATTTCACCAGTTCACCGTAACAACTGCTTCTGATTGTAGATCA…	1990	0	97.1	1970
serine protease homolog 113	ADAP01029048.1	1 to 1349	ATGAAACTCGCTTGGATTATCGTTTTTTCCATCAGCGCTGTCTTCGCGACAGCTCTGAGATTTCCAGAAAATGACAGAACTTGTGACTGCGTACCGCTGCCTACTTGCGGAGTGCTATGGATGAATCTCGTAGCAGCGAAGAAAGCGTCTTTCTGGGAGCATTTTAGATATACCGAATATTTAAAATCGTTAAACTGTGGATATCTCTTCTATATGCCTTACGTTTGTTGTCCATACCGAAATTTCGACGACGACAGTGATATTTCTGATTTGAGTTATGACGAAAGTGATATTCCCGATTTACATCTTGGTGACAATAGTGTGCCGCTAAAAGCGCCGAAATGTTCAAAAACTACTACTAAAGGATTGTCTCCAAAGGAAAACCAAAAATCTACAGTA…	1349	0	98.3	1349
sensory neuron membrane protein 1	ADAP01017805.1	1 to 1324	ACTTTAATCTCTGTCAGAACGTAGGCGGTTCCGCTCCGTTCACGGTGGGCCTTCGTTCGGCGGTTAAAAGTTTTTTCTTTATTCTTTTTAACAATGCTCAAGTGCTTTCAATAGTTTTTCAAATAAATATTCATTCACTGAAGTACTCATTCAAGATAGAAAGCAAATTTGAGCCATCAATTCCAAGATGTCGCTTCGCATCTGCCGATCTGTGTGTGTTGCGTTTGGATTCATTCTAGCAGGGGTTGGTCTTTTATTGGGATTCTATGTATTCCCGTTACTTGTTAATCAACAGGTCGATGATACTATGAAATTAGTAAACGGAACTGAAGCATACGAAAGGTGGGAAACACTCCCAATTCCATTACAGTTTAAAGTTTATTTTTTCAATGTGTCTAA…	1329	1.36e-103	99	1324
serine protease 116	ADAP01035608.1	1 to 777	ATGCAAATCCAAAGTTACCTCCTCTCTGCCCTCCTAATATCGATCTTTGTATCAGGCAGGAATCGACAGCGAATCGGTTCGGAAAAGGATCTACGGCGGATCTGTGGCCGGAATCGGCGAGTTCCCCTACATGGTGTCGCTGAGGCGCGATGGCGTACACGATTGCGGAGNCGCCCTTATCAGCGCGAAACACGTATTGACCGCCTATCACTGTATCAGCGACGGCTACGATAATCTCACGGCCGTCGTCGGTACCAACAGCCTGAAAACGGGCGGAACGGCCTATCGCATCGTGAAAGTGCTCATTTATCCACCCTTCGACGGCGACGTCGTCAAGGATGCCTACGATCACGATATCGCTGTTTTAACGGCTCGAGCAAGAAGTGAAACTCTCCCATC…	783	1.47e-138	98.6	777
not on current assembly	ADAP01020993.1	1 to 933	ATGAAAACCATTGGGAAGATTTTTCTCCTTTGCCTTGTAGCATTGGGCTACAGAGGCCAAAATGGCCAGATTATCCAAACTCGCTCAAACAGCGAGTCCCGGAAAATTCCCTTACCAGGTCGCAATTTTTCTCGATGGAAAATTCCACTGCGGAGGCGCTTTGATCAGTAAAACACACGTGCTGACCGCCGCTCACTGTGTCCAGCCTATGACCAACGTTCCTTATGCCCTAGGCCAAAGGGTAGTGGTTGAAGTTGGATCGGTCAGACTACGTTACGGTCAAAGTCACAGGGTCGTAAGAGCAGCTTACCATCGCCAATACAACCATCCTTCTTTCGGAAGTACTTTCATTCCCAACGATATTGGCGTCCTTACTCTGAAAACTCCGGTCACCGAGTC…	934	0	97.8	933
not on current assembly	ADAP01021051.1	1 to 1032	ATGAGGGTTTTTGGCGCACTACTCGCACTCTGCTGTATAGCATTAGAGCTGTTCATGGGAAAAAGACCAGGCTTTCCGACCTTGCTCCACTGGCGAAGCCTCGTGACTTTCCGTATTTCGTTGCATTTTTCGTCGACGAGACGATGTTTTGCGGAGGTGCTTTGATCAGTAAGACCCATGTGCTCACAGCAGCTCATTGCCTCATAGACCTGTTCAACGATCCATACGTCTTTGAAAGATTGCACGTAGAGGTTGGAGCCACGTCAGTTGGCTCTGGAAAATCCCACAAGGTTAAAAGAGTTTCCTACCATCGTGGATACGTTAACTCTATCTACGATTCTCGACTTTTGCCCAATGATGTCGGCGTTGTCACGGCTGAAAACCCCCGTCACCTTGTCC…	1035	0	98.2	1032
not on current assembly	ADAP01021052.1	1 to 945	ATGAGAACTATTGGAAAGATTTTCGTTCTCTGCCTCGTGGCATTGGCTATCGACGCTAAAAAGGTCAGATTATCCGATCTCGCTAAACCAGCGAGTCTTGGCGAGTTCCCTTACCAGGTCGCCATTCATCTCAATGGAAAGTTCCACTGCGGAGGAGCTTTAATCAGTAAAACTCACGTGCTGACCGCCGCTCACTGTGTCAAACCTATGACCGATAATCCTTACACCTTAGCCCAAGGAGTAGTGGTTGAAATTGGGTTGGTCAGACTAGGTTCCGGACAAAGTCACAGCGTCGCAAGAGCAGCTTACCCCGGAGATTATAGCGATTCTCCTTTTGAATCACTATTCATCCCCAACGATATCGGTGTCCTCACTCTGCAAACCCCGGTCACAGAGTCT…	944	0	98.9	945
sensory neuron membrane protein 1	ADAP01002665.1	1 to 1874	AAAAAATTTGTTGGGAAGAGTTTTTAGTGGCTTACCGATTTGTGCGAAAATCGATGCGAATTACGCGTAAAGGCGAAAAGTGCTTTGGGTAAAGCGCGAAGTCTTATAGGCTTTATTATTGAGCCACGTTTCGTCAAGGTGAGCAATCAAGGAACGCGCCTTTGTTCGCGGGCTTGAGACTAGCCGCTGCGAATGTTCGGGCACGTCTCCGCAACTCGAGCAAATTTCGACTATTCGTCGCAGTCTTGAACGATATCGTCGAGGAGGACAAACCGCGCAACAATATGGCTCTCACGAAAATCCAAAAGATCGGCGTCGGCGGAATCTGCATGTTCATATTTAGTTTTCTCTTCAGTGGTGTTATACTGCCGCCTATAGTGAAGCACGAAGTGAAGAAGA…	1888	0	99.2	1874
sensory neuron membrane protein 1	ADAP01002665.1	1 to 1599	ATGCCGCTGACGAAAAATCAAAAAATTGGTGTCGCCGGTTTTTGCATGTTCGTTTTTGGTATACTTTTTCAAACTGCGATTCTTCCAGCTGTGCTAAGGGTGCAAGTTAAGCGGGCAAATAGCATTGAAGAACGGATGGTATATGAGAGATATATGGAGTGCTTTCCCATTTTCATTGGAATTTTGTTTCTACTTTTTTAATGTGACAAACCCTGATGAAATAACGAACGGTGAAAAGCCAATAGTGCAAGAAGTTGGACCATTTATTTATGACAAATGGCATAAGAAAACGAACCAAAAGGATCACGAAGAAGATGACACCGTATCTTACACGCTGAGGACAACTTATTTCTTCAACTCTGAAAAAAGTAAGGGTCTTACTGGAGACGAAGAGGTTAT…	1611	3.84e-108	98.2	1599
sensory neuron membrane protein 1	ADAP01002665.1	1 to 2066	CCTCAGTTGCTTGCCGATCCTCATATTGGCAACTCGAGCTCTCGTTTGCGTGGTGCATCCTTAGTTTCTTGATTTTTCANNNNNNNATTTTTAGTCCGTTGGTTCGGTTTAGTAATTTCTTTTGTTAACAATACCCTCGAGCAGACGTTCAAGCGATCCGACGGAAAGTGAAGGCGCTCAGAGGAACCCGGCAACTCTTCGCCGGGTCGAATGTCCGANNNNNNNTGTCCGAAAGCGCCTTCGAAAATCGCGCAACTTCCGCACCTTCGTCGCTGTCTTGAAGAGGATTGTCGAGGAGGACGTCATGCCCAAAATGCACAAGATCAAGCTGACCCGTAGCCAGAAATTCGGCGTCTACGGCCTCTCCTTGCTCCTGCTCAGCGTCGTATTCGGGGCCAT…	2077	4.42e-112	97.3	2066
phospholipid hydroperoxide glutathione peroxidase	ADAP01018287.1	1 to 833	CGTTACTCGGCATAAACGTTTTGGTGCTCGAAATCTTGCAAAACTCATCAACTCATGTAACCGAGAGCAGACGAAAAAAGTCGATTAATCTCTAGCAAGATGATACGGCGCACCGACAATCCTTGTTCTGATCTGCGTCGCCTTGGTCCAGGCCGATTTCAACCAGGACACGGACTGGAGCAGCGCCCAGTCGTTCTACGACTTCAAAGCTCGCGATCTCCAGGGCAACGAGATTTCCCTGGACAAGTATCGTGGCCACGTGGTTGTCGCTATCAACGGACCGACCAAATGTCCAGCTTCTTCGAAGTGCTTCAAGCAGCTTCAGGCCTTGCTGGACCGTTACGGCGAATCTGATGGGCTTAGGGTCGTGAATTTCACTGTCGACGGACTGGCCGGTGG…	757	0	97.1	835
not on current assembly	ADAP01055122.1	1 to 822	ATGTCGTCGAAGCTGGCAGTTCTTTTGTGCCTCGTGGCAGCGACAGCCGCACAGGTCCCCACCGCGTGCCCCGCATCGCTGGTGGCCACTCAGTGGAACTAGGCGAACGTCCCTACTACGTATCCCTGTACAATAAGCACACGCTCGATCACTACCCGATTACGCACTGTGGTGGAGCCATCATCAAGGAGCAGTGGATTCTCACGGCTGCCTACTGCGTTGGCCAATACAAAGACGCCGATGTACTCGTCCAGGCTGGAAACATCTACTACAAGGGGACCTCCGACGCCCAACAGAGGTCGGGAATCGTTGCTAGCTTCGTTCATCCAGGATACCAATTCGAAAACCCCACTGGTCCCCACGACATCGCTCTCCTGAAGCTCGAGACGCCTCTGGAGT…	823	7.62e-152	98.3	822
serine protease 124	ADAP01021141.1	1 to 779	ATGCAGGCATTCGTGACTATTCTTCTTCTTGGTCTCACGGCTACAGCTTACGGCTGGACCCACATCGCGAATCGTGGGTGGTGGCAAAGCGGCTGACGGCAAATATCCCTACCAAGTACAGCTCAGGGATGCCGGAAGGTTTTTGTGCGGTGGTTCTATCATAGGAACGCGCTACATCCTGACTGCTGCTCACTGCGTCGATGGACTCAGCCGAGATGCCTCAAAGATGACGATCCTCGCTGGTACGAACATCTTGGGCGACGAGAAGACAGGAAAGGTTTACCAAGCCGATGCTCTGATCCCCCATCCGAAATATGGTGCGCTGCTCATTGTCAAGAACGACGTGGCCGTTATCCGTTTGACCGAGGATATCGAATATACCCCAAAGATTAAGCCCAT…	781	5.41e-83	98.7	779
serine protease 130	ADAP01049267.1	23 to 756	GTGCCTTCGCGGCTCCGGCGGAAAAGATCGTCGGTGGCGAGAACGCCGACATTACCGAGTTCCCTTACCAGGTATCCCTGAGACTAAGGGGCAAAGGTCACTTCTGCGGAGGTTCGATCATCAGCGAGAGGCACATCCTCACTGCGGCTCACTGCGTCGACGGTATCATAACGCCGCTGCTTAAGAATAGGTTCTCCGTTGTCACCGGTACCACCACCTCATCCGGATCGAGCGGAAAGAGCCACAAGATCAAGAGCACTCACGTTCACGAGGGCTACCTCGGAACCGACGAGTCGTCCTACAAGAACGACGTCGCCGTCATCACGGCTCGCCGCGCCGATCAAGTTCGATGCTAAGCAGAAAAAGATCAACCTGCCCACTAAGGACGTCAGTCTTGGT…	730	5.4e-127	98	756
serine protease 131	ADAP01049268.1	1 to 1242	ATGAAGTAGACAATAGTGACAATCTTCATCTTTTCTTCCCTCATTGGGGAAGCATTAGCTCTCGTCGTCTCAAGCCAAGAATTATCGGAGGATCCAACGCAAAAATCACAGACTTTCCTTACCAAGCGTCGCTTCGACTCGTTGGTTTGTACCACCTCTGTGGTGGTAGCATCATCAGCGAGAAACATATTCTCACGGCAGCTCACTGCGTTGATAATCTCTTCGTAAAGTTTCCGTCGATGTTGGTAAGTGTACACACGGGAACCGATAACTCGAGTAGTCCAGGTCAGGTGCATAAGATCGACTGGATTAAGATTCATCCAGACTGGAAGCAAATAGAGGAGTCGTCATACCGTCACAATATTGCTATTATTAAGAGCTACAAAACGAGATTGTCTT…	1248	0	97.6	1242
hypothetical protein	ADAP01049891.1	1 to 886	ATGAAGCGGTACCTCTGGCTGTTGCTTTGTTTGTCGAGTTGCATCCATCCGTCAACCTGTTGCTGCAGATCCAAACCCAAGGGTGACGTCAACTGCGGGATAACGTACAATCTGATCAAGTCCGACGCCAAGTCCAGCAAGTCGGTGATAACCAGGCGGCAGGTCGGCAGTATCGGCAAGTGCAAAGACTTCGCCGAGACCAAACGAGCCCTCGCCTTCAACTGAGAGCGCTATGACGACTACTGGCTCGGACTTGGATAACGAATCGCGGGAGGCGACTAATTGCGTGCTGCTCGACTGCCCGGAGACTAAGGGGCTGAGGCAGTTGGTCAATGTCACGGGCGTCGATTATTACAGCGCTTATCCGGACGCAGAGTACAAGGGGGAAACGAAAGCCTG…	889	2.71e-122	96.9	886
hormone receptor 83	ADAP01009747.1	4 to 1135	GGGAGAACACTTCCGATACCAGTGCCTTGCAAGGTATGCGGTGACCGATCGTACGGCAAGCATTACGGGGTGTATTGCTGTGACGGATGCTCCTGCTTTTTCAAGAGGTCTATTCGTCGAGGAGTTCTCTACACTTGCATAGAGCTGGAAATGGAAGCTGCGTGATTGACAAGGCTCGAAGGAACTGGTGTCCACACTGCCGATTGAAAAAGTGCTTTGCTGTCAGCATGAACACGGCAGCAGCCGTTCAAGAAGAGAGAGGTCCACGATCCAGAAGCAAAGCATACTCGATCGAGTCAAATTACACGTGGAAAATTTCGGCAAATGTTAACAACAAGAGCCCAGACAACGCTAACCTGACTACCAACATAATCAGCTCCCAAATCAGAGAATCCATAT…	1142	3.52e-133	98.5	1135
peroxidasin homolog	ADAP01050084.1	3 to 2551	GACGTCCTCAAAGGTGAACGTAACCGACGAGTCGATAGTCGTCAGCAGAACAGACAAGGATGACGAGGAGGAAGGTGTCGACGACGTCGGGATAGAGCCGCGAGAGGAGGACCTCATCGAAGCCGCCGACTACGGCATTCAGGCGATGAACGAACTGTACTACGTCAAAGAGCCCAAGCTCTACTCCATGGGGGGATCTTCCTCAGTCCGGACAATCCTGCGAGGTACGTAGCAGCCTTCAACGAGCAGACCGAAGAAGCCAAGCACCTGGCCAAGTACGGATATGCGGCGCTCGAAGCTGCCCGCAAGCTTAGCAGCAAGCGACCGGGCAGAGCAGAGCTTTCAACGGCTCGGTGCCGCCGTGCTGCTTGAACGGAGGCACCGGATTTCAGCCGCCGG…	2187	0	98.9	2574
baculoviral IAP repeat-containing protein 5.1	ADAP01004962.1	1 to 2130	CGAAAAACGGCCAAACAGGCGGCGACAGTTTAGTTCAAAATCCCGGTGCGTATAAACAGAAGAAAGACGCGCCAAGTGTTTCCACTCGTTTTTTCCACGGGCCAGACGCACAGCAACGTTTATTCACAACCATGACGGAAGAACAAATGGACGTGAGTCGTGTATTCGAAAGTCTGAGCCCAATATTTTGGAAGAAGGGCAGATTGGAAACTTTCAAGCACTGGCCCTTCAAATCCGAGAATCACCAGTGCAATCCCGACAACATGGCCAGGGCCGGATTCTACGCGATCGGCGGCAAGGACGAACCTGACCTCGCCGAGTGTTTTATGTGCTGCAAACAGCTCGATGGATGGGAGCCCGACGATGACCCATGGTAAGAACATGGCTAGAACATAAAAA…	2131	0	98.4	2130
serine protease 140	ADAP01005038.1	1 to 739	ATGAAAGTATTTTTTGGTGTGCTTTCCTTGTGCCTCGTGGTGGCTACCAAGCTGCTCCGCGAATCATTGATGGCCATGATGCTCCCGATGGAAAATACCCATATCAAGCATCTCTTCGATTCCATACGTCGCATTCCTGTGGGGGTTCTATCCTGAATAAACGCTGGATTTTGACCGCCGCACACTGCATTAAATACGAATCAGCGAGCAACCTCAAAGTCTACGTTGGAAGCAACCAACTTTCAAGCGCCGATAACCAAGTCTACCAAGTCGAGTACCTCATCTATCACGAGAAATATGACCCTCGGATTCTTGTTAACGACATTGGTCTGGTCCGGGCAGATAAGGATATCAAATTCAGTGACAAAGTCCAGCCTGTCACTTTGCCCAGCGTCGATA…	740	5.1e-72	98.6	741
serine protease 141	ADAP01005042.1	1 to 733	ATGAATATCATCATCAGCGCGGTTCTCCTGTGTTTCGCGGTAGCGGCTCAAGAGCTGCTCCACGAATCGTCGGAGGCCAGGATGCTCCCGACGGTAAGTACCCATACCAGGTATCACTTCGAGCACCGTCCCACTTCTGCGGTGGCTCAATCCTGAACAGCCGCTGGATCTTGACAGCTGCTCACTGTGTCATTGGGACGTTCTGGAAATGCGGTGACAGTAGTGGCTGGTACCCAGTTGCTCCACGGTGGTTCAGAGCAGGTCTTCAAGTCCGAGTACATCGCGTGGCACGAGAAATACAACAGTGGTCTCTTCATCAACGACGTCGGCCTGATCCGTGTTGACAGGGACATTGAATTCAACGAGAAGGTTCAGCCGATATCTCTGCCTAACGAAGAC…	785	1.95e-93	98.6	735
phospholipid hydroperoxide glutathione peroxidase	ADAP01018288.1	1 to 1012	GTGATCTTGAGGATCGTCTGGTCGACGTTTAACTATTCAGCCTGGCTATCTTCTATACTTATATAGCGCTGCAAACATAAATTCCCCGAGAGCAGCGGGGCGAGAGGCGCACCTTCTGGACTATCGCGGCACGAAACGAAACGCGACGATCAGTCGACAGACGTCAGTCCGACAACCAACAGTGAAAGTCAAGCAAGATGATGCGTGTTTTACAGTAATACTCGGCCTCGTCTGCATCGCCGGTGTTTTCGGCCAGAGCTGTGATAAGACAAAGGAGGAATGTCCCGAAGCAAAGGAAGCCGAAGTTAAGTTTAACCAGGACACGGACTGGAGCAAGGCTAAATTTATTTACGAATTTCATGCCAAAGACATCCGCGGCAATGATGTTTCATTGGATAA…	1011	0	98.4	1012
slit-like	ADAP01006325.1	1 to 7511	GCGGGACTTTGCCTCGAGAGCACGCGCGCGCTCCCTCGAATTTTTGCCATACACAAGGTTGAATACAACTCTGCGCGTATAGCTGACTGTGCATCCGATACCCAAGATCGTTCTGTGCACGTACAATATAATAAGACAAGCCCCAGTGCGCGACAAGCTCCCGAGTGTGTGCACGCGGCGTCGTGTACGATATATAAGACAGAGAGACAGTGCGCGGCAGCACACACGGATCCGCGAACCGAGCGCGGAGAAGGAGAGAAGTCCCTCTCGGAGCCAGGTTCAACGCACCTGGGGGAGAGAGAGCGAGTGGTGGAGAGAGGAGAGGAGCGGAGAGATGCTGCTGCATCGCGATGCGCGCCGCTGACCGCCTAGCGGAGCTGAGGACGATCGGTGGTGATG…	6592	0	99.3	7511
serine protease 138	ADAP01005030.1	1 to 877	CACTGTGCGATACTACTGTACAACAATCATGAAGGTACTCGTTAGTTTGTTGTTGCTGTGCTTGGCGGTCGCCATCAATGGCCTCCCCGAGAATCGTGGGTGGCCACGATGCTCCCGAGGGCAAGTTCCCCTACCAGGTATCGCTCAGGTCTTATGGCCGCCACTTCTGCGGTGGCTCCATCATCAACAANCGCTGGATCTTGNCTGCCGCTCACTGCCTGCAATACCAATCGCCGTCTGGCATTCAGGTCTACGTCGGTGCCAACAAACTTAACGGTGACAAACCTCAGGTCTACCAGGCCGAGTACCTGACCTACCACGAACAGTTCAGCATGAACCGCTTGGCCAATGACATCGGTCTGGTCCGTGTTGCTAAAGAAATCGAATTCAACGAGAAGG…	835	1.02e-132	97.6	877
tyrosine-protein kinase Btk29A-like	ADAP01051615.1	20 to 5733	AGTCGCGCGCGCGTTATCCTTTCTCTCTTCTTTCTCCTCTCTGTTGTTCTGTTCTCGGTCTCGGGCTGCAGCAGCCGCGCGTGCGACACGCTGCTCTCGGGCTCTTCCCTCCTCCCCGACGACGAGCCAGTGTTGCACGGTGTCCATAACCTACCTAACGCAGCTAGTTCTCTCTCGAACATGCGCCGACGGCGACGAGCAGTTTCCCGCTCCTAGCGCGTATTTCCGCGAGTGTGCGCGCACCAGCGTCGCCGAGTGAGACGGACAGAGATAAGGCGAGAAGATAACGCATCGCCGTTGAACCTGTGCGAGAGAGAGAGAGAGAGAGAGAGATAGCTACAGTGCGTCGTCGCGCAGGACAGGAATATACACGCACAGAGGGAGAGATCGTGCGTCGAG…	5702	0	98.5	5733
hypothetical protein	ADAP01203060.1	1 to 357	ATGAAGTTCCTAGCCAGTTTGTTACTGCTCATTGTTGCCGTCATGGTAGCTGTTGATGCCTACGTACCAAAGATTCCGAAACCTCAACCAAACAAACCGAACTTTCCGTCGTTCCCAGGCCACGGTCCTTTCAACCCCCATGCTAGTCGTTTCCCACGATCTCCCAAAGACAATGGAAATATTGTTTTCGACGCAAAGAAAGAAGGTGGAAAGACTCAGTGGAACGTAGAAGCTCAGCAGAAAGTTTGGGGCAATAAACACGGCAGCATTCACGTCAGTGCTGGAGCTGGCAAACAACCAGGTGGCAAAGCTCAAGGACAAGTTGGAATCGGCGGATCCTTTAGCTGGGGAAAATAA	357	5.04e-103	99.3	357
arylphorin subunit alpha-like	ADAP01028431.1	9 to 2332	CAACTGCATCGTCTTCGCCCTGTTCGTGGCGATGGCGGCTGCTGGCCAGTCCTACCCGGGCTTCTACAGCAAGACCGCCGACATGGAGTTCCTGCACAAGCAGAAGAAGATCTTCGACCTGCTGATGTACGTCGACCAGAACGTCCTCACCGACACCGAGTACTTCGAGTTCGGCCGCAACTTCGACATCGCCGCCAACGTGGACTACTTCACCAACAAGGTCTCCTTCAAGAGCGGCTTCCTCGCCAAGGATGCCCTCTTCACCCGCATGAGCTTCCCCTTCTGGATGGACACCAAGGACTACGGCGTGCCCAAGAGCTTCCGCGGTCAGCTTCTTCAACGGCGTCTCCATGCCCCGCCGCGACTGGTGGAACGTAGTGCCCTTCTACAATNACAAGT…	1621	1.75e-159	97.7	2359
navitri-4 penicin	ADAP01121303.1	3 to 233	CGAACACTGAGATCTGGAAACGGAAAGATTACTTTTGAAGTTAAAAATGAAGGTGGACAGACTTCGTTTACCGTGAACGGAGAGGCTAAGGTTTGGAGCAGCAAAAATGGTTACGTCAGCGTGACAGGCGGTGTACATCAGCCAGTGGGTGGTGACGCTAAAGGACACGTTGGAGTTAAGGGCGAATTCGAATGGAGAAAGTGAAGTTAGAATTATACAATTTTTCTGTAC	230	2.28e-113	97.4	419
dorsal interacting protein 3 (dip3)	ADAP01044598.1	17 to 1531	AAACGACCCACCGGAAAAATCCAGCTCCGCAGCCGCACCGCAGGCGATCTCTCCGTCTCTTTCTAAACTCCGCTCTGTCGCTGCGGCGACGTTGGCATGTGTTTCTCCGCAGTAGTGACGTCGCGCCGCGCACACGATCGTCCGCCGTGAGAAATTTCAACCTCTCCGCACCTAACCTCAAAATCCAGCGATATAATCTCCACCTGCTGTAAATATATCAAACCGGCAAGACGGCGTTCAACTCGTTTTCCTCGGGCGGCAAGAGCCGCGGCCGCGCTGTCGCGAGCAGCAACGGCACGTCCGGCCGACGTGCGGAAGGGCCAGCAGCGATGACCCCGGTGATGTTCGACACCGAGTGCTTCATCGCCGAGATCCAGAAGCGGCCGGTGATCTACGATG…	1524	0	0.981	1531
luciferase-like	ADAP01005766.1	475 to 1352	AAACCGCCCAGTATCTGATGAGCCTAACCAGACCAAAGGTGATGTTCTCGTGCGAGAGCGCAGTGAAGGTACTGATGGAGGCCGCGAGGCTGGAAAAAGTTGACACGAGGTTCATTGTTTTCGGGAAATACCCGGAGATGCAAAGTTTGAGGGACACAATGCGACTGCAAACGAACGAGGAAGTACGAACGTTTCAGACCCGATCGATCCAGGCCGACAACATCGCCATGATTCTTTTCTCCTCGGGCACAACGGGTATGCCGAAGGGCGTCGCACATTCCTATAAATCACTCTATCGCAATATATCTTCCTTCACTATTCTCGGCGCTAAAAACTCCACCTGTCTATGGTACTCGTCCCTCTACTGGATAAGCGGGACTTTTTGCATGCTGCGATCGA…	1273	1.22e-119	0.988	1912
yellow-f	ADAP01147469.1	128 to 1901	ATATGCAGTGGATATTCGTTTTCGCTATTCTGACAGCAGTCAACTGTCACCCGCCCGAAATACTGTACTCCTGGGACAAGCTCGACTATAACTTTCCAAATGAATCAATGAGAATGGCATATATCGCTTCCGGAGATTTCATTCAGGCCGACAACCTTCCAGTGGGCGTCAGCGTATGGAAGGACAAAATGTTCATTACGGTTCCCAGATGGAAGAAAGGTGTCCCAGCGAATTTGAATTATATCCAGATGTCCACGAGCACTGGGCGACTTCAATGTTACGGGAATAAACTTCCACTGGACGGACGGCGTGTTCGGGATGGCCGTGTCGCCGCGCCGGGAAGATGGATCGAAGACATTGTACTTCCACGCTTTGTCCGCCATTCGTGAGTTCTCGGTG…	1238	5.26e-137	98.6	1901
defensin 1-1	ADAP01047638.1	1 to 463	CTTGTCAGAGTTGGAAGAAGAGTTTATATTATCTAAAAAATGAAGCTCCTACTCGTTGTTGCTTTTATCGCTGTAGCTGTTACTGCGGGGCTCTCGATTCCGCTGAATGGAATTCGAAGATGTCGTCGACTTTCAGGACTGGGATGAAGCAGCAGTCGACGAGGACGCCGGTGTAAGACAGCGTAGAGTCACCTGCGATCTCCTCAGTTTCGGCGGAGTCGTCGGCGATTCAGCGTGCGCAGCCAACTGTTTGAGTATGGGCAAAGCTGGAGGCAGTTGCAATGGTGGCATTTGCGAATGTCGCAAGGACCACTTTCAAGGACCTCTGGGACCAGCGTTTTGGTTAGAGTCGAGTTGAAAATCTCAGCCGCATTACTTGTGTGATGGAAAGTTTTATTT…	463	6.69e-70	0.982	476
peptidoglycan-recognition protein	ADAP01103979.1	1 to 1235	TACTGCAATGAATCTCAGCCGAGCAGCATTGATACACGACTTTGTTTATTAATAACTGCTTTCAAGCATTAGAATGGAATCTTTTACATCACCGAGATGTTTTCTTATTGGGATGCTAGTTGCGATTAGCATTTTCGCCATTGGGTTCCATATTCTAACAGCGCAACAAGAAAAGTCAGTCAGACAATGAGATCGATAATGACAACGACAAAGGTGATAGCAATGTCAACTATGATAACAACTTGAAAATCGTAAAACGAGAAGAATGGGAAGCTTTGGAACCTAAGAAACCACCAAAAAAACTTCAAGTATTGCCAGCACCATTCGTAATAATCAGTCAAACTAACACACAGGCGTGTAGACTCAGAATAAAATGTGTTAAAAGTGTTCGCAATTTGC…	1239	5.25e-55	98.3	1235
cuticular protein RR-2 family member 5	ADAP01043579.1	1 to 756	CAGACACACAAGCAGACATGGCTTTCAAGAGTTCAATCTCTACATCATTCTCTCAGCCCTCGTGGCAGGTGCAGTTTATGCAGCTCCTCAATCATACCACAGCCATGGTGCTCAATTATCGCTGACTAGCCATGCCATTCCGATAGCTAATCACCAGATCGAAGAAGATCAACATCGAAGAACATCACTACGATCACCACCCCAAGTANNNNNNNNCCTACGACGTGCACGACTCGCTGACCGGTGACATCAAGAGCCAGCGGTTACAAGCGTGTTGTCCACTACACCGCTGACAARCACAGCGGWTTCCAAGCYACCGTSCACAGRGAGCCTGTGCATCATCATGTACCCATCAAGGCTATCTTTCATCACGAGCCTCTAGCCATCAAGACGCATTAC…	719	0	0.972	756
nasonin-3	ADAP01021860.1	2 to 339	TTTAGTCCAAGTTCAACAAATCGCTAAATCCAAAACCATGAAGACTGTATACTTCGTCGTCTTACTGCTCGTTGCACTGACCTATTTCACCACTATTGAAGCTTCTGCTATTCCACACTGCAGCCCGTGGAGATGTCAACAAGAATGTCTTTTTAAGAACTTCATGAAAGGAGAATGCATTCAACTCCAATGCGTATGTAGTCAGAAAATTGGAGGCATCCGGCCATAACTGTTGCAAAGAGTTTATTCATTACAGCATTAAGCAATAATTTAANNNNNNNNNNNNNNNNTTTGTAATTAATGTTTACTTTCAAAATAAAATGAATCTGACAATTTAA	338	6.05e-95	0.952	339
nasonin-4	ADAP01031513.1	1 to 247	ATGAAGACTCTTGCATTCCTGCTGCTTCTGATGCTTCTGGCTCACGTCGCGTCCTCCGAGTCAGCTTACTGCAGAAGACTCGATTGCTGGCATGACTGCATCTTCAAGTTCTACAGATACGGAGTTTGCGTCGATAGCGAGTGCCAGTGTCGCGGCAAAATCGGCGGTGGAAAATGAGAGAATAAAGCAAAACAATGTATATAATCCGGCCGGAGCGTCGAATAAAGCACAAGAATAGAGCATCCTA	247	8.42e-86	0.972	264
nabaecin-1	ADAP01121307.1	55 to 217	ACTAAAAACATCAACACCATGAAGTTCCTCGCAAGTTTCTTACTGCTCGTTGTAGCCCTTATGATAGCCGTAGATGCTTCGCCATACAGACCACCAGTCCAGAAACCCCACCCGAATGCACCCAAAGTGCCGTCTTTCCCCGGTCAAGGAACTTGGAGTGGCAGACCTCGTCGCTCACCTCAGAAGAATGGCCAAGTCGAAATCAACGCCAAGAAGGAAGGTGGAAAGACTTCCTGGAACGTGGAAGGCAAGCAAAAGGTCTGGGGTAACGAGCACGGCAGCATTCACATCAGCGGCGGTGCCAACAAGCAGCCCGGTGGCAAGCCCCAAGGACAGGTTGGCATTGGCGGATCCTTCCACTGGGGAAAATAAATTAAGACATTTTTAATTTTTTATTCC…	620	0	0.978	809
nabaecin-2	ADAP01121307.1	17 to 556	CTGAAAACTCTAAAGCCACAATGAAGTTCGTCATCAGTTTCTTGCTGCTCGCTGTAGCCCTCATGGTGGCCGTAGACGCTTCACCATACAGACCACCAGTCCAGAAACCCCACCCGAATGCACCCAAAGTGCCGTCTTTCCCCGGTCAAGGAACTTGGAGTGGCAGACCTCGTCGCTCACCTCAGAAGAATGGCCAAGTCGAAATCAACGCCAAGAAGGAAGGTGGAAAGACTTCCTGGAACGTGGAAGGCAAGCAAAAGGTCTGGGGTAACGAGCACGGCAGCATTCACGTCAGCGGCGGTGCCAACAAGCAGCCCGGTGGCAAGCCCCAAGGACAGGTCGGCATTGGCGGATCCTTCCACTGGGGAAAATAAATTGACACTAATTTAGTCAACAAAA…	541	0	0.979	556
nasonin-2	ADAP01021859.1	1 to 1103	CCGATGAGCATAGAACTCGTTTCGCTTTAGACCAGTCTAAAGAATTACCAAATTAGCAAACATGAAGTCTGTATACTTCGCTTTCCTGCTCGTCATCGCTGTGGCTTACTCCACTGCCACTGTTGCAGCAGCTTGCAATGACAGAGACTGCTCCCTCGACTGCATCATGAAGGGATACAATACCGGAGGCTGCTGCATCATGAAGGGTTACAACACCGGTGGCTGCGTTAATGGAAACTGCCAGTGTCGTCGTACCAGCGTGCATCATGAAGGGTTACAACACCGGTGGCTGCGTTAATGGAAACTGCCAGTGTCGTCGTACCAGCGGTTAAATGCATACTTATAGTTCCATCAACTTCGGTTTTCTAATCAAGTCAAAACTTTGAAGAACAATCCATA…	785	0	0.962	1111
nasonin-6	ADAP01031781.1	1 TO 635	ACAATCTGCAGCTGTATCCGAACGCTCAACATTAACGCCAACATATCAGTAATTAATCCAATAAAATGAAGTTCCTTTTCGCCTTTTTTCTCATCGTAGCTGTAACTTCCGTCGAAGAGTTTACGCGCAATGCGATGACAACAGGTGTAACTCCGGCTGCAGAAGTCAAGGAAATATCATAGGAGTATGCAGAAAAGATGACTCCTGTCTATGTGTGGCAGAGCTCCGCCGAAATGCGATTCCAACGAGTGCGACTCCGGCTGCAAAAGCCGTGGAAATATTCTGGGAAGATGCAATGGAGATTATCTCTGCGAGTGTGGCTCCAAAATGCGATTCCAACGAGTGTGACTCAGGCTGCAAAAGCCGTGGAAATGCTCTGGGAAGATGCAAGGGAGATTC…	642	5.16e-112	0.982	650
nahymenoptaecin-2 precursor	ADAP01080071.1	1 to 1539	ATGAAAGCAGCCCTCGCACTTCTCGCCTTTGCGGCTACGGTTATCGTAGTGTCTGCCAACATCAGGCCCAGGCCGACGGCGAGACCGCCGTACATAAACCGACCGCCAAATCCGTTCAAGCCCCGCTGGAAGCGTGAAGCTTCTCCGCAGAATGGACACATTAGCGTTACTGGAAGCAAGGACCTCAGTGGCCCGGAGAGACGTCCATCTTGGAATGTCGACTACCAGCACAACATCTGGCAGAGCAAGAACGGCCAGATCACCGCTGGAGGTGGTGCCCAGAAGCTGCCGGGCCAAAGATGGGAACCCACTGTTGGAATTCAGGGAAGCTGGCGCTTCAAACGAGAGGCCAACCCTGGTGACCATGGTTCCGTCAGCCTTACGCAAATCAAGCCCCTC…	1539	0	0.985	1546
hypothetical protein	ADAP01102994.1	1 to 412	TGTCATTCTACCGTAAAGTGCAACGCAAAAGTCAACATGAAAGTCCTGCTGTTTCTCGTGGTCATGGTAGCCATGATGGCTGTGCTGATGGCTCAAGAGAAAACGATCTCCCCGAAGAAGGAGTCAAATGTACTCGAGGTGAATCATTCCATTGTTTCCTCAAGTGTATCACACAAGGTAAAGTACCCCAAAGCTGTAACAGAGTAAACGGTACAGTCAACTGCATCTGCAGAGCAATAAACGCTACCAGCCCGGAATAAAAGCGTTTCCATCAATATTCTACCAAAATGAGTCATCCGAATAAAACCTGCCAATGATAAAAATTCAAAATTGACGCAACACCGGAAAAGTATTCGTACGTTAGTATTATTTTATCCGAATAAAGTGCATAGCATAATA…	408	1.18e-56	0.948	412
hypothetical protein	ADAP01112404.1	1 to 619	TCAGACTGAACAATTCTTTCAATTTTGTTTAACATGAAGTCCCAGTTGTTCTTGGCGTTTGCCCTCTTACTGGCCATTATCGGAAGCATGCCAGGGAAAATTGCATCAGCCTCTTCAGTCCCGAGACCTGCCGTAGGCTGTGCGAAACCGATAGTGCCATCTGCAGGTTCCAAAGTTCCAAGTGCGACTGCTACACGCCAAGCTCCAACTATTAACTATCAACGTCAAATTGTCAATTGTCAAACGCATAGTTTTGCTTTGTTCCTTTGTAGAATTAAATAAGGTCACAATCAATCGTGATACTCATGCTCACAACTGAGTTGGGGAAATTCCAATCGCGCTGAATACGAGAAACCGTGTTTCATAGTCAACAAGCTTTTTCACTATATGCATGTATTT…	614	0	0.976	619
hypothetical protein	ADAP01106427.1	37 to 799	CTCGTGTGCGGAATCCTCGCCACAGTGACGGCCGCCCCGACGCCCGGAGGACACCACCACGAACACCACATCATTCACGTTCCGTACCACGTGCATACGGTACACCACCACCACGTGAAGAAGGTCCACGTCCCGGTCCATCACGTCGAGAAGGTTCACGTGCCCGTACCTGTGCACCACGTCGAGAAGGTTCACGTGCCGGTGCCCTACCCAGTCGTCGAGAAGGTCCACGTGCCCGTCCACATCCCCGTCCATCATGAGAAGCCCCATCACGAAGGCTGGGGCTGGGATTAGTGAGAGTAACCCCCTGTTTTAAGTGTATTATTATTGTTGGATATTGTCAAGTAGATGCAGCAGCCCCGCGTTAACGCTCGACTAAGTGTTAAAATTCTGGATTTT…	764	1.2e-146	0.983	799
hypothetical protein	ADAP01062738.1	1 to 539	GGCAGTCACTTGTAACTCTTGGCTTAATTGACAGTAAAAATCTCGAAGTAGCGAGCGCAGAAGCGAGAGAGTACGCAAAGAAAAAAACTATAAAAATGGCAAGATTCGTCTACCTCCTCCTCGCCATCGTGCTCACGGCAACCATGGTTACGGCCGTCGAGAAGAAATGCAGCCCTTGGCTGGGATACTGTCAGAGTCATGAGGGATGCTGCCGTCACTTCACCTGCTCCACATACCAGGCTAAATGCGTCCCCGTCGGAGGACTCATAATTCCCGGCAAAGACACGAGGCCACTCGGAGATGGACCTTTCCCACCCAGGGGTCTCTTCCCAGCATTCGATGCAGTTTACCCTCATCTCACGCAATAATGACTTTTTTAATTCAGTATTACACTAGGTA…	509	8.48e-55	0.975	539
hypothetical protein	ADAP01062913.1	1 to 739	TAATCATTTACGGAAATTAATTCGTAAACAAAGAAATTCGTTGAAATCGTGCGTAACGCTTACACGTGGGAAACGAGATCGTACTACATTTAATAACAACAACAAAGAAACCAGTTAGATTGTAGACATAAATGATGGAGCGTAAAACCCGGGATTGGAAGCCTTACTCGTATAAGTAGGAAACTCCCAACTCGACAGACTCAGTCGAATACGAACAGTTGAGCAGTTTGTGTCTCGTGATTGAGAAGTGAATTAACGTGTCTTATCAAAAAAGTAAAGCAATACATTATACAAAATGTCGAAGGTTATACTGTTCGCTCTGGTCGTCTTACTGGCAACGACTTTAATCTCAGCTGCCACGAGTGATAATAAGTGCGGACGACATGGTGATCCTTGTGT…	736	2.28e-144	0.989	739
hypothetical protein	ADAP01194990.1	12 to 426	AGATGTACCTGAAGTACTGGATCCTCCTGGCAGCCTTGCTGGCCGTGGCTTACGCCGCGAGGGAGCCTCTCGACCTGGTAGCCGAGGAGTCGCAGGAACAACCGGCTGGACAGCATNNNNNNNNNNNNNNNNTCCTTCTGCTTAAGAAGGCTATCCTCGCCAAGAAGGCCCTGGCTATCGGCGGTGCCGTCGGCCTTGGCGTTGGTCTCATCAAGGCTAAGCACTTCGGCGGCGGTTTCGGAGGTGGTCACGGAGGTGGTCACGGTGGTGGCTGGCAGAAGCCCATAATCGTGCACGCTTACCCTGCCTCCCACTCATCCGGCTGGAGTAGCGGCGGTGGCGGCGGATGGCCCAGCGGCGGCGGCGGCGGATGGTCTAGCGCAAGCAGTAACGCGTGGG…	409	6.66e-85	0.943	530
beta-1,3-glucan-binding protein-like	ADAP01068119.1	1 to 763	ATGAAATTTTTGCGTCAACAAGAAATATGGCTGGAACCATTGTACAAGAGCTACGACAAACGCTACGCGAACGCGCGCATAAACCTGGGCCGGGTGCGTGGGAACGCGATGCTGACCCGTCATGGCGAAAACCTGGGCGGCAAAACGCTGGAGTTCGGTGTGGGCAATGGTACCGGCGCCGACTTTTACGAGGAAACGGTCTCGAAGCTGCACAGGTCTGGCGAAGCCTGGAACAAGGACTTTCATACCTACAAGACCACTTGGTCGAGCAGCGGATTGACGTTTTACGTTGACGGCGAACTGGTCGGCAAGCTCGTGCCCACTGCAAGTGGATGGTCCAGTCAAGACAACGTCGCTACTGTGAGCATGGCACCCTTCAATGAAAAGAGTTTTATCTCT…	769	1.25e-98	0.98	763
hypothetical protein	ADAP01194993.1	1 to 1146	GGTGTTACAGCCAGAGGTGTGCCACGGTTAGTCGGTTTGGCTCGGCTGTGTATATAGTTTTGCTCGAGTTTGATTTTTCGTACGACGAGGATTTTTCGAAGTGTCCTGTGTGACACTTTGGTCTTGCCTTTGGAGTTTGGTGATTTTTGGAGTTTGGGACGAGGAGGTTCGACGTTGAATTTGCAAGAGATGAACAGCCACATTATCTCCCTGTTGGTTCTACTCTCGACGGCCATTGTGTTCGCGGAGCTTGCCAAAGCCGATGTCGATATCGAGCAGCAACAGCGGCCCACCAGTCTCGAAGATGTTCACAACGTAGACGAGCTGAGCGAGAGCGTTGCGCCTGTGTCGAGGGATAAGAGGACGCTGTTCCTGAAGAAAAAGCTCCTCGGCGTTGGC…	1247	6.53e-135	0.973	1148
not on current assembly	ADAP01022367.1	1 to 720	TTCGTCACTAGCAACATGGCAAGCAAACTGGTGGTAATCTTGGCTCTGGCAGCCGTAGTCGTTTCGGCGGCAGCCTACAAGCACGATAACGAGTACGACGGTCACGGTGGACACGGTGGACAGGGAGGTTTCGGAGGTCACGGAAGCCAGGGTGGTTTCGGAGGTGGTCACGGAAGCCAGGGTGGTTTCGGAGGTGGTCACGGAAGCCAGGGTGGTTTCGGAGGTGGTCACGGAAGCCAAGGAGGTTTCGGTGGTGGTCACGGAAGCCAGGGAGGCTTCGGAGGTCAAGGACAGGGAGGTTTCGGTGGTGGTCACGGAAGCCAGGGAGGCTTCGGAGGTCAAGGACAGGGACATGGTGGCCAGGGAGGTTTCGGAGGTCACGGACAGGGACATGGTGGA…	717	0	0.977	720
dicer-2	ADAP01086677.1	86 to 4701	GAGTTGGATGGACGCTCTCAGATTCTCTGCAGAAACAAAACACNAGAAAACATATGCCGGCTGACGGTATACTNCCTATGTAATTTCCAAGAAACTACGGAGCAAGCAGCAGGGACTGGATTGGCAGAAAACCATCGGAAAACATAAAACTCGTCCCGACCTGCATTGTGTAGCTTGATAGAACGTCGACTTGGTGCAAAATCGCAGGATCAGCCAGATGCAATTTGACTTGGTGTGTNNNNNNNNCACATACCTTTTTGCAAAAGAGGGAATCCCGCAAGCTTCACGATCCAAGATATAGACACGATAGCTTGTCAGTGCACGACTGCACGTAGGACGCGCGTGTTCATCCGGAGCAGTTGGCGCTGCATAAATTCCCGAGGAATACTCCTAATTAAA…	3598	3.28e-163	0.987	4953
luciferin 4-monooxygenase	ADAP01058482.1	1 to 1543	ATGTATAAAGCTCTAGTGGAATCAATAGGTTTATATGGGGCTGAAATCTGGGGATGGAAAGTAGAAGATTTTGTCATTGAAAACAAAATTATGAAAAGTGTGCACTTAGATTTTGATCTAACTCATAGTATTGGCAAACACACTTAGTAGCAGGCCACATCATATAGGCCAGGTAAGCAGAAACGAAAAATTGCAGTATTCGTTGCGCAATANNNNNNNNNNNNNATGGCTTAAATGCAAATGACATTGTTGTTGTTTGCTCTAAAAATAATATAGATCTATATGCTCCAATTTTTTGAACGTTTTATGCTGGATGCATCTTTTCTGGGTGGAACCCGTTTGCTCTGCCTTTAACTGCTAAGATGGAAAATGTTCACCCGAAAATCGCTGTATTTGGCA…	1425	4.17e-82	0.967	1560
hypothetical protein	ADAP01036707.1	1 to 668	GCGCATGAGAATAGCAGCGTGATGTTAAAATAAAAGCAATCATGTGTGCTGATAAACGGGAAGCCCTGTTTGAGAAATAGCTGTGTGTGGTTCGTCTATTTACTGTCATCTGGGAATCCCGCATATGCTTTGTAAAACTGGTAGCCTTCATTGCAGAGTTTAAATAGCGGCGAGTGTTAACGCTAAGCATCATTCGATTCGCAGCTATCGAACTGTCAAGTACGAGCGACAACTAAAACAAAAATGAAATCCTTATACTTTTTGCTTCTCATCGCCTGCATGATGATTGCGCAAGAGCGTATGGAAGTTGTAATTTCAACGATTGCAGTCCATTCTGCCAGTACAAGAAATGCCAAGGAACCAGATGCGTATGTGACACGAGATTCATAGCGCAAAACC…	668	0	0.987	668
not on current assembly	ADAP01022351.1	15 to 330	GACGTTGATGGTTTTCATCGCGCTATGGGCGAGCTTAGCCTCTACTCTACCCACGAGCGTAGATCCTGTAAAAACTATAACGAACGTGGAACTACCCGATAAGCACGACGCGGAGGCAGAAAAGACTGACGATTTGGAAACCGACGCTACTTTCTGGGGGAGGCTACGGAGGCTGGGGTAGGCGACGTAACTACGGCGGCTGGGGCGGACGACCCTACTACCACGGCTGGGGAGGCCGGGGTTACGGTTGGGGAGGAGGATACTACGGCGGAGGCTGGGGAGGTCGTTATGGAGGCTGGGGTGGATACTACTGGTGA	317	9.45e-79	0.987	330
NF-kappa-B inhibitor cactus 1	ADAP01016287.1	2 to 1130	AGACATCGGTATACGAGCAGCGTATAAAATCTGTGTCCAGTGGTGTGCGAAAAGAAGCTTGTGCGCCGTGTTCGCCGATCGTATCATGTGGAGTAAGGAAAAATCGGCAGCGCAGACCAGGAAAATCGAGAGCCAGATAAGCGGCCAGACAGACTCGGGTTTCCAGTCACTCGCCGACAGTTGCACAGCATCCATGAGGGCCTGCAGTGAGAACGCCGAGTGCGAGCTCAGCGAGACCTTCATTCGCACTTTAAGTTTAAAGCACACGAACATCAACAACTTGGACATGGGCAAGTCGCAGCACAAATCCGAGCCGATCGTCAACGCGAATCGGCTCGACTGTCCGTGGNNCGAGATCGACAGCGACATGCCCCAGAACTCCTACGAGTTCTTCTACAA…	1138	0	0.966	1130
protein pellino-like	ADAP01031311.1	12 to 1128	CGCAATCATCGGTTTTAACGGACGTCTGCCCCGGGGAGATCGTGGCAGGAAACGAAGCAAGATCACTCTATACAAGCGGCCAGAAGCCAATGGAATCAAACTGACGAAAAACATCGTTGATACGAAGACATCCGATCCAGAACTCTTCCGAAGTGACGTCCACTCCATCACTTATGCGTTTTCGGACTCAACAGCTGTTATTATGGAGTACGACAGTGACAAGGATACAGACATGTTTCAAGTTGGGCGATCATCGGCAGCATCAATAGACTTCGTGATTATGGAGACCGCTTCAACCCAAAGAAATATTATGATGTCACGCAGTTCTGTAAGTCGATTTGCTTGCCGAATTCTGATCGACAGGCAAAATCCTAAAATAGCAAAAATCTTTGCTGGAGG…	1117	1.96e-175	0.983	1128
peptidoglycan-recognition protein SC2-like	ADAP01103981.1	1 to 1119	GCATCCGTGCGCGCACATAAGCTGGAGCTTGTAAAAATTGCGTAAATTCTTTACAACTTAATTTTTGTACAATGTGGATTCATTTTCATGCTTAATATTTAAGAGTAGTCTCAAATCAGTCAGCTCTTGTGAAAATGGAAATCCCGCCGTTACTGCGCTTCTTCTTAGTCATTGGACTTTTGTTAGGTGTTGTTTTGACTGCGCCTGATGAGCGTGAGCCAGTAGTAGAGCCGGCAATGACTTCTCGAAGAAGCTCGAGACAGTCCGCATAATCAGCCGATCTCAGTGGGGTGCCCAGCCGGCCACCGACAAACCGCGTCATCTGAAAGTCCAGCCAGCACCTCTGGCGATCATAAGCCACACCGGCACCCAGTCCTGCTACAACGAGGCCAAGTGCAT…	1119	0	0.974	1119
not on current assembly	ADAP01012262.1	1 to 219	ATGTTCTTCAAACTCTTCGTCTTCGCCGTTGTCCTGGTGGCATTCGTCTGCGCCAACCCAGAGCCACAACCAGGTTACGCTGCTGGTCTCGGCTACGGTGCCCGTAGCTTTGGATACGGCGGTTATAGAGCTCGCACCATCGGCTACGGTGGATACGCCGGCGGATATGGCGGCTATGGCCGTGGCTATGGATTCGCGGGACGCAGCTTCTACGGTTAA	219	1.13e-113	0.991	219
toll-like receptor 4	ADAP01060214.1	1 to 3129	CGAGCCACGTCGCCGATCGCTCGGCGATTCGGCCGGCTCTTTTTTTTCCTTATATCTCTCGTNNNNNNNNNNNNNNTTTTTTTCCGGTGTACACGTGTGCCGGCAACACACGCGAACTCGCTATTTATAACGGTAAGTTTCGATTTAGTTCGAAAAAACGCCGGTGTGCTAGCTCTCCCTCTATACTGTCTCGCGTTCGGCATTTTGGCGCGATTTTTCGTCTGTGTGTGTTATTGTCGTACAGTGCTGTTCTCTGGATTCCTCCGGCGTAATATTGCGCTCTGCGCTACTGGACGACGCCGATCGTAATAAATGGACCCGAGGCTCCGCACTATGCTCCACAATGGTTCGGCTCAAGTGCAACTGCCCACCGGTCATCGCCTGGCTTCTCGCCGTCGT…	3111	4.07e-158	0.974	3801
gelsolin	ADAP01017090.1	79 to 2499	GACGACGCGAGCAGCTGCTCGGACGAGTCCAGCGGTGCGGAGATCTTCAAGAGCATCCCCAAGGCCAGCACTGCCTTCTGCATCTGGAAAATCGAGGAGGGACTCAGGACCATCTCGCTGGGTAGAACAAAGGTGGGAACGTTCCTCTCGGACTCGGCTTACTTGATCTACGCTGCCTCGGCCAGAGACGGCGCGCTTCCCTGTCCCGGCATGCCGAAAAGAGCTGAAGGACAGCCAGGCGGTGCGGGCCGTCCACTTCTGGGTCGGCGCTGACTGCGACTCGAGCGTGTCCGGAGCCGCGGCCCTGCGCGCCGCCGAACTCGACTCCCAGCTCGGCGCGACGATCCTCCTCCGAGAGGCCCAGGGCCGGGAGAGTCCCCGCTTCCTGGCCTACTTCCG…	2438	8.03e-177	0.982	2499
N-acetylmuramoyl-L-alanine amidase-like	ADAP01042872.1	167 to 729	GCCGAAGGTCTGTGCCCCCGCATCGTGAGCCGAGCCGAGTGGAAGGCGCGCAAGCCCCGGGNGCGCGACCCCCTGCCGACGACGCCGACCCCCTACGTGGTGGTCCACCACGGCGGAGTCTCGAGCTACTGCCAGGACCAGCCGAGCTGCTCGGCCATAGTGCGCTCCTACCAGAACATGCACCTCGACGAGCGCGGCTGGGCCGACATCGGCTACCACTTCCTCGTCGGCGAGGACGGAAACGTGTACGAGGGCCGGGGCTGGGAGCTCGTCGGGGCCCACGCGCCGGGCTACAACGGCCAGGGCATCGGCGTCTGCCTGATCGGCAACTTTGTCGGATTTCCTGCCGAACGAGGACGCGCTGCGGGCCCTGCGCTCGCTCATCAGCTGCGGCGTCGC…	564	5.78e-168	0.971	998
not on current assembly	ADAP01060372.1	1 to 321	ATGAACGTCCTCGTGGTTCTCGCTGTCTGCGCGCTAGTCGCCAGTGCTTACGGAGCGAGTCTCGGCGTTTTCGATGGTCCGGTTTATTTTGGACCTGTCCCTCGTAGAGCAGCCCTCTTTCAGAGCTCGTCGCTTCACCTGCGACGTCTTGTCCTTCAAGAGCATGTGGGTCTCGCCGAATCACTCGGCCTGTGCCGTCAGGTGTCTAGCCCAGCGTCGCAAGGGAGGAAAGTGCAAGAACGGAGTCTGCGTCTGCCGATGA	262	1.04e-85	0.988	321
not on current assembly	ADAP01060375.1	1 to 357	ATGAAGGTCCTCGTTGTTTTGGCTGCTTGCGCTGTTTTCGCCGGAGCTTTCGGCGCTACTACGATTCGCGATGGCTACGAGGATCCCGTCTTTGAAATTCAGGAGACGACATCAAGCAAGACGGCGATAACGCCGAGACGCTCGACGCCACGGACGATCTCTCCCCAATCAAGGAGTCTTCAGACGATCCGACAGAGCTCGTACAGCCTTCGTACAGAGCTCGTCGCTTCTCCTGCGACGTCCTGTCCTTCCAGAGCAAGTGGGTCTCGCCGAATCACTCGGCCTGTGCCGTCAGGTGTCTAGCCCAGCGTCGCAAGGGAGGAAAGTGCAAGAACGGAGTCTGCGTCTGCCGATAA	356	1.69e-95	0.979	357
hypothetical protein	ADAP01048301.1	77 to 2620	GGAGAGCGCCGCCGCGATGATCCTCCTCAGGTTCTTCTTCAACGTCGCTGCTGCTGCTGCTGCNNNNNNNNNCGCCGCCGGCGCAGCGATAGGACACGACGCGCCGATCGGCCCGAACGACCGGAGAGAACTGGCGCGTGACTATTAGTCGGCTTTTATATNNNNNNNAGAGGGCTCGACTACTGCGATACTCGTATATACTTTGGATAGGATGATTACGAGGTGGAGCAGCTCGTGAGGTCNNNNNNNNNNNNNNNNNNNGGACAGCTACGTTGCTCTGATCCGACGAACGGGACAATATGGGCAATGGCATGAATAAGGTGACAAGCACTATCTCTGCATCATGGCGGCCGACAGCCCGGATCAGAACCTGTCCCAGTACTTTTCGATCTGCAACGA…	2312	1.29e-83	0.967	2620
laccase-4-like	ADAP01098532.1	1 to 2024	ATGTCGATGCCTGACCTGCGTTTAATTGCTGTTCTACTGGTTGCATGCGGCGCACGGCTGTGCACTGTTGATGCTGCATCTGAGCCCGCCGAGGGGGAAGCAAACATGATCATCCAGACAAAATTGTCCTGCTGCCTCAAAGCTACGGCATGGGCTTACCGGACGACGAGGTGGACTGGTCCCGTCATCCCTGCCCCAGGCAATGCCGCTCCGACCGAGAACCTCTGACCTGCCGTTATGGCCTGACCGTCGAGCGATACAGCCCGCGAAACCTGACCGATTGCTCCAGACCACACTGTATTCCAGGGGACGGCACCGAGAAGATGGTCATCGTGGCGAACAGGAAGCTTCCGGGACTCTCGATCGAGGAGGTATGCAAAGGCGACGGTCTGCTGGTGG…	1575	8.76e-77	0.989	2024
hypothetical protein	ADAP01079180.1	1 to 345	GCAGTCTGCAATTTGAATAATAACTCTCGTCTTGTAANNNNNNNNNNNNATGAGATTCCTCCGCTACATCTGGCTCCTCGTCGTGGCTCTGCTCCTCGTCGCCGGTGCTCAAGCCAAATGCACCGAGGACGAGTGCAGGGAAGCTTGCAAACACGTCGGAAGCATTCCCGGCGGCAAGGAGGGAAAGTACTGCGTTGACGGTTCCTGCAGATGTGCCCTGCTCAAGCCTTGAATTGTTTCTTTCTTTCTTTATTTTTCTGTAAATCGCATTGTTTTTTCTCGTCGTNNTCTCGTCGTCGTTGTTTGCGCTCTTAATAAAAGCATCATGATTTTCTTATTCTGAA	344	7.92e-109	0.972	345
dorsal switch protein 1	ADAP01071704.1	11 to 4586	AGACCAACTTCATTGTAGTATCAGAAGGAGACGAGAGACAACGACGATATAGTTCTCATAGTTTGAGACCTCGGCAATTAGATACTTGCGATACTTAGCAGCAGAAGCAGCAGCAGAACCAGCTGCACCAGCACCTGCTCAACCAGCAGGCGGCCGCACAGCAGCAGGCCCAGCAGCAGGCCCAGCAGCAGGCGCAGCAGCAGGCACAGCAGCAGGCCCAGCAGCAAGCGCAGCAGCAGCAGCTGAGCCAGCACCACCAGGACATCGTGAGGAGCACCGCCGCCGCCGCGGCGACGCAGCAGCTCTTCTCCTACAAGATGGCCTCCAGCTTCCAGAACCCCGCGACGACGGGCGCCCAGAGCAGCCCGGTCTCGAGCAGCAGCCCCGTCGCCTGCATGA…	4531	3.69e-89	0.991	4586
spatzle 1	ADAP01017908.1	1 to 1130	ATGAAGAGGATTGTCCTGCTGCTGTTTGTAGTTTCGGTGGTAGCGAACGAGGCCGAGGCTCTTCCCCAGCTGATCATACCCGTCCAAAATTCTTCGCGATCGGAGTCGGGCTTCTACGTGCAACGGAAAATCTTGTCCCACAGGAACTTCGGCTGCGAGTGGAGATGACACCTCCGGCAGGACGGATGCGGGAAAAATCATTTTTCCGTCGGACGACGGAGACTTCCCGACGCCTCAGTTTCCGGTTCGTCCGCACGCCGGCTGCGAGAACTCGACCTTCTGCGAGAACACGCCCAACTATCCCAAGGAGTACCTGCAAGCCGCTCTGAGGACGAACAAGGATCTCAAGTTCTTCTCCAGCGATGATCTGGTATCGAATGTCCGTCCTGCCCGACGTGC…	1137	4.23e-48	0.974	1132
hisnavicin-2	ADAP01001728.1	1 to 1097	GGCCCATCGCACAAGATAAACATACACCTCCTTTCCTTTACTCAAGTTGAGTATATCTCTCTCACTAGACAACATGAAGCTGATCATTGTTCTGTTCGCCGTCGTCGTGGCCGCCAGCGCCTTCCCAGGCTACGAGAGCATCATCATGAGGAACACGTCCACGCCATCCAGGTACCCCAGCCGCACCCGATTCCCCCGATTCACCCCAAGCCCCTCCACCTGAAGGCCCACAGCCAGGCCCACCAGTTCCACTACCACGACGCCAAGCCCCACCACCCCCACCTCATCGGCTACGAGGTCTACCATGAGCCCAAGGCTGAGATCAAGCACGTCCATGGACACCACTCTTCCTGGTAAATCGTAGCAGCGTAACCGGAGCCGCCGCCGAGAGAAGATAAC…	1097	0	0.97	1097
JNK-interacting protein 1-like	ADAP01002723.1	1 to 3180	ATGGCCGATTCCGAGTTCGAGCAGTTCCGTTACTACTTCGAGCGACTGCCCCAGCACCTGAAAGCGCCGATATCCAATTACACAATTTCAGACTCGTTCACGATGTCATGCTGGACGACTCGCCGACCTCGTCTCAGGGCAGCGACGCCGAGGTTGGCAGCAGGTCAGCCGGTGGTGTGGCCGGTGATTCCGAGGACGAGGAGGTCGTGGTGCTGCACAGGCACGAAGCGCACAGTGGACACAGCTCCGCGGACGACAGCGAAGACTGCGAGCAGATGTGCTGCTCGTCCATCGTCGCCGACAGCGATTTCAGGTATGGCTCCGACCTTGTGACTGATTAGCTTGTTCGCCGGGCTGAGCAGTGGTGGNNNNNNNNNNNNNNNNNNGAAGATGAGGACC…	3170	0	0.975	3180
CREB binding protein	ADAP01024259.1	1 to 9619	ATTTTGCCCTGACAAGCAAGCGGCGGCCATCGTCTTTCTCGCGCGCCGCCGCCGACGAGAGAGAGAGGGAGCTCCGAGAGCCGCGGCAGCGCAAAAAGCATCGCGCGTGCAAGAGAGAGTGAGCGCGAGAGAGAGATAGAGACACCCACACGGCACTGGCAGGCAGCAGGCATCAGCAGCGAGCGCAGCAGACACGTATACACAAATACAGAGCGCAGTCGCAAGAGCGCGAGAGAGAAAGAGCGAGTGCGAGACTCTCGGCGCGCGCTCGGTTCCCCCGTGCTCTCAGTGTATATACCGCGAGAGAGCGCGTACAGTGTCTCTCGGAGCGAGCTGCTGGTGCACACACGGGAGAGAGCGCGCAAGAGTGGGTCTACACAGCGAGAGCGAGCGGAGAGA…	7649	0	0.988	12324
protein argonaute-2-like	ADAP01032801.1	17 to 2771	AAGAAAACCAGCAGTTTGAAGAAACTTCTCCAACTGCATCTACATCATCGCCATTCGTAGGATCAGAAGACCAAGCTGACCCTTCTCAGTCCCAGTTGCAGCCTCAACATCCTCAACAATCTCAGCCACAACCTGCAGATGTAGTTGAAGAAACAACTGAACTCTTATCAGAAATATCTTTGGAACCAGAAGCTGTTTCATCCGAATCTGAAACAGTAACACCCAATCTTACTGTACCTGCTGACATAGTCTACAAAGAAGTAGAGCAGATTCCAAAGCGTAAGGACCCTACGAAGGCTGGCACCATAGGACGTCCCATTACTGTAAAAACAAATATGATGGCGATTAATGTCAAACAGATGAATCCCAATGTTGTGCATTATGACGTGAAAATTGTGC…	2429	2.92e-81	0.966	2871
hypothetical protein	ADAP01023923.1	1 to 552	TTGGCCTACGCGAACGTTCGCACCGTTATTGTCTCCGAGAAGCTTCTCCTTACACTCGGAAATGCGTCCAAGCCTGGCACTTGTCCTCGTGGCTCTAGTAGCCTGCCTTCTCGTGCCGAGGGCCGAGGCGGGAATCTTCCTCCAGAAGGTGGGTCAGACGGCCAAGGACGTGGGCGAGAAGGTTCACGAGGGCGCGAAGAGAATCGAGACCGGAATCAAGAATATCTTCGGCCCCGACGGCAGCGAGGAAGACGTCAAGTCCTCGACTGCCGTCCCAGCCGTGCAGCCGGTGCCCGGAGCTGCTGACGAGACTTTGGGAACCACGACGCCCACGAACAGGAACATCATCAGCGGCGCCAAGAGATGCTTGCCCACCGAAGTGCTGTCTTCCGATGGTGA…	554	0	0.984	552
hypothetical protein	ADAP01008554.1	1 to 673	GCGCGCGCACGCGGCGGCGGTCACTAACACAAGCACTCGCGTCGCGATATACTGCGTCTTATCGTCCGAGGAGAGCAGATTTCGAGCGACGAATATAACGAGAGCCTAAGTGGCGGGAATTATCAGTACGTCGCTAGCTCTCGAGCCTACAAGTCCGGTAAAAAGTTTCTCAAGTGCAGCCGCCGATATGAAGCTCCTGATTTTCATGCTGTTGATCGTCGTTACCATGAGCGCCGCTCAATTGATCCCCAAGATCTTCGGAGAGCCGTGCAACGGAGCACAGAACGCGCTCTGCAGCACCAAGTGTCTCTTCGGCAACAAAATCTGCGTCAAGTCCGAGGCGAGTTTGGGCTACACCTGTACGTGTATCAACGCCTAGAAGAGCCGAGGCGCCGCTAA…	670	0	0.972	673
hypothetical protein	ADAP01002481.1	57 to 737	GCTGTTGCTCTCGCTGGTGGGCTTGGCCGTGGGTCAGGCGATCATTTCGAAGCCCGCGGAGACGAACGACGTCGGTGTCAATCAGGGTGTGCTGCATCAGGTGCCGCAAGAGGCCGTGGAACAAGCTGAGGATAAAAAAGTCGACAAGAGAAGCTACGGCTGGAACCCGTGGATCTGGCCGTCCTACGGTCACGGCTGGTCTGGACACGGTCACGGATGGTCCGGACATGGGTGGCCATCGTAGTATAGTCACGGATGGTCAGGACACGGCCACGGTTGGCACGGTGGATGGTCAGGACACGGACACGGCTGGCACGGTGGCTTGAGCTACGGTTGGCCCATCTACATAAGCAGCGGACACGGTTGGCATAGTCATGGTGGATGGCATAGCAAGTGGTG…	683	0	0.955	737
hypothetical protein	ADAP01002489.1	1 to 1002	GAGAAAGAGAGAGAGAGAGAGAAATACGGGGAGAAAGAAGGTACGTGTACTGAGAGAGCACGTATACGAGAGCGAGACTTGTAGGTATATAAGCTGGGCGTGACGGCTGCAGACTGCATCAGTTAGATCTCGACTAGCCCGTCTGAGCAGACTGAATCGATCCTTTTAGATACATCAACAGCTTCTTATCAACATGAAGACCATCATCCTAATTGCCATCATCGCCGCTGTGGCTTCGCCCATCTACGCCGAAGAGGCTCTCGAGCCCAAGAAGCAAGAAAAGAGAGGACTCCTTGGCTTGGGATACGGCGGTTATTACTCCGGCCTCGGCGTTCATGGACTTGGCGGTTATGGAGGAGGCTACGGACATCTCGCCTCTCCTTCGGTCGTGTCCCACGG…	1020	1.15e-99	0.976	1002
hypothetical protein	ADAP01049267.1	1 to 271	AACTGTTATTAAAAATGAACAAGAAACTGCTCCTCGTTCTTTTGGCCGTATTAACGATTGCAACTCTTTGTGCGGCTAACGAGTGCAACGTTGGGTATATAATACCGATTTCGAGTGCAAGAACAAGGATCAGTGCAACGATGTGTGCACAGCGCGCCTGAAGCGCTTCCGCTGTTTTCTAGTTGATACAGAATGCCATGACGAACGCACTTGTATTTGCCGTGGTAAACACCAGCAGCCGACGTAGATGATTTTTTTTTTCAATGGTGCC	271	1.84e-83	0.978	278
hypothetical protein	ADAP01049264.1	1 to 490	TATTACATAAAAATGAACACTAAAATTTTCCTACTTCTCCTGCTTTCGATCGGTTTCATGAGTTCGACCGTCTCTGCGGCCAAAGAATGTTCGTTACACATCCCCTTCACGTGTCGGGTAAAGGAACAGTGCACTGAGCCTTGCAAAGTGCGCCTCAGTTACGTATACCCGGGATGTTTACTGGACCAGCCAGAGTGTAGGGGCAGCGTTTGCGTTTGTCATGGTAAATACAGTTAGTAGTGCCTATACGCTATAAGAATTTTTGTCAGAAACGTTTGTACGCTTAATAAAGCCTTGTAATATTGAATTTTCAATTAGTTTATTATATCGACTCCATTCCGACTGTCTCGACTAGGTAAAATATTAATTGCATCTCATTCACACAGGATTTTTTTTCAA…	488	0	0.975	503
nasonin-1 precursor	ADAP01021861.1	1 to 444	CTGAGATCATCGGTTTTGTATAAAATGTTCTGCCGTAGGAGAGCTAACACATAGCAGTACTTGTTTTGCTTTGAACAGAGTCTGAAGAATCGCTCGACTATTCGCAACCATGAAGGCTGTATACTTCGTTTTCCTGCTCGTCGCTGCCCTGGCTTACTTCACGTCCAACGTTGCTGCTGGCTTGCAACGACCGTGACTGTTCGCTCGACTGCATCATGAAGGGCTACAACACTGGTAGTTGCGTTCGTGGAAGCTGTCAGTGCCGTCGTACCAGCGGTTAAAAAGATACCAACACAAGATCTTCTGAACATTGATGGAAGAATTAGACATATTTTCAAAATTATATCCATTTTTATTTTGATATTTTATATTGACCACAAAAAACAATACTATCGCATC…	445	1.52e-140	0.992	444
hypothetical protein	ADAP01009778.1	1 to 342	GTTGAAGTGTGAACCTGAGAAATTACAATGAAGTATTTAATTTACTTTATGCTCGTCGTAGCTCTTGCTGTTACTGAAAGTAATTAAATGTCAGGACTGTACTTTTTTGCAATCGTTGAACTGCCCTTGGCAATGTTTCTCGTCCCCAAGTTGGATGTGCCATCAAGATTTAGTAACTAACAGTGGAGTATGTATCTGCCAAGGTAGCGTTGCTAGTAACCTTAATGACATCGTTGAAAGACCATCGGTACAGTACCCTTATAAGACATCAGACTTTACATAAATGTATTTGAATCTACAAAAATGCCTTCGGGTCTCAGATATCAATAAAGTTTGTCAATTGTAA	346	3.02e-130	0.973	342
signal tranducing adapter molecule 1-like	ADAP01027797.1	1 to 3853	GTCGCAGAGACGAGTCGGGGCCAGCAGGGGGCAGCGGTGCTCGGGCGGCGCATAATATAGCTGTACGCGAATCGCTGTTTACGAGGCCGAATATCAGCTGGAGCCTGGAGTGCAGCGAGGCCAGCCTGGCCAGCTCTGACAGTTCCGCAGTTTCTGCAGGCAGAGATCAAGTGCAGTCGCCGTCGAGGCTAGTTGTTCCGCGAAAATGATGAGCTTTCTCTCGGGTTCTCAACCTTTCGACGCTGACGTCGGAAAAGGCGACCAGCGACAAGAGCACCTCTGAGGACTGGGCTCTGATTATGGAAATATGCGATAAGGTAGGGAATTCGCCTCAGCACGCCAAAGACTGTCTGCGTTCGATTGTCAAGAGATTGTTTGCCACTGATCCACATATTGTGA…	3835	3.12e-100	0.981	3853
gram-negative bacteria-binding protein 2	ADAP01024086.1	1 to 1607	ATGTTTACTCTATCGGCTTTTCGATTTTTCCTGTTTTTCCTGATATCGGCACATCTTTCGAACGCTCAGTATGTACCTCCAGAGGCACTGGTCCAACCGCTAAAGCCGGTTGGCCTCCGTATTTCCATACCAGCAGATGAGCCGGGCATTACCTTGGTAGCCTTTCACGTAAAGTTCAATCAAGAATTCAATGGACTTGAGGCTGGTACCATAGCACGAGACATCATGAAGCCGAAGAATGGCCGCTGGACTTACGAGGACAAAAGTACGAGGTTGAATGAAAACGATGTTATTTACTACTGGGTACACGTTGTTTACAATCGACTTGGATATAATCTGCTTGAACAAGAGCACACAGTAACGACTTCTTTAATTACAAGGGTAAAATACAACCTCAGA…	1613	4.38e-115	0.964	1607
toll-like receptor 6	ADAP01168605.1	1 to 3762	ATGCACCGCCGCGAGGTGCTGCCGCTGCTNNNNNNNCTGCTGCTGCTGTTGCTTCTTATCGCGGCCAGTCACGTGGAGTCGTCCACCGCGACGACCAGTGGCACGAGCCTCGCGCCACCCTCGTCCGCGGCTGGGCTGCGCTACCCGCGCTACTGCCACTGGGACTCGCCGAGCGAGGGCAGCCTCTACTGCCGGCAGAAGGAGCCGGCGAGCAGCGGACGCCTCAACCTGACCGAGCTCCCTGCCGAGTCGCTCATCTCGCTGACGCTCCTCTGCTACGAGCCCGTCGACGACGAGTACGGCGGCGACGGCGGGGAGCCGCTGCTGCCCGACAGGCGCGCTCCCCTCGCCGCCGAGGAGCTCGGCCACCTCTGGAGGCTGCGGGCGCTCAGGATAATC…	3762	0	0.982	3762
luciferase-like	ADAP01179136.1	1 to 1887	ATGTACGAGAGCCTATCATTGACGGATTTGAAACTTTTAACCGAATGTATGATGCTTTTGCTTACGAGAAATCCGGTGCCTAGAGATCCCCCACTCCCGGCCCCATACAGGTATCAAGTTCAGAACACCAAGTTTACCATTGAAAACAATATCATAAAAGGCGTGGAAGAGCCATGCCCGATAAAAAATAAAAGCAATTTCGGTCAGGTTCTTTTCGATTCAATCTCTGAATATGGAAACCGAGTAGCACGGGATCCAAGTTGAAACGGGAGAGCAAAGATCTTACAAAGACATCAAAGATCGCAGTGTCCGGTGTGCTTTGTGGTTAAAAAAGCAGGGGATAGGTGCCGAAGATGTTGTTGTTGTGTGTACAGACAATCAATTGGATGCGTGTATTCC…	1717	1.2e-108	0.989	1887
hypothetical protein	ADAP01203060.1	1 to 357	ATGAAGTTCCTAGCCAGTTTGTTACTGCTCATTGTTGCCGTCATGGTAGCTGTTGATGCCTACGTACCAAAGATTCCGAAACCTCAACCAAACAAACCGAACTTTCCGTCGTTCCCAGGCCACGGTCCTTTCAACCCCCATGCTAGTCGTTTCCCACGATCTCCCAAAGACAATGGAAATATTGTTTTCGACGCAAAGAAAGAAGGTGGAAAGACTCAGTGGAACGTAGAAGCTCAGCAGAAAGTTTGGGGCAATAAACACGGCAGCATTCACGTCAGTGCTGGAGCTGGCAAACAACCAGGTGGCAAAGCTCAAGGACAAGTTGGAATCGGCGGATCCTTTAGCTGGGGAAAATAA	357	5.04e-103	0.976	357
